# Supplementary material for: Genotype-driven sensitivity of mice to tick-borne encephalitis virus correlates with differential host responses in peripheral macrophages and brain
Source: J Neuroinflammation. 2025 Jan 28;22:22. doi: 10.1186/s12974-025-03354-1 (PMC11776336; doi:10.1186/s12974-025-03354-1)
Supplement: Supplementary file 1 — Supplementary Material 1 [file 12974_2025_3354_MOESM1_ESM.xlsx]

## Sheet: TabS1 Primers
Supplementary Table 1: List of primers used for qRT-PCR experiments to measure the expression levels of candidate genes affecting the susceptibility of mice to TBEV
Gene of interest	Forward primer	Reverse primer
CD33	TGTCACTGTGGAAAGGACCATCC	TCTCTCATCTGGCCTGATTTCCG
Shp1	GCACGATCCTCTTCAACCCAGATG	GCTCCAAGACTTCACACAGTGC
Shp2	CAACGACGGCAAGTCCAAAGTG	CAACGTCGTATTTCAGCTCCTGAC
Abcc6	ACAGTGTACCGTACTGCTTATCGC	CCTCATCCATGACTAGGACTCTGG
Grwd1	TGGGACCTGCGACAGTTTAAGTC	TGTCCTGAGGGTGCCATTCAAC
Fut2	CTGTTACCACAGCCAGAAGAGC	AAAGATGAGGAAGTGGGCCAGAG
Klk1b16	ACTACCACAAGGAACACATTTGCG	CAGCCAAACCTCACACTCATCG
Klk1b22	ACAGCTGCCCACTGCTATGAAGAC	ACACTTTGGAGGAGGCTCATGTTG
Mkrn3	TGACCGTTGGCTCTTGCTTCAG	ACCACATGCCACAGCGTGATAC
Otog	TGCAAAGTGCACCTGGTCAAGAG	GCAGTTCACATCCTCCACCATGAC
Siglece	TTGTGGGTTCAGGAGTCACAGC	CCTGTAGGATCTTACTGCCAGGAG
GAPDH	AACTTTGGCATTGTGGAAGG	GTCTTCTGGGTGGCAGTGAT

## Sheet: TabS2a-top500 variable genes
Supplementary Table 2a: A list of top 500 variable genes that was used for the PCA analysis and for the construction of the supplementary heatmap.
Cxcl10
Ccl3
Ifit1
Usp18
Ifi44
Cxcl13
Ifit3
Prl
Irf7
Ms4a4c
Iigp1
Mx2
Ccl12
Oasl2
Gm4951
BC023105
Gbp5
AI607873
Cd274
Ifit2
Irgm2
Slfn4
Gbp3
Rsad2
Trim30a
Ifi204
I830012O16Rik
Gbp6
Gbp1
Gh
Tgtp1
Oas1g
Gm12250
Gbp2
Ifi27l2a
Ifi205
Slfn8
Gbp4
Cxcl9
Ccl5
Samd9l
Ddx60
Gzmb
Rnf213
Ifi202b
Mx1
Plac8
Cxcl11
Ly6a
Ddx58
Ccl2
Parp14
Rtp4
Isg20
Isg15
Zbp1
Ifih1
Cfb
H2-Q4
Irgm1
Ch25h
Tap1
Gbp7
Il2rg
Psmb8
Gbp9
Ms4a6c
Gbp8
AW112010
Pyhin1
D14Ertd668e
Il12b
Bst2
H2-Q6
Ccl7
Phf11
Slfn9
Gbp11
H2-T22
Oas1b
Oas2
Trim30d
Gp49a
Eif2ak2
Ifi203
Stat1
Fcgr4
Lilrb4
Ms4a6b
Parp9
Dtx3l
Ms4a6d
Oas1a
Herc6
H2-T23
Cd72
Casp4
Xaf1
H2-T24
Mlkl
Parp12
BC094916
Ifitm3
Gm5431
Gm12185
H2-D1
Ifi47
Cybb
H28
Cd52
Lcn2
Dhx58
Oasl1
Tor3a
Ifi35
Gm8995
Lgals3bp
Saa3
H2-K1
Lgals9
Acadm
Trim21
Gvin1
Psmb9
Parp10
Zc3hav1
Pydc4
Slfn5
C3
Cmpk2
Nlrc5
C1rb
Ube2l6
Tnfsf10
Tgm2
Samhd1
Nmi
Gzma
AA467197
C4b
Cd69
Ptx3
Stat2
Irf9
Fgl2
Myd88
Fcgr1
Slamf7
9930111J21Rik2
Slfn10-ps
Slfn2
Tapbp
Pml
Hmox1
Ccrl2
H2-Q7
Gm7609
D17H6S56E-5
Xdh
Sell
Tmem140
Mpeg1
Apol9a
Irg1
Cd180
Gpr84
Il1b
Apobec1
Trim25
Serping1
Tlr2
Il1rn
Pik3ap1
Ptprc
G530011O06Rik
BC006779
Sp110
Slfn1
Niacr1
Tap2
Il1a
Hck
Bcl2a1a
Gm8979
Cst7
Gm11127
Uba7
Osmr
Gm6907
C1s
Apol9b
BC013712
Slc15a3
Oas3
Casp1
Tgfbi
Csprs
Irf1
Siglec1
Cga
Psme2
H2-M3
Scgb3a1
Bcl2a1d
Bcl2a1b
Ms4a4a
Cxcl16
Psmb10
Tspo
Epsti1
Fcer1g
Icam1
Tlr3
Vav1
Pomc
H2-Q5
Atf3
Igsf6
B2m
Lcp2
Cd74
Sfpi1
Trim56
Ly6i
Ctsc
Znfx1
Thbs1
Ms4a4d
Gm10278
Pydc3
Irf8
Lyz2
Ms4a4b
Zfp36
Itgb2
Trim34a
Srgn
H2-Ea-ps
Tnf
Mitd1
Birc3
Csf2rb
Hba-a1
Clec2d
Plscr2
Gpr65
Lyz1
Vmn2r29
Baiap2l1
Il15
Csf2rb2
Clec4e
Cd40
Hba-a2
Rnu2-10
Fcgr2b
Il6
Il10ra
Pld4
Nfkbia
Ly6c1
Itm2a
Mov10
Rgs1
Gimap4
Vwa5a
Casp12
Fas
Lcp1
Daxx
Fgf1
Cd86
Tgm1
Fam25c
Gpr31b
Ptgs2
Ccl4
Tmem173
Gm16432
C1ra
Slco1a4
Ifitm1
Clec4a3
Gem
Tmem106a
Ubd
AB124611
Grn
C3ar1
Erap1
Ly6c2
Msr1
Slc22a8
Gm4841
Lgals3
Ly6e
Casp8
Psme1
Lipg
Adamts6
Setdb2
Ctss
Trafd1
C1qc
F830002L21Rik
Timp1
Clec7a
Tlr9
Tnnt2
Rbm43
BC018473
Stoml3
Parp3
Gadd45g
A430084P05Rik
Gpd1
Sbno2
Clec4a1
Sp100
Ccr2
Cdkn1a
Adamts9
Olfr767
Cd3g
Robo3
Clic1
Tnfaip2
Upp1
Nupr1
Pnp
9030625A04Rik
Acvr1c
Nod1
Cd53
Vcam1
Tlr7
Rnu1b1
E030010A14Rik
Hpse
Angpt2
Gsdmd
Gadd45b
Tapbpl
Trim14
H2-Aa
Msn
Alpk1
Itgax
Adamts1
Cyp2g1
Selp
Fggy
Nkg7
Ctsh
Nampt
Cyba
Rac2
Gm10767
Klrk1
Padi2
Ifitm6
Plek
Pnp2
Ccr5
Fam111a
Socs3
Olfr203
Gm7520
Ncf1
A530040E14Rik
Parp11
Serpinb9
Hbb-b1
Stat3
Snord38a
Trim12c
Tnfaip3
Tdrd7
Gpx6
Gm10785
Hmgcs2
Treml2
Sele
Serpinb1a
Il18bp
Mir181b-1
G730007D18Rik
Icosl
Cyp2j12
H2-T10
Kcnj13
Tcirg1
Gm885
Csf1
Hspa1a
Slc6a13
Batf2
Gfap
Sp140
Glipr2
Hist2h3c2
Mir151
Atp8b4
Anxa2
Ooep
Slc40a1
Fmod
Bcl3
Nfkbiz
Cp
Glipr1
Ednrb
100043387
Gm6548
Nfkbie
S1pr3
Spp1
Car13
Tlr13
Gm6682
Alas2
Rhoc
Rac1
Mir598
Gimap6
Lrg1
Asap3
Lyn
Adap2
Olfr1174-ps
9130019O22Rik
H2-Ab1
Cflar
C2
Ogfr
0610010B08Rik
Ctse
Tifa
Hp
Hist2h2ab
C130026I21Rik
Samsn1
Dctd
Pla2g4a
Lyrm7
Gm16494
LOC100861646
Dock2
Agxt2l1
Stra6
Ctla2a
Mthfd2
Gpr141
Serpinb6b
Ptpn6
Pcdh1
Itgam
Ccl9
Nckap1l
Shisa5
Il15ra
Arpc1b
Akr1e1
Klrc1
Aida
Pira2
Ccr1
5730494N06Rik
Tnfrsf1a
Slamf8
BC147527
Pnpt1
Itga5
Gm11810
2010002N04Rik
Papss2
S100a11
Gm3047
Gm10139
Gdap10
Mir23a
Gm10817
Zfp605
Gm11428
Ptms
Gm9457
Zufsp
Ptprb
Cd44
Gm16982
Ptpn22
Ranbp3l
Clcn4-2
Mrps10
3000002C10Rik
Tcte3
Tgif2
Serpina3f
Tor1aip1
Hist1h3f

## Sheet: TabS2b-PC2 genes ORA
Supplementary Table 2b: A list of top 100 genes separating samples along the PC2 axis. These genes were used in the enrichment analysis.
Gm10278
Rnu2-10
Baiap2l1
Fam25c
H2-D1
Fgf1
Tnnt2
F830002L21Rik
Olfr767
Snord38a
Gm10767
H2-Q6
Gbp1
Gm7520
Gm10785
Lyz1
Lyrm7
Ooep
Olfr1174-ps
Rac1
Gm6682
Hist2h2ab
G730007D18Rik
Dctd
3000002C10Rik
Gm3047
Mir598
Tgif2
Gm16982
Mir23a
Ptms
Gm11810
Gm16494
Saa3
Gm9457
LOC100861646
Clcn4-2
0610010B08Rik
Mrps10
Cd72
100043387
Akr1e1
D17H6S56E-5
Gvin1
Gm10139
Hspa1a
Nupr1
G530011O06Rik
H2-Ea-ps
Cyp2j12
Clec4e
Tcte3
Ctsh
Cyba
Mir181b-1
Gbp9
Il1b
Angpt2
Ms4a4d
Pydc3
Gm16432
Icosl
Il15
Gm4841
Acadm
Alpk1
Slco1a4
Hp
Birc3
Plscr2
Sele
Ms4a4a
Igsf6
Ly6i
Gm5431
Agxt2l1
Ifi204
Gm4951
Phf11
Lcp2
Car13
Gm6907
Slamf8
Cxcl11
C1ra
Ptgs2
Gm12185
Irg1
Nfkbie
Gbp4
Upp1
Cyp2g1
Serpinb6b
Fas
Tor1aip1
Tlr3
Stat2
Nmi
Clec4a3
Adamts9

## Sheet: TabS3a-CcS-11 DEGs
Supplementary Table 3a: Differentially expressed genes between control and infected samples in the CcS-11 mouse strain.
PROBE ID	SYMBOL	logFC	FDR
10346191	Stat1	4.27	2.3e-15
10346562	Cflar	1.89	2.3e-11
10346564	Casp8	2	1.2e-07
10347335	Slc11a1	1.16	8.1e-05
10347915	Gm7609	3.63	1.5e-09
10347933	Sp140	1.76	4.9e-07
10347948	Sp100	3.53	1.4e-11
10349065	Zcchc2	1.2	7.1e-09
10349510	Mir128-1	-1.33	1.1e-05
10349947	Fmod	-1.74	1.1e-08
10350341	Mir181b-1	-1.24	8.9e-06
10350516	Ptgs2	1.9	2.5e-05
10350742	Rnasel	1.78	2.6e-10
10350800	Tor1aip2	1.11	1.3e-08
10351182	Sele	2.01	1.8e-09
10351197	Sell	3.04	3.2e-05
10351206	Selp	2.16	7e-07
10351509	Fcgr4	3.44	9.2e-10
10351825	Tagln2	1.55	1.5e-06
10351873	Pyhin1	4.8	2.7e-09
10351880	Pydc3	2.43	2.1e-06
10353438	Tram2	1.01	0.00033
10354054	Mitd1	2.39	5.8e-12
10354374	Slc40a1	-1.64	2.2e-07
10356248	C130026I21Rik	2.03	1e-07
10356262	Csprs	3.61	2.2e-10
10356271	A530032D15Rik	2.02	1.6e-05
10356278	Sp110	3.35	1.9e-12
10356403	Kcnj13	-1.88	5.6e-06
10357604	Ikbke	1.21	0.00015
10357870	Prelp	-1.4	7.9e-06
10357875	Btg2	1.17	0.00056
10358224	Ptprc	2.95	3.1e-07
10358408	Rgs1	2.58	4.9e-06
10358434	Pla2g4a	1.89	7.4e-09
10359097	Tor1aip1	1.6	3.5e-09
10359181	Tor3a	3.93	1.4e-15
10360070	Fcer1g	2.57	2.1e-08
10360173	Slamf7	3.47	4.1e-07
10360306	Slamf8	1.67	2.1e-08
10360344	Darc	1.17	6.8e-09
10360370	BC094916	4.53	9.4e-07
10360373	Pydc4	3.6	4.2e-08
10360377	AI607873	5.61	1.8e-11
10360382	Ifi204	5.62	3.3e-13
10360391	Ifi203	4.47	2.2e-10
10360398	Ifi202b	5.5	2.6e-11
10360406	Ifi205	5.7	5.2e-09
10361091	Atf3	2.64	4.7e-07
10361669	Katna1	1.45	5.1e-09
10363007	Ascc3	1.48	3.4e-12
10363070	Gp49a	4.54	5.7e-07
10363082	Lilrb4	4.68	3.8e-08
10363350	P4ha1	1.03	2e-07
10363475	Prf1	1.26	3.2e-06
10364262	Itgb2	2.34	9.1e-08
10364361	Icosl	1.54	1.4e-08
10364950	Gadd45b	1.82	4.9e-06
10366476	Ptprb	-1.76	1e-05
10366586	Ifng	1.48	1.2e-05
10366881	Ddit3	1.13	1.5e-08
10367224	Stat2	3.19	7.2e-16
10368144	Tnfaip3	2	1.2e-09
10368616	Zufsp	1.65	4.7e-11
10368644	Fam26f	1.34	8.2e-06
10369615	Srgn	2.1	7.9e-07
10370721	Sbno2	2.2	4.9e-09
10372410	Glipr1	2.1	9e-07
10372648	Lyz2	2.71	5.1e-05
10372652	Lyz1	1.34	0.0097
10374068	Dbnl	1.01	7.2e-07
10374236	Upp1	2.09	5e-06
10374793	Pnpt1	1.66	1e-09
10375145	Lcp2	2.85	1.6e-12
10375331	Il12b	5.13	3.8e-11
10375515	Ifi47	4.15	3.6e-13
10375608	Scgb3a1	1.99	1.5e-05
10376060	Irf1	4.51	2.6e-14
10376324	Gm12250	5.51	2e-14
10376326	Irgm2	5.75	2.5e-15
10377265	Pik3r5	1.08	1.5e-05
10378068	Xaf1	4.31	6.6e-12
10378126	Ankfy1	1.25	1.1e-09
10379034	Tlcd1	-1.26	6.3e-07
10379228	Nos2	1.2	0.0036
10379389	Adap2	1.46	1e-05
10379511	Ccl2	5.22	1.6e-12
10379518	Ccl7	4.82	6.5e-11
10379530	Ccl12	6.45	6e-16
10379615	Slfn5	3.66	9.3e-12
10379630	Slfn2	3.65	8.8e-13
10379633	Slfn1	2.95	4.8e-07
10379636	Slfn4	5.86	3.2e-10
10379646	Slfn3	1.13	0.00053
10379721	Ccl4	2.25	5.3e-07
10379727	Wfdc17	1.31	0.00024
10380260	Trim25	3.29	1.2e-12
10381408	Ifi35	4.06	2.2e-15
10381445	Tmem106a	2.12	6.2e-08
10381588	Grn	2.01	3.4e-09
10382106	Milr1	1.42	3.3e-05
10382271	Arsg	-1.03	2.3e-06
10382341	Sstr2	-1.04	3.4e-06
10383214	Rnf213	5.01	3e-16
10383756	Ifitm2	1.78	1.5e-08
10384458	Plek	2	2.3e-08
10385118	Dock2	1.16	0.00011
10385500	Irgm1	4.75	2e-15
10385504	Gm5431	4.11	2.1e-09
10385507	Gm12185	3.66	9.4e-11
10385511	Psme2	3.13	1.5e-11
10385513	9930111J21Rik2	3.31	5.9e-12
10385518	Tgtp1	5.41	3.2e-13
10385941	Tnip1	1.06	8.3e-09
10387890	Cxcl16	2.83	1.5e-08
10387985	Scimp	1.6	0.0001
10388902	Lgals9	3.58	3.9e-14
10389134	Slfn9	4.67	5.5e-15
10389143	Slfn8	5.28	2.2e-15
10389151	Slfn10-ps	3.11	2e-11
10389207	Ccl5	5.37	2.2e-10
10389214	Ccl9	1.66	2.2e-06
10389231	Ccl3	6.79	2e-14
10391084	Hap1	1.42	2.3e-10
10391207	Dhx58	3.77	3.4e-14
10391301	Stat3	1.84	5.5e-10
10391798	Gfap	1.52	8.4e-08
10392522	Abca8a	-1.11	4.9e-08
10392845	Cd300lf	1.3	0.00056
10393341	Rhbdf2	1.54	3.8e-06
10393449	Socs3	2.64	1.5e-09
10393573	Lgals3bp	3.59	3.6e-13
10394331	Pfn4	-1.15	1.1e-05
10395039	Cmpk2	3.57	1.2e-14
10395259	Nampt	1.79	1.7e-09
10395273	Gdap10	1.1	1.7e-05
10395389	Sostdc1	-1.53	1.5e-05
10395414	Agmo	-1.42	1.7e-07
10396476	Rhoj	1.24	6e-05
10397346	Fos	1.23	0.019
10397645	Gpr65	1.55	2.7e-05
10398039	Serpina3f	1.41	0.00034
10398075	Serpina3n	1.31	6.3e-06
10398665	Tnfaip2	1.99	6.5e-06
10398907	Pld4	2.23	3.4e-12
10399710	Rsad2	5.51	1e-15
10400357	Baz1a	1.27	0.00075
10400405	Nfkbia	2.47	2.2e-10
10401473	Aldh6a1	-1.03	5.6e-08
10402347	Ifi27l2a	5.34	1.7e-14
10403291	Akr1c14	-1.11	4e-05
10403352	Klf6	1.06	1.7e-06
10403871	Aoah	1.11	0.00041
10404422	Serpinb6b	1.96	5.7e-08
10404429	Serpinb9	1.77	4.7e-08
10405063	Ogn	-1.63	3.6e-06
10405125	Fbxw17	1.05	5.8e-07
10405179	S1pr3	1.38	1.5e-05
10405211	Gadd45g	2.08	2.8e-07
10405587	Tgfbi	2.06	0.00026
10405619	Idnk	1.28	4.9e-09
10406205	Erap1	2.01	9.5e-12
10406519	Hapln1	-1.44	2.1e-09
10406928	Cd180	2.59	6.7e-09
10406982	Adamts6	2.02	1e-11
10407766	Lgals8	1.31	9e-12
10407985	Gpr141	1.16	0.037
10408280	Lrrc16a	1.14	5e-10
10408557	Serpinb1a	-1.92	4.3e-07
10408838	Elovl2	-1.02	1.9e-06
10409222	Shc3	-1.11	5.5e-06
10409804	Zcchc6	1.28	1.8e-11
10409876	Ctla2a	1.48	0.00015
10410435	Papd7	1.14	1.1e-08
10411235	Iqgap2	1.08	6.9e-08
10411595	Naip2	1.28	0.00027
10412211	Gzma	3.36	1.8e-07
10414360	Lgals3	2.1	0.0001
10414514	Pnp	1.9	4.9e-09
10414527	Pnp2	1.8	1.9e-10
10415282	Psme1	1.98	7.7e-13
10415293	Rnf31	1.58	2.4e-09
10415319	Irf9	3.19	1.6e-15
10415725	Spata13	1.39	2.7e-07
10416437	Lcp1	2.42	1.1e-09
10416566	Epsti1	2.86	5.2e-09
10416657	Elf1	1.52	1.3e-09
10416837	Irg1	3.29	7.3e-07
10417027	Cldn10	-1.05	5.3e-08
10417526	Dnase1l3	1.13	0.00043
10419288	Gch1	1.14	0.00035
10420114	Tgm1	1.86	3.8e-05
10420165	Cideb	-1.09	0.00011
10420171	Adcy4	1.07	2e-06
10420308	Gzmb	5.39	5.2e-09
10420320	Cenpj	1.68	5.9e-09
10420483	Phf11a	4.76	3.4e-11
10420488	Phf11d	4.71	2.8e-13
10420497	Phf11c	2.9	4.1e-08
10420503	Setdb2	2.15	9.7e-10
10421488	Fndc3a	1.18	2.5e-08
10422164	Ednrb	-1.92	3.2e-10
10422760	Fyb	1.62	4.2e-06
10422946	Ranbp3l	-1.76	2.3e-06
10423049	Prlr	-1.29	7.1e-07
10423505	Cmbl	-1.16	3.6e-06
10423825	Fzd6	-1.04	2.2e-06
10424400	Myc	1.1	7.7e-05
10424676	Ly6e	1.94	3e-09
10424731	Gsdmd	1.89	5e-08
10425049	Apol9b	2.8	1.9e-12
10425053	Ncf4	1.59	1.2e-05
10425066	Csf2rb	2.29	3.4e-09
10425321	Apobec3	2.13	5.3e-08
10425808	Tspo	2.56	8.4e-12
10427336	Nckap1l	1.41	1.8e-06
10427471	Osmr	2.94	1.4e-09
10428443	Kcnv1	-1.1	7.6e-07
10428619	Enpp2	-1.14	9e-08
10429560	Ly6i	2.82	2.4e-05
10429564	Ly6a	4.82	1.4e-14
10429568	Ly6c1	1.94	8.9e-06
10429573	Ly6c2	2.01	8.1e-07
10429843	Parp10	3.75	7.4e-13
10430174	Apol9a	3.05	5e-14
10430190	Apol10b	1.25	7.4e-06
10430302	Csf2rb2	1.76	1.6e-05
10430344	Il2rb	1.2	9.6e-05
10430372	Rac2	1.65	2.2e-06
10431697	Abcd2	-1.08	4.1e-08
10433101	Gpr84	3.12	1.5e-13
10433114	Itga5	1.46	2.2e-05
10433885	Cebpd	1.43	5.7e-06
10434778	Rtp4	5.14	2.5e-15
10435075	Tfrc	-1.29	4.5e-07
10435457	Parp9	4.3	8.1e-15
10435565	Hcls1	1.28	1.2e-06
10436561	Usp25	1.15	1.2e-09
10436666	Jam2	-1.09	1.9e-08
10437224	Mx2	6.11	2e-17
10437687	Litaf	1.21	1.2e-07
10439009	Apod	1.09	3e-08
10439249	Parp14	5.12	2.1e-15
10439268	Dtx3l	4.22	1.5e-14
10439312	Cd86	1.74	4.4e-05
10439321	Slc15a2	-1.7	3.1e-08
10439936	Nfkbiz	1.92	1.1e-07
10440393	Samsn1	1.64	8.6e-08
10440513	Cyyr1	1.37	2.4e-07
10440522	Adamts1	1.96	8.6e-08
10441233	Mx1	5.49	2.8e-15
10441952	2210404J11Rik	1.29	1.1e-08
10443463	Cdkn1a	1.95	2.3e-07
10443527	Pim1	1.05	0.001
10443980	Myo1f	1.12	0.00021
10444056	Daxx	2.26	1.3e-10
10444068	Tapbp	3.24	7.8e-16
10444244	Tap1	4.94	2e-15
10444258	Psmb8	4.85	3.2e-15
10444268	Tap2	3.14	6.4e-13
10444291	H2-Ab1	1.38	0.0006
10444658	Clic1	1.81	1.2e-05
10444780	H2-D1	3.29	2.2e-14
10444814	H2-Q4	5	3.4e-15
10444821	H2-Q8	2.97	2.1e-07
10444824	H2-Q6	4.8	3.2e-13
10444830	H2-Q7	3.19	6.7e-14
10444890	Ier3	1.33	0.00013
10444991	Gm6034	1.03	0.00034
10445033	Trim26	1.58	1.1e-09
10445112	Ubd	2.61	6.8e-08
10445119	H2-M3	2.76	1.8e-11
10445412	Nfkbie	1.78	2e-06
10445767	Treml2	1.7	1.2e-07
10445774	B430306N03Rik	1.44	2.1e-06
10446253	Vav1	2.62	2.5e-08
10446928	Ltbp1	1.15	3.1e-09
10447902	Gpr31b	2.43	3.1e-07
10448016	Tcte3	1.2	2.8e-06
10448202	Tpm4	1.04	5.7e-06
10448307	Tnfrsf12a	1.04	8.6e-06
10449452	Fkbp5	1.02	0.0017
10450038	Angptl4	1.04	0.00026
10450075	H2-K1	3.72	4.3e-14
10450145	Psmb9	3.43	2e-14
10450154	H2-Aa	1.39	0.0011
10450161	H2-Ea-ps	1.37	3.3e-05
10450242	C4b	3.33	7.9e-14
10450280	C4a	1.77	3.7e-08
10450325	Cfb	5.1	2.4e-09
10450344	C2	1.56	1.2e-09
10450367	Hspa1a	2.06	4.7e-09
10450374	D17H6S56E-5	3.2	4.4e-12
10450484	Aif1	1.41	1.6e-06
10450501	Tnf	2.42	2.2e-06
10450675	H2-T24	4.29	4.2e-15
10450682	H2-T23	3.88	5.6e-13
10450694	H2-T22	4.1	2e-08
10450699	Gm7030	2.89	1.2e-14
10450723	H2-T10	1.3	1.6e-05
10450845	Mog	-1.27	5.1e-08
10451287	Isg15	5.14	1.4e-15
10451953	Lrg1	1.44	4.4e-07
10452316	C3	4.06	9.1e-10
10452815	Xdh	3.32	2e-09
10452978	Gm6548	1.85	3.9e-10
10452980	Eif2ak2	4.39	5e-15
10453057	Cyp1b1	1.52	3.4e-07
10454192	Ttr	-1.39	1.3e-06
10455472	Dcp2	1.43	1.3e-10
10455954	Gm4951	6.23	2e-14
10455961	Iigp1	6.13	6.2e-15
10455970	BC023105	6.27	5.6e-13
10456005	Cd74	2.01	3.1e-05
10456184	Apcdd1	-1.07	1.3e-05
10456353	Grp	-1.03	4.1e-07
10456699	Acaa2	-1.18	2.9e-07
10457225	Map3k8	1.52	4.9e-08
10458314	Tmem173	2.08	4.6e-10
10458382	Cd14	1.1	0.0047
10459066	Gm4841	2.39	1.5e-09
10459071	Smim3	1.3	0.00011
10459772	Lipg	1.77	7.1e-06
10460237	Unc93b1	1.53	7.1e-08
10460767	Batf2	1.92	1.6e-07
10461093	Pla2g16	1.01	4.7e-07
10461115	Slc22a8	-2.32	5.4e-07
10461558	Slc15a3	3.1	4.6e-11
10461594	Ms4a4c	6.08	1.7e-10
10461605	Ms4a4b	2.45	1.1e-05
10461614	Ms4a6c	5.01	2.2e-09
10461622	Ms4a6b	4.35	1.3e-08
10461629	Ms4a4d	2.94	3.4e-09
10461721	Mpeg1	3.33	2.7e-11
10461723	Fam111a	1.8	1.6e-06
10462132	Tmem252	2.11	2.5e-08
10462363	Jak2	1.14	2.2e-07
10462390	Cd274	5.45	3.3e-15
10462507	Papss2	-1.8	2.4e-07
10462603	Fas	2.55	1.2e-07
10462613	Ifit2	5.6	5.3e-16
10462618	Ifit3	5.71	8.8e-13
10462621	I830012O16Rik	5.51	3.5e-13
10462623	Ifit1	6.23	6.2e-14
10462791	March5	1.08	8.4e-08
10463599	Nfkb2	1.7	3.2e-07
10464128	Casp7	1.6	4.4e-08
10464529	Tcirg1	1.96	1.8e-11
10466127	AW112010	5.11	1.1e-09
10466130	Ms4a8a	1.43	1.2e-05
10466210	Ms4a6d	4.46	3.2e-09
10467136	Ch25h	5.17	2.3e-12
10467529	Opalin	-1.46	3.4e-08
10467578	Pik3ap1	2.86	9.8e-12
10467852	Slc25a28	1.03	2.9e-08
10469151	Itih5	-1.13	2.2e-08
10469278	Il2ra	1.15	0.00055
10469289	Il15ra	1.6	8.6e-08
10469358	Mrc1	-1.24	1.4e-06
10469389	Slc39a12	-1.36	2.8e-09
10469816	Il1rn	3.29	1.1e-07
10470959	Phyhd1	1.06	2.8e-05
10471929	Arhgap15	1.01	0.0015
10473356	Ube2l6	3.38	1.5e-12
10473809	Spi1	2.74	2.5e-10
10474700	Thbs1	2.58	2.9e-08
10475414	B2m	2.05	1.1e-10
10475517	AA467197	2.31	7.1e-05
10476945	Cst7	2.57	3.8e-08
10477250	Hck	3.02	4.2e-11
10477920	Myl9	-1.31	5e-06
10478678	Cd40	2.82	1e-08
10478875	Rnf114	1.31	3.9e-11
10479411	Ogfr	1.71	7.7e-13
10480035	Pfkfb3	1.09	4.2e-06
10481518	Ptges	1.15	9.1e-06
10481627	Lcn2	4.23	3.2e-07
10482509	Rbm43	2.11	3.8e-11
10482517	Nmi	3.51	4.1e-11
10483110	Ifih1	4.81	2.4e-15
10483809	Nfe2l2	1.43	2.9e-08
10484463	Serping1	3.12	1.3e-10
10485405	Cd44	1.53	2.7e-06
10485466	Cat	-1.03	3.5e-06
10485700	Bbox1	-1.08	1.9e-07
10486396	Ehd4	1.15	2.2e-05
10487208	Atp8b4	1.35	0.0042
10487238	Hdc	1.05	4.4e-05
10487588	Il1a	3.36	1.1e-10
10487597	Il1b	3.35	3.1e-08
10487823	Siglec1	2.86	3.4e-12
10488382	Cd93	1.43	6.8e-09
10489107	Samhd1	3.54	2.8e-10
10489204	Tgm2	3.45	1.5e-09
10489569	Pltp	-1.3	3.7e-06
10489850	Znfx1	2.61	3.3e-15
10490150	Zbp1	5.04	2.3e-13
10490212	Ctsz	1.42	5.9e-09
10490551	Nkain4	-1.33	4.7e-07
10490632	Helz2	3.1	3.3e-10
10490903	Car13	1.82	4.3e-08
10490989	Cp	2.01	3.1e-08
10491091	Tnfsf10	3.59	6.4e-12
10491993	Stoml3	-2.03	0.0013
10492448	Ptx3	3.37	2.1e-06
10493235	Paqr6	-1.31	2.2e-05
10493565	Adar	1.21	1.8e-09
10493692	Rab13	1.1	2.1e-08
10493820	S100a6	1.08	0.00093
10493990	S100a11	1.6	3.8e-07
10494271	Ctss	1.61	1.7e-08
10494413	Rnu1b1	1.8	6.8e-07
10494428	Txnip	1.32	8.2e-06
10494643	Hmgcs2	-1.82	6e-07
10494821	Tspan2	-1.21	8.8e-10
10494978	Ptpn22	1.34	3.3e-06
10495054	Rhoc	1.68	5.5e-09
10495206	Slc16a4	-1.36	1.1e-06
10495574	Sass6	1.04	5.3e-06
10495659	Cnn3	1.04	1e-06
10495967	Tifa	1.56	1.9e-07
10496077	Etnppl	-1.11	2.2e-05
10496539	Gbp5	5.77	5.6e-13
10496555	Gbp2b	5.65	2.3e-12
10496569	Gbp7	4.68	7.3e-15
10496580	Gbp3	5.55	2.6e-15
10496592	Gbp2	5.56	4.1e-13
10497358	Sirpb1b	1.51	0.0035
10498383	Igsf10	1.08	1.6e-09
10498871	Tmem144	-1.3	4.1e-08
10498992	Tlr2	2.82	5.9e-09
10500283	Car14	-1.42	1.3e-08
10500335	Fcgr1	3.12	8.6e-10
10500610	Fam46c	1.02	0.0085
10500911	Mov10	2.18	2.2e-12
10501063	Cd53	1.76	2.8e-06
10501164	Csf1	1.9	1.7e-10
10501608	Vcam1	2.11	1.3e-10
10501963	Ugt8a	-1.15	8.4e-08
10502042	Alpk1	1.69	1.1e-07
10502205	Hadh	-1.1	1e-07
10502299	Nfkb1	1.14	1.3e-06
10502655	Cyr61	1.47	0.00074
10502791	Ifi44	6.28	1.5e-16
10503098	Lyn	1.51	2e-07
10503107	6330407A03Rik	1.06	6.6e-05
10503334	Gem	1.98	0.00012
10504450	Glipr2	2.08	3.2e-10
10504672	Tdrd7	1.78	3.6e-13
10505517	Tlr4	1.13	6.9e-05
10505879	Ifna7	1.11	1.8e-07
10505890	Ifna4	1.2	1.8e-05
10505954	Tek	-1.14	7.4e-05
10506154	Alg6	-1.06	1.5e-05
10508074	Csf3r	1.8	3.5e-06
10508392	Rnf19b	1.43	2.4e-08
10508734	Ptafr	1.18	0.0014
10509178	Asap3	1.53	2.1e-07
10510580	Tnfrsf9	1.06	8.1e-05
10511703	Ripk2	1.17	1.9e-07
10512067	Ddx58	4.98	5.6e-18
10512251	AI464131	-1.64	3.9e-08
10512470	Cd72	4.37	1.3e-10
10512766	Trim14	2.07	3.9e-08
10513729	Tnfsf8	1.4	5.3e-06
10514221	Plin2	1.72	1.8e-08
10514285	Ifnb1	1.86	1.9e-06
10514289	Gm12597	1.3	1e-05
10514315	Ifna2	1.42	3.2e-06
10514466	Jun	1.07	0.00019
10516966	Themis2	2.77	1.6e-08
10517165	Cd52	4.01	7.3e-09
10517336	Clic4	1.51	4.5e-10
10517508	C1qb	1.46	1.5e-08
10517513	C1qc	1.96	4e-09
10517517	C1qa	1.58	6.9e-11
10518147	Pdpn	1.22	8.3e-08
10518300	Tnfrsf1b	1.72	1.4e-05
10518735	Spsb1	1.19	2.5e-07
10519060	Tnfrsf14	1.04	2.9e-06
10519607	Tmem243	1.05	5.3e-06
10519983	Fgl2	3.2	3.2e-08
10520452	Il6	2.64	1.7e-06
10521205	Sh3bp2	1.16	3.1e-05
10521667	Bst1	1.28	1.4e-05
10523359	Cxcl13	6.16	5.3e-16
10523468	Bmp2k	1.13	8.4e-08
10523717	Spp1	1.09	0.023
10524621	Oasl2	5.84	7.6e-15
10524631	Oasl1	4.05	6.9e-13
10525158	Oas1b	4.59	7.7e-14
10526459	Rasa4	1.51	1.1e-08
10526553	Vgf	-1.07	7.9e-08
10527870	Kl	-1.19	3.4e-06
10528145	Grm3	-1.11	2.2e-08
10530145	Tlr1	1.54	2.3e-09
10530841	Igfbp7	1.05	1.3e-06
10531407	Cxcl9	5.62	3.5e-11
10531415	Cxcl10	7.36	5.3e-16
10531420	Cxcl11	5.4	2.2e-12
10531724	Plac8	5.1	3.2e-10
10531737	Hpse	1.45	0.00028
10531972	Gbp8	4.46	4.4e-12
10531980	Gbp9	4.69	7.4e-14
10531987	Gbp4	5.47	4.3e-14
10531994	Gbp6	5.24	9.5e-15
10532019	Gbp11	4.49	7.5e-11
10533050	Hspb8	1.49	4.6e-07
10533145	Tpcn1	-1.22	4.7e-07
10533198	Oas2	4.79	2.8e-15
10533213	Oas3	2.95	3.9e-08
10533246	Oas1g	5.37	3.4e-15
10533256	Oas1a	4.39	3.2e-15
10533304	Trafd1	2.13	2.4e-13
10533720	Niacr1	2.92	4.2e-09
10534202	Ncf1	1.99	1.2e-09
10534667	Serpine1	1.45	0.00029
10534679	Trim56	2.81	3.1e-12
10534960	Gjc3	-1.28	5.8e-07
10536499	Cav1	-1.22	3.9e-07
10536898	Irf5	1.2	2.2e-05
10537062	Mest	-1.03	4.7e-07
10537227	Tmem140	3.15	3.5e-10
10537712	Gstk1	-1.08	6.2e-06
10538126	Gimap4	2.35	1.9e-05
10538590	Herc6	4.18	4.5e-16
10538802	Ndnf	-1.03	1.5e-07
10539135	Capg	1.26	0.00026
10541307	Usp18	6.41	7.8e-16
10541318	Slc6a13	-2.06	1.2e-07
10541555	Clec4a1	1.98	6.7e-05
10541564	Clec4a3	2.22	2.6e-05
10541678	C1ra	2.08	5.7e-10
10541683	C1rb	3.77	1.8e-11
10541895	Tnfrsf1a	1.67	3.5e-09
10542040	Parp11	1.91	2.7e-12
10542156	Clec2d	2.37	3.9e-08
10542275	Etv6	1.37	7.5e-07
10542596	Slco1c1	-1.09	5.6e-05
10542885	2810474O19Rik	1.18	1.6e-06
10542911	Samd9l	5.38	6.1e-15
10543466	Gpr37	-1.16	2e-06
10543921	Slc13a4	-1.03	3.6e-06
10544089	Zc3hav1	3.88	9.1e-14
10544133	Parp12	3.93	3.2e-15
10544273	Clec5a	1.21	3.9e-06
10544583	Gimap6	1.62	1.2e-05
10544891	Nod1	2.02	2.8e-08
10544982	Nt5c3	1.23	1.8e-08
10545588	Hk2	1.06	0.0013
10545672	Mthfd2	1.92	2.7e-09
10545921	Mxd1	1.13	3.5e-05
10545958	Anxa4	1.52	1.8e-05
10546450	Adamts9	2.46	4.1e-10
10547621	Apobec1	2.98	4.4e-08
10547657	C3ar1	1.8	9e-06
10547664	Clec4e	2.73	5.4e-06
10547740	C1s	2.63	1.9e-06
10547752	Gm5077	1.14	0.00068
10547769	Ptpn6	1.64	1.8e-05
10547976	Tapbpl	2.03	3.8e-11
10548333	Cd69	3.44	2.8e-08
10548345	Klrk1	1.22	0.00082
10548375	Clec7a	2.38	1.4e-07
10548892	Arhgdib	1.25	5.3e-05
10548996	Slco1a4	-2.02	5.2e-05
10550059	2310014L17Rik	1.44	2.4e-09
10550062	Zfp324	1.06	1e-08
10550365	Prkd2	1.17	8.3e-09
10550906	Plaur	1.22	6e-05
10551883	Tyrobp	1.11	9.5e-05
10552143	Slc7a10	-1.1	2.8e-07
10552406	Nkg7	1.56	0.0013
10552824	Rras	1.03	1.3e-05
10552982	Plekha4	1.48	2.1e-08
10553042	Rasip1	1.2	1.3e-06
10554240	Isg20	4.97	1.5e-12
10554693	Stard5	1.17	2.5e-08
10554789	Ctsc	2.43	2.6e-08
10555862	Trim34a	2.29	7.6e-11
10556297	Adm	1.08	0.00092
10557326	Il4ra	1.32	2.8e-06
10557591	Itgal	1.47	0.0012
10557862	Itgam	1.03	3.1e-06
10557895	Itgax	1.96	1.9e-06
10558769	Ifitm1	2.3	5e-09
10559446	Pirb	1.28	0.014
10559454	Pira11	1.34	0.0026
10559467	Pira1	1.46	0.0014
10560685	Bcl3	1.86	1.1e-09
10560709	Pvr	1.15	3.5e-07
10561104	Axl	1.27	1.5e-08
10561453	Zfp36	1.93	5.6e-10
10563085	Fcgrt	-1.47	4e-08
10563116	Flt3l	1.1	7.5e-06
10563597	Saa3	4.34	1.2e-08
10564507	Arrdc4	1.06	4.8e-05
10564713	Mfge8	-1.35	2.2e-08
10564726	Rlbp1	-1.25	1.7e-06
10566034	Folr1	-1.07	1.8e-05
10566050	Il18bp	1.85	4.9e-11
10566144	Trim21	3.98	4.5e-13
10566333	Trim12c	1.68	3.5e-09
10566358	Trim30a	5.7	6e-17
10566366	Trim30d	4.5	8.1e-10
10566574	Gvin1	3.16	5.4e-09
10566578	Gm8979	3.11	1.1e-10
10566580	Gm4759	1.29	0.0058
10566583	Gm8995	4.02	1.7e-10
10567580	Igsf6	2.64	9.4e-05
10567987	Il27	1.18	2.5e-05
10567995	Nupr1	1.48	2e-07
10568115	Mvp	1.58	2.4e-05
10568355	Pycard	1.16	6.3e-07
10569017	Ifitm3	3.72	7.4e-14
10569020	Ifitm6	1.98	2.7e-05
10569102	Irf7	6.15	2.8e-15
10569129	Sct	1.18	1.6e-06
10569890	Aida	1.49	2.7e-10
10571705	Irf2	1.46	3.1e-12
10571984	Ddx60	5.08	3.6e-15
10572897	Hmox1	3.18	2.1e-08
10574098	Nlrc5	5.22	4.5e-16
10576034	Irf8	2.41	3.3e-08
10577025	Rab20	1.24	5e-06
10577315	Angpt2	1.88	5.8e-09
10577792	Plekha2	1.36	3.4e-08
10578264	Msr1	2.13	3.4e-05
10578493	Tlr3	2.09	2.8e-11
10579532	Bst2	4.88	1.4e-17
10579958	Il15	2.62	1.3e-08
10580457	N4bp1	1.01	9.7e-10
10580765	Pllp	-1.36	2.4e-07
10581355	Ctrl	1.15	2.9e-05
10581378	Psmb10	2.62	3.1e-11
10581605	Hp	1.71	0.00017
10581813	Mlkl	4.05	2e-11
10582303	Cyba	1.78	1.5e-06
10582860	A530040E14Rik	1.97	1.7e-05
10582862	Arhgef12	1.18	0.00012
10582985	Casp1	2.74	3.2e-09
10582997	Casp4	4.39	9.4e-11
10583008	Casp12	2.3	3.6e-10
10583519	Icam1	2.91	2.1e-11
10583669	AB124611	1.85	4.2e-06
10584435	Vwa5a	2.23	3.1e-11
10585803	Stra6	1.79	7e-07
10586744	Anxa2	1.67	1.8e-06
10586865	Aldh1a2	1.07	1.5e-06
10587683	Bcl2a1a	3.19	2.1e-09
10587690	Bcl2a1b	2.98	3.1e-08
10587733	Ctsh	1.42	5.1e-06
10587799	Plscr2	2.29	5.6e-13
10588479	Tlr9	2.07	3.1e-07
10588786	Uba7	2.84	4.7e-12
10589350	Shisa5	1.71	2.9e-11
10589884	Bcl2a1c	1.86	5.6e-07
10590631	Ccr2	1.35	0.00036
10590635	Ccr5	2.03	1.3e-07
10590801	Birc3	2.29	8.5e-09
10592303	Robo3	1.93	1.4e-07
10593015	Cd3g	1.36	0.013
10593050	Il10ra	2.44	4.7e-09
10594053	Pml	3.2	9.1e-14
10595404	Fam46a	1.73	1.2e-09
10595633	Bcl2a1d	3.02	3.4e-09
10596492	Parp3	2.23	9.5e-12
10596718	Slc38a3	-1.37	8.7e-09
10596960	Trex1	1.23	7.6e-07
10597279	Ccrl2	3.58	3.1e-11
10597648	Myd88	3.48	8.6e-10
10597743	Cx3cr1	-1.38	1.1e-06
10597758	Csrnp1	1.19	1.2e-05
10598152	BC147527	1.62	1.6e-05
10598750	Gpr34	-1.05	5.6e-06
10598976	Timp1	1.97	1.6e-05
10599174	Il13ra1	1.03	2.5e-05
10600698	5430427O19Rik	1.15	9.4e-06
10600836	Msn	1.94	2.9e-08
10601385	Tlr13	1.27	0.004
10602261	Htr2c	-1.04	2.8e-07
10603551	Cybb	4.25	4.2e-09
10604393	Elf4	1.4	1.8e-05
10604763	Arpc1b	1.71	1.3e-08
10606016	Il2rg	5.07	6.6e-10
10606369	Itm2a	-2.34	1.9e-08
10607870	Tlr7	1.77	2.4e-08
10607950	G530011O06Rik	3.39	7.1e-11

## Sheet: TabS3b-BALBc DEGs
Supplementary Table 3b: Differentially expressed genes between control and infected samples in the BALB/c mouse strain.
PROBE ID	SYMBOL	logFC	FDR
10346191	Stat1	4.43	8.4e-15
10346562	Cflar	1.73	4.4e-10
10346564	Casp8	1.94	9.4e-07
10346799	Icos	1.04	0.0022
10347335	Slc11a1	1.04	0.00087
10347915	Gm7609	2.9	1.5e-07
10347933	Sp140	1.63	6.2e-06
10347948	Sp100	3.31	1.9e-10
10349510	Mir128-1	-1.15	0.00021
10349648	Ctse	1.13	0.0015
10349947	Fmod	-1.39	9.2e-07
10350516	Ptgs2	2.49	7.1e-06
10350742	Rnasel	1.01	1.8e-06
10350800	Tor1aip2	1.19	3.3e-08
10351182	Sele	1.47	5.3e-07
10351197	Sell	3.08	0.00013
10351206	Selp	1.8	2.6e-05
10351509	Fcgr4	4.47	1.6e-10
10351825	Tagln2	1.29	4.9e-05
10351873	Pyhin1	4.48	3.6e-08
10351880	Pydc3	2.1	4.6e-05
10354054	Mitd1	2.15	1.4e-10
10354374	Slc40a1	-1.92	1.9e-07
10356248	C130026I21Rik	1.22	0.00013
10356262	Csprs	3.35	3.3e-09
10356271	A530032D15Rik	1.78	0.00024
10356278	Sp110	3.05	3.8e-11
10356403	Kcnj13	-1.65	0.0001
10357870	Prelp	-1.33	6e-05
10358224	Ptprc	2.99	1.4e-06
10358408	Rgs1	1.61	0.0017
10358434	Pla2g4a	1.42	1.3e-06
10358549	Hmcn1	-1.59	2.3e-08
10359097	Tor1aip1	1.36	1.4e-07
10359181	Tor3a	3.64	1.5e-14
10360028	Fcgr2b	2.18	1.9e-07
10360070	Fcer1g	2.38	2.9e-07
10360158	Ly9	1.11	5.4e-06
10360173	Slamf7	2.92	1.5e-05
10360306	Slamf8	1.31	2e-06
10360370	BC094916	3.82	2.9e-05
10360373	Pydc4	3.46	3.9e-07
10360377	AI607873	5.59	1.1e-10
10360382	Ifi204	5.07	6.9e-12
10360391	Ifi203	4.08	4.2e-09
10360398	Ifi202b	4.75	1.1e-09
10360406	Ifi205	5.12	1.2e-07
10361091	Atf3	2.62	2.6e-06
10361669	Katna1	1.18	3.9e-07
10362073	Sgk1	1.16	6.1e-05
10363007	Ascc3	1.43	3e-11
10363070	Gp49a	4.02	1.1e-05
10363082	Lilrb4	3.87	2e-06
10363475	Prf1	1.16	3.7e-05
10364262	Itgb2	2.19	1.1e-06
10364361	Icosl	1.63	3.7e-08
10364950	Gadd45b	1.99	8.8e-06
10366476	Ptprb	-1.24	0.0011
10366586	Ifng	1.44	7.1e-05
10366881	Ddit3	1.11	1e-07
10367224	Stat2	3.3	2.2e-15
10368144	Tnfaip3	1.6	1.2e-07
10368616	Zufsp	1.47	1.2e-09
10368881	Armc2	-1.06	3.4e-05
10369615	Srgn	2.28	1.6e-06
10370721	Sbno2	1.33	1e-05
10374236	Upp1	1.77	0.00012
10374793	Pnpt1	1.35	8.4e-08
10375051	Hba-a1	-2.32	0.046
10375058	Hba-a2	-2.32	0.047
10375145	Lcp2	2.29	1.8e-10
10375331	Il12b	4.71	7e-10
10375515	Ifi47	3.87	4.9e-12
10375608	Scgb3a1	1.94	8.5e-05
10376060	Irf1	4.54	1.3e-13
10376324	Gm12250	5.9	4.8e-14
10376326	Irgm2	5.85	1.1e-14
10378068	Xaf1	4.04	8.8e-11
10378126	Ankfy1	1.19	1.2e-08
10379034	Tlcd1	-1.03	2.6e-05
10379228	Nos2	1.09	0.018
10379389	Adap2	1.43	5.6e-05
10379489	Tmem98	-1.21	6.3e-07
10379511	Ccl2	4.87	2.3e-11
10379518	Ccl7	4.27	1.9e-09
10379530	Ccl12	5.43	1.8e-14
10379615	Slfn5	3.29	2.2e-10
10379630	Slfn2	2.98	7.5e-11
10379633	Slfn1	2.65	8.2e-06
10379636	Slfn4	5.82	2e-09
10379646	Slfn3	1.79	3e-05
10379721	Ccl4	2.21	3.3e-06
10379727	Wfdc17	1.71	8.3e-05
10380260	Trim25	2.98	2.5e-11
10381408	Ifi35	3.8	2e-14
10381445	Tmem106a	1.95	9.4e-07
10381588	Grn	2.11	1.1e-08
10382106	Milr1	1.65	3.2e-05
10383214	Rnf213	5.1	1.3e-15
10383756	Ifitm2	1.37	2e-06
10384458	Plek	1.57	2.4e-06
10385118	Dock2	1.71	1e-05
10385310	Gabra6	-1.22	1.1e-06
10385500	Irgm1	5.01	5.7e-15
10385504	Gm5431	4.22	8.4e-09
10385507	Gm12185	2.68	3.3e-08
10385511	Psme2	3.18	6.9e-11
10385513	9930111J21Rik2	3.13	7e-11
10385518	Tgtp1	5.63	9.8e-13
10387890	Cxcl16	2.45	4.7e-07
10387985	Scimp	1.78	0.00016
10388902	Lgals9	3.65	1.6e-13
10389134	Slfn9	4.42	5.8e-14
10389143	Slfn8	5.36	9.7e-15
10389151	Slfn10-ps	3.32	4.4e-11
10389207	Ccl5	5.28	1.6e-09
10389214	Ccl9	1.67	1.1e-05
10389231	Ccl3	6.85	9.6e-14
10391084	Hap1	1.3	4.2e-09
10391207	Dhx58	4.04	7.4e-14
10391301	Stat3	1.82	3.7e-09
10391798	Gfap	1.11	1.6e-05
10392522	Abca8a	-1.15	1.8e-07
10392845	Cd300lf	1.17	0.0041
10392863	Grin2c	-1.02	3.9e-07
10393341	Rhbdf2	1.19	0.00023
10393449	Socs3	2.54	1.4e-08
10393573	Lgals3bp	3.64	1.6e-12
10395039	Cmpk2	3.55	6.6e-14
10395259	Nampt	1.76	1.2e-08
10395273	Gdap10	1.05	0.00013
10395389	Sostdc1	-1.41	0.00015
10396476	Rhoj	1.14	0.00056
10397645	Gpr65	1.95	1.2e-05
10398039	Serpina3f	1.21	0.0038
10398075	Serpina3n	1.21	6.4e-05
10398665	Tnfaip2	1.7	0.00014
10398907	Pld4	2.06	5.4e-11
10399710	Rsad2	5.89	2.2e-15
10400095	Ifrd1	1.16	8e-06
10400357	Baz1a	1.65	0.00031
10400405	Nfkbia	2.4	1.9e-09
10401473	Aldh6a1	-1.08	1.8e-07
10402268	Lgmn	1.02	5.1e-07
10402347	Ifi27l2a	5.38	8.2e-14
10403291	Akr1c14	-1.35	2.7e-05
10403352	Klf6	1.09	5.8e-06
10403871	Aoah	1.07	0.002
10404422	Serpinb6b	1.29	3.4e-05
10404429	Serpinb9	1.6	8.6e-07
10404606	Ly86	1.06	1.1e-05
10405063	Ogn	-1.18	0.00039
10405179	S1pr3	1.18	0.0003
10405211	Gadd45g	1.83	6.4e-06
10405587	Tgfbi	2.77	6.7e-05
10405619	Idnk	1.32	1.8e-08
10406205	Erap1	2.06	3.7e-11
10406519	Hapln1	-1.03	7.4e-07
10406928	Cd180	2.7	2.3e-08
10406982	Adamts6	1.75	4e-10
10407072	Elovl7	-1.15	5.4e-08
10407766	Lgals8	1.06	8.9e-10
10408280	Lrrc16a	1.06	7.2e-09
10408557	Serpinb1a	-1.79	4.7e-06
10409278	Nfil3	1.11	0.01
10409376	Hk3	1.09	3.8e-05
10409804	Zcchc6	1.12	6e-10
10409876	Ctla2a	1.53	0.00045
10410435	Papd7	1.11	8.8e-08
10411235	Iqgap2	1.22	8.5e-08
10411595	Naip2	1.29	0.001
10412211	Gzma	3.24	1.5e-06
10414360	Lgals3	1.64	0.0029
10414514	Pnp	1.79	6.2e-08
10414527	Pnp2	1.76	1.5e-09
10415282	Psme1	2.05	2.6e-12
10415293	Rnf31	1.31	1.5e-07
10415319	Irf9	2.8	3e-14
10415725	Spata13	1.32	2.5e-06
10416437	Lcp1	2.02	6.6e-08
10416566	Epsti1	2.29	4.5e-07
10416657	Elf1	1.44	1.6e-08
10416837	Irg1	3.17	5.8e-06
10419288	Gch1	1.11	0.0015
10420114	Tgm1	1.99	8.3e-05
10420171	Adcy4	1.02	1.6e-05
10420308	Gzmb	5.22	4.4e-08
10420320	Cenpj	1.08	6.9e-06
10420483	Phf11a	4.25	8.9e-10
10420488	Phf11d	4.95	7.6e-13
10420497	Phf11c	2.68	6.3e-07
10420503	Setdb2	1.87	3.3e-08
10421488	Fndc3a	1.17	1.7e-07
10421697	Lacc1	1.05	0.00019
10422164	Ednrb	-1.67	1.1e-08
10422760	Fyb	1.15	0.00052
10422946	Ranbp3l	-1.6	3e-05
10423049	Prlr	-1.54	4.6e-07
10423505	Cmbl	-1.07	4.1e-05
10424400	Myc	1.24	0.00011
10424676	Ly6e	2.25	2.3e-09
10424731	Gsdmd	1.81	5.1e-07
10425049	Apol9b	2.81	9.8e-12
10425053	Ncf4	1.33	0.0003
10425066	Csf2rb	2.19	3.4e-08
10425321	Apobec3	1.79	2.4e-06
10425808	Tspo	2.63	3.4e-11
10427336	Nckap1l	1.53	3.5e-06
10427471	Osmr	2.35	1.4e-07
10428376	Angpt1	1.08	8.5e-05
10428619	Enpp2	-1.09	8.6e-07
10429560	Ly6i	2.26	0.00079
10429564	Ly6a	5	4.7e-14
10429568	Ly6c1	2.23	9.9e-06
10429573	Ly6c2	2.05	3.3e-06
10429843	Parp10	3.78	3.7e-12
10430174	Apol9a	3.32	8.7e-14
10430302	Csf2rb2	2.59	1.1e-06
10430344	Il2rb	1.33	0.00016
10430372	Rac2	1.28	0.00014
10431697	Abcd2	-1.04	3.7e-07
10433101	Gpr84	2.95	1.7e-12
10433114	Itga5	1.52	6.5e-05
10433885	Cebpd	1.39	3.4e-05
10434778	Rtp4	4.96	1.8e-14
10435075	Tfrc	-1.1	1.3e-05
10435457	Parp9	4.23	5.6e-14
10435565	Hcls1	1.11	2.8e-05
10436561	Usp25	1.13	8.6e-09
10437224	Mx2	5.86	1.6e-16
10439009	Apod	1.08	1.9e-07
10439249	Parp14	4.99	1.3e-14
10439268	Dtx3l	4.11	1.1e-13
10439312	Cd86	1.97	6e-05
10439321	Slc15a2	-1.27	5.4e-06
10439936	Nfkbiz	1.45	1.4e-05
10440393	Samsn1	1.75	2.2e-07
10440513	Cyyr1	1.27	3e-06
10440522	Adamts1	1.88	7.9e-07
10441233	Mx1	4.91	5.6e-14
10443463	Cdkn1a	2.1	5.1e-07
10443980	Myo1f	1.08	0.0011
10444056	Daxx	2.09	2e-09
10444068	Tapbp	3.1	6.8e-15
10444244	Tap1	4.9	1e-14
10444258	Psmb8	4.75	2e-14
10444268	Tap2	2.81	1.5e-11
10444658	Clic1	1.61	0.00017
10444780	H2-D1	3.84	1.8e-14
10444814	H2-Q4	4.9	2.4e-14
10444821	H2-Q8	2.05	6.2e-05
10444824	H2-Q6	5.08	7.9e-13
10444830	H2-Q7	3.29	2.4e-13
10444890	Ier3	1.26	0.00085
10444991	Gm6034	1.02	0.0013
10445033	Trim26	1.2	2.1e-07
10445112	Ubd	1.93	1.2e-05
10445119	H2-M3	2.57	2.7e-10
10445412	Nfkbie	1.55	4.3e-05
10445767	Treml2	1.84	2.6e-07
10445774	B430306N03Rik	1.3	3e-05
10446253	Vav1	2.23	9.4e-07
10447902	Gpr31b	2.04	1.2e-05
10448016	Tcte3	1.21	1.3e-05
10449452	Fkbp5	1.11	0.003
10450075	H2-K1	3.6	3.7e-13
10450145	Psmb9	3.94	2e-14
10450154	H2-Aa	1.09	0.017
10450161	H2-Ea-ps	2.02	2.6e-06
10450242	C4b	3.07	1.3e-12
10450280	C4a	1.06	6.2e-05
10450325	Cfb	5.03	1.6e-08
10450344	C2	1.71	1.9e-09
10450367	Hspa1a	1.62	5.1e-07
10450374	D17H6S56E-5	3.18	2.7e-11
10450484	Aif1	1.44	6.5e-06
10450501	Tnf	2.43	1.1e-05
10450675	H2-T24	3.66	1.6e-13
10450682	H2-T23	4.24	9.7e-13
10450694	H2-T22	4.62	2.5e-08
10450699	Gm7030	2.82	8.7e-14
10450723	H2-T10	1.38	4e-05
10450845	Mog	-1.09	1.9e-06
10451287	Isg15	4.81	1.4e-14
10451646	A530064D06Rik	1.01	0.0022
10451953	Lrg1	1.74	2.5e-07
10452316	C3	3.03	2.2e-07
10452633	Tgif1	1.13	7.3e-05
10452815	Xdh	3.16	2.2e-08
10452978	Gm6548	1.66	9.5e-09
10452980	Eif2ak2	4.07	6.7e-14
10453057	Cyp1b1	1.57	1.2e-06
10454192	Ttr	-1.75	4.3e-07
10454198	Rnf125	1.23	0.0021
10455472	Dcp2	1.39	1e-09
10455954	Gm4951	6.02	1.7e-13
10455961	Iigp1	5.96	5e-14
10455970	BC023105	5.52	1.7e-11
10456005	Cd74	1.8	0.00037
10456400	Tubb6	1.04	0.00044
10456699	Acaa2	-1.12	2.8e-06
10457225	Map3k8	1.48	3.9e-07
10458314	Tmem173	1.89	9.4e-09
10459066	Gm4841	1.95	1.2e-07
10459071	Smim3	1.27	0.00052
10459772	Lipg	2.39	1.3e-06
10460237	Unc93b1	1.31	2.5e-06
10460767	Batf2	1.74	2.7e-06
10461115	Slc22a8	-2.03	1.2e-05
10461558	Slc15a3	2.36	1e-08
10461594	Ms4a4c	6.33	5.4e-10
10461605	Ms4a4b	1.9	0.00053
10461614	Ms4a6c	4.44	5.9e-08
10461622	Ms4a6b	3.95	2.4e-07
10461629	Ms4a4d	1.1	0.00079
10461721	Mpeg1	2.28	2.3e-08
10462132	Tmem252	1.42	1.4e-05
10462140	Dock8	1.03	1.4e-05
10462363	Jak2	1.09	1.9e-06
10462390	Cd274	6.03	6.8e-15
10462507	Papss2	-1.4	2e-05
10462603	Fas	1.89	1.9e-05
10462613	Ifit2	5.76	1.8e-15
10462618	Ifit3	6.79	4.9e-13
10462621	I830012O16Rik	5.81	9.3e-13
10462623	Ifit1	6.6	1.5e-13
10463599	Nfkb2	1.4	1.4e-05
10464128	Casp7	1.38	1.5e-06
10464529	Tcirg1	1.63	1.1e-09
10466127	AW112010	4.56	2.7e-08
10466130	Ms4a8a	1.57	2.1e-05
10466210	Ms4a6d	4.32	2.8e-08
10466712	Mamdc2	-1.02	9.2e-06
10467136	Ch25h	4.56	6.9e-11
10467529	Opalin	-1.23	1.4e-06
10467578	Pik3ap1	3.19	1.2e-11
10469278	Il2ra	1.03	0.0042
10469289	Il15ra	1.54	7.3e-07
10469389	Slc39a12	-1.2	7.8e-08
10469816	Il1rn	2.32	3e-05
10469936	Nrarp	-1.03	7.5e-06
10473356	Ube2l6	3.22	1.6e-11
10473809	Spi1	1.97	1e-07
10474700	Thbs1	2.52	2.2e-07
10475414	B2m	2.66	1.8e-11
10475517	AA467197	2.3	0.00031
10476945	Cst7	3.26	1.1e-08
10477250	Hck	2.8	6.5e-10
10477920	Myl9	-1.58	3.2e-06
10478678	Cd40	2.18	1.3e-06
10478875	Rnf114	1.27	3.5e-10
10479411	Ogfr	1.69	5.1e-12
10480035	Pfkfb3	1.19	8.2e-06
10481627	Lcn2	2.69	0.0002
10482509	Rbm43	1.79	2e-09
10482517	Nmi	3.15	9.9e-10
10483110	Ifih1	4.92	9.7e-15
10483809	Nfe2l2	1.17	1.8e-06
10484463	Serping1	3.02	1.1e-09
10485198	Tspan18	-1.01	1.8e-05
10485405	Cd44	1.34	5.2e-05
10485700	Bbox1	-1.17	4e-07
10486396	Ehd4	1.3	3e-05
10487208	Atp8b4	1.29	0.015
10487238	Hdc	1.27	3e-05
10487588	Il1a	2.48	3.5e-08
10487597	Il1b	2.97	7.4e-07
10487823	Siglec1	2.88	1.7e-11
10488382	Cd93	1.15	5.5e-07
10489107	Samhd1	3.38	2.9e-09
10489127	Rbl1	1.48	3.9e-07
10489204	Tgm2	3.5	6.9e-09
10489484	Sdc4	1.04	8.7e-05
10489569	Pltp	-1.17	5.3e-05
10489850	Znfx1	2.48	3.4e-14
10490150	Zbp1	5.03	1.2e-12
10490212	Ctsz	1.31	9.2e-08
10490551	Nkain4	-1.02	4.3e-05
10490632	Helz2	3.02	2.6e-09
10490903	Car13	1.37	6.8e-06
10490989	Cp	1.49	5.9e-06
10491091	Tnfsf10	3.57	3.8e-11
10491993	Stoml3	-1.63	0.017
10492448	Ptx3	2.86	5.4e-05
10493565	Adar	1.18	1.4e-08
10493820	S100a6	1.03	0.0044
10493990	S100a11	1.24	3e-05
10494271	Ctss	1.91	1e-08
10494428	Txnip	1.33	3.7e-05
10494643	Hmgcs2	-1.76	4.3e-06
10494821	Tspan2	-1.1	1.8e-08
10495054	Rhoc	1.61	5.7e-08
10495206	Slc16a4	-1.55	1.2e-06
10495967	Tifa	1.52	1.5e-06
10496539	Gbp5	5.71	3.6e-12
10496555	Gbp2b	5.74	1e-11
10496569	Gbp7	4.98	1.8e-14
10496580	Gbp3	5.74	9.7e-15
10496592	Gbp2	5.34	3.8e-12
10497358	Sirpb1b	1.73	0.004
10498871	Tmem144	-1.23	4.7e-07
10498992	Tlr2	3.09	1.1e-08
10499189	Fcrls	-1.03	2.3e-05
10500283	Car14	-1.11	1.5e-06
10500335	Fcgr1	3.1	5e-09
10500356	Rnu1b1	1.35	0.00015
10500911	Mov10	2.44	2.7e-12
10501063	Cd53	1.63	3e-05
10501164	Csf1	1.72	3.4e-09
10501608	Vcam1	1.8	5.9e-09
10501963	Ugt8a	-1.26	1.5e-07
10502052	Alpk1	1.56	3.1e-06
10502791	Ifi44	6.31	6.8e-16
10502801	Ifi44l	5.01	1.4e-16
10503098	Lyn	1.45	1.7e-06
10503107	6330407A03Rik	1.57	5.4e-06
10503334	Gem	1.97	0.00053
10504450	Glipr2	1.7	2.7e-08
10504672	Tdrd7	1.7	3.7e-12
10505879	Ifna7	1.16	5.5e-07
10505890	Ifna4	1.15	0.00012
10505954	Tek	-1.08	0.00049
10508074	Csf3r	1.1	0.0015
10508392	Rnf19b	1.16	1.7e-06
10509178	Asap3	1.61	6.3e-07
10510580	Tnfrsf9	1.09	0.00026
10511703	Ripk2	1.33	2.2e-07
10512067	Ddx58	4.94	6.3e-17
10512251	AI464131	-1.29	3.8e-06
10512470	Cd72	4.41	6.2e-10
10512766	Trim14	1.62	4e-06
10513729	Tnfsf8	1.75	2.2e-06
10514221	Plin2	1.36	1.6e-06
10514289	Gm12597	1.39	2.5e-05
10514315	Ifna2	1.76	1.4e-06
10514466	Jun	1.41	5.8e-05
10514491	Cyp2j12	-1.22	2.2e-06
10516966	Themis2	2.72	1.2e-07
10517165	Cd52	3.79	8.4e-08
10517336	Clic4	1.3	1.7e-08
10517508	C1qb	1.16	1.4e-06
10517513	C1qc	1.74	1e-07
10517517	C1qa	1.36	2.9e-09
10518300	Tnfrsf1b	1.14	0.0023
10518735	Spsb1	1.06	4.8e-06
10519607	Tmem243	1.04	3e-05
10519983	Fgl2	3.19	1.9e-07
10520452	Il6	2.1	8.6e-05
10521205	Sh3bp2	1.14	0.00016
10521667	Bst1	1.05	0.00042
10523359	Cxcl13	6.42	1.8e-15
10523468	Bmp2k	1.12	5.1e-07
10523647	Aff1	1.14	3.7e-05
10523717	Spp1	1.08	0.049
10524621	Oasl2	6.17	2e-14
10524631	Oasl1	4.29	1.8e-12
10525158	Oas1b	4.17	1.5e-12
10526459	Rasa4	1.05	4.8e-06
10526520	Plod3	1.02	4.3e-07
10527870	Kl	-1.12	3e-05
10528864	Cnpy1	-1.11	3.6e-05
10530145	Tlr1	1.13	5.9e-07
10531407	Cxcl9	5.36	3.9e-10
10531415	Cxcl10	7.58	1.8e-15
10531420	Cxcl11	4.96	3.8e-11
10531724	Plac8	5.11	1.7e-09
10531737	Hpse	1.74	0.00023
10531972	Gbp8	4.64	1.5e-11
10531980	Gbp9	4.65	4.4e-13
10531987	Gbp4	5.23	4.2e-13
10531994	Gbp6	5.71	1.8e-14
10532019	Gbp11	4.53	3.8e-10
10533050	Hspb8	1.08	7.5e-05
10533145	Tpcn1	-1.04	1.4e-05
10533198	Oas2	4.22	6.6e-14
10533213	Oas3	2.68	6.8e-07
10533246	Oas1g	5.61	1.3e-14
10533256	Oas1a	4.01	5e-14
10533304	Trafd1	2	2.7e-12
10533720	Niacr1	3.42	2.9e-09
10534202	Ncf1	1.47	3.3e-07
10534667	Serpine1	1.46	0.0011
10534679	Trim56	2.3	2.5e-10
10534960	Gjc3	-1.17	8.5e-06
10536499	Cav1	-1.58	9e-08
10537227	Tmem140	2.74	1.3e-08
10538126	Gimap4	1.91	0.00056
10538590	Herc6	4.2	1.8e-15
10539135	Capg	1.3	0.00074
10541307	Usp18	6.49	3.3e-15
10541318	Slc6a13	-1.69	6.6e-06
10541555	Clec4a1	1.89	0.00044
10541564	Clec4a3	1.93	0.00041
10541678	C1ra	2.04	4.2e-09
10541683	C1rb	3.48	3e-10
10541895	Tnfrsf1a	1.41	1.7e-07
10542040	Parp11	1.78	3.8e-11
10542156	Clec2d	1.91	2.8e-06
10542275	Etv6	1.49	1.5e-06
10542319	Apold1	1.04	0.0045
10542714	Lyrm5	-1.03	3.7e-07
10542911	Samd9l	4.96	8.7e-14
10543466	Gpr37	-1.06	2.6e-05
10544089	Zc3hav1	3.2	6.5e-12
10544133	Parp12	4.02	1.4e-14
10544273	Clec5a	1.22	1.7e-05
10544583	Gimap6	1.71	3.2e-05
10544891	Nod1	1.8	6.5e-07
10544982	Nt5c3	1.27	6.5e-08
10545588	Hk2	1.02	0.0051
10545672	Mthfd2	1.57	2e-07
10545958	Anxa4	1.04	0.0021
10546450	Adamts9	3	1.6e-10
10547621	Apobec1	2.83	4.8e-07
10547657	C3ar1	1.73	6e-05
10547664	Clec4e	1.57	0.0033
10547740	C1s	2.16	7.1e-05
10547769	Ptpn6	1.4	0.00036
10547976	Tapbpl	1.74	1.8e-09
10548333	Cd69	2.77	2e-06
10548345	Klrk1	1.12	0.0049
10548375	Clec7a	1.46	0.00014
10548892	Arhgdib	1.2	0.00033
10548996	Slco1a4	-1.6	0.0016
10550365	Prkd2	1.01	2.9e-07
10550509	Pglyrp1	1.07	5.4e-06
10550906	Plaur	1.22	0.00025
10552406	Nkg7	1.35	0.011
10553042	Rasip1	1.1	1.6e-05
10554240	Isg20	4.99	7.9e-12
10554789	Ctsc	2.29	2.9e-07
10555862	Trim34a	2.2	7.6e-10
10556297	Adm	1.49	0.00023
10557342	Il21r	1.15	7.7e-06
10557591	Itgal	1.11	0.022
10557862	Itgam	1.46	2.7e-07
10557895	Itgax	1.96	9.6e-06
10558769	Ifitm1	2.33	2.4e-08
10559467	Pira1	1.14	0.02
10560685	Bcl3	1.62	3.9e-08
10561104	Axl	1.2	1.7e-07
10561453	Zfp36	1.58	4.3e-08
10563085	Fcgrt	-1.38	4.7e-07
10563597	Saa3	3.52	8.2e-07
10564713	Mfge8	-1.11	1.2e-06
10564726	Rlbp1	-1.12	2.7e-05
10566050	Il18bp	1.83	3.3e-10
10566144	Trim21	3.21	4.3e-11
10566254	Hbb-b1	-2.05	0.025
10566333	Trim12c	1.57	4.7e-08
10566358	Trim30a	5.57	2.9e-16
10566366	Trim30d	4.45	5.1e-09
10566574	Gvin1	2.95	7.3e-08
10566578	Gm8979	2.73	3.6e-09
10566583	Gm8995	3.55	5e-09
10567580	Igsf6	1.9	0.0049
10567995	Nupr1	1.57	5.7e-07
10568115	Mvp	1.29	0.00063
10569017	Ifitm3	3.92	1.9e-13
10569020	Ifitm6	1.56	0.00094
10569102	Irf7	6.06	1.8e-14
10569890	Aida	1.61	5.3e-10
10571705	Irf2	1.44	2e-11
10571715	Enpp6	-1.36	7.3e-07
10571984	Ddx60	5.48	9.7e-15
10572897	Hmox1	2.86	4.6e-07
10574098	Nlrc5	5.13	2.2e-15
10576034	Irf8	2.35	2.5e-07
10577025	Rab20	1.12	6.3e-05
10577315	Angpt2	1.84	4.4e-08
10577792	Plekha2	1.03	4.9e-06
10578264	Msr1	2.17	0.00012
10578493	Tlr3	1.9	5.6e-10
10579532	Bst2	4.78	1e-16
10579799	Tmem184c	-1.02	4.7e-07
10579958	Il15	2.15	8.2e-07
10580765	Pllp	-1.25	3.3e-06
10581378	Psmb10	2.59	2.1e-10
10581605	Hp	1.24	0.0071
10581813	Mlkl	4.12	9.2e-11
10582303	Cyba	1.23	0.00028
10582862	Arhgef12	1.14	0.00065
10582877	A530040E14Rik	1.22	0.0042
10582985	Casp1	2.76	1.7e-08
10582997	Casp4	3.9	2.6e-09
10583008	Casp12	2.05	9.3e-09
10583519	Icam1	2.49	9.9e-10
10583669	AB124611	1.83	2.3e-05
10584288	Robo4	1.22	5.4e-08
10584435	Vwa5a	1.97	9.3e-10
10585803	Stra6	1.39	5.4e-05
10586017	Uaca	1.07	9.8e-08
10586744	Anxa2	1.32	0.0001
10586865	Aldh1a2	1.04	1.1e-05
10587683	Bcl2a1a	2.61	1.6e-07
10587690	Bcl2a1b	2.34	3.2e-06
10587733	Ctsh	1.42	2.6e-05
10587799	Plscr2	1.92	3.5e-11
10588479	Tlr9	2.05	1.8e-06
10588786	Uba7	3.02	1.2e-11
10589350	Shisa5	1.51	8.9e-10
10589884	Bcl2a1c	1.22	0.00023
10590631	Ccr2	1.24	0.0024
10590801	Birc3	2.19	8.8e-08
10592303	Robo3	1.9	9e-07
10593050	Il10ra	1.73	1.8e-06
10593225	Zbtb16	1.12	0.00044
10594053	Pml	3.04	9.7e-13
10595404	Fam46a	1.85	2.6e-09
10595633	Bcl2a1d	2.35	4.4e-07
10596492	Parp3	1.69	2.1e-09
10596718	Slc38a3	-1.05	1.3e-06
10596960	Trex1	1.01	3.4e-05
10597279	Ccrl2	3.12	1.1e-09
10597648	Myd88	3.02	3e-08
10597743	Cx3cr1	-1.15	3.5e-05
10598004	Ccr1	1.35	0.00039
10598013	Ccr5	1.68	6.1e-06
10598152	BC147527	1.21	0.001
10598750	Gpr34	-1.46	6.9e-07
10598976	Timp1	2.12	3.6e-05
10600836	Msn	1.68	9.4e-07
10601385	Tlr13	1.32	0.0087
10601412	Lpar4	-1.18	8.5e-05
10602372	Alas2	-1.56	0.041
10603551	Cybb	3.86	7.9e-08
10604393	Elf4	1.6	2.2e-05
10604763	Arpc1b	1.38	1e-06
10606016	Il2rg	4.62	1.3e-08
10606369	Itm2a	-2.31	1.2e-07
10607870	Tlr7	1.79	1.2e-07
10607950	G530011O06Rik	1.89	7.3e-07

## Sheet: TabS3c-STS DEGs
Supplementary Table 3C: Differentially expressed genes between control and infected samples in the STS mouse strain.
PROBE ID	SYMBOL	logFC	FDR
10346191	Stat1	4.16	1.8e-14
10346562	Cflar	1.24	3.9e-08
10346564	Casp8	2.08	4.9e-07
10347335	Slc11a1	1.35	0.00011
10347915	Gm7609	2.66	5e-07
10347933	Sp140	1.62	8.3e-06
10347948	Sp100	3.42	1.4e-10
10348244	Inpp5d	1.08	0.00014
10349648	Ctse	1.56	0.00013
10349947	Fmod	-1.39	1.2e-06
10350341	Mir181b-1	-1.09	0.0002
10350516	Ptgs2	1.25	0.0049
10350742	Rnasel	1.3	1e-07
10350800	Tor1aip2	1.31	9.9e-09
10351182	Sele	1.05	2.9e-05
10351197	Sell	2.52	0.0011
10351509	Fcgr4	4.45	1.9e-10
10351658	Cd48	1.05	0.0034
10351825	Tagln2	1.46	1.7e-05
10351873	Pyhin1	4.56	3.3e-08
10351880	Pydc3	1.95	0.00013
10354054	Mitd1	2.22	1e-10
10354374	Slc40a1	-1.14	8.5e-05
10354472	Gls	-1.02	2.3e-08
10356248	C130026I21Rik	1.25	0.00014
10356262	Csprs	2.82	3.6e-08
10356271	A530032D15Rik	1.6	0.00087
10356278	Sp110	2.73	1.9e-10
10356403	Kcnj13	-1.15	0.003
10357870	Prelp	-1.19	0.00025
10358224	Ptprc	2.48	1.4e-05
10358408	Rgs1	1.88	0.00069
10358434	Pla2g4a	1.27	6.1e-06
10359097	Tor1aip1	1.32	2.4e-07
10359181	Tor3a	3.44	3.2e-14
10360070	Fcer1g	2.65	9.3e-08
10360173	Slamf7	2.74	3.6e-05
10360306	Slamf8	1.33	2.2e-06
10360370	BC094916	2.96	0.00048
10360373	Pydc4	3.36	6.6e-07
10360377	AI607873	5.51	1.5e-10
10360382	Ifi204	5.87	1.1e-12
10360391	Ifi203	3.75	1.4e-08
10360398	Ifi202b	4.97	6.6e-10
10360406	Ifi205	4.95	2.1e-07
10361091	Atf3	2.13	3.2e-05
10363007	Ascc3	1.26	2e-10
10363070	Gp49a	3.97	1.6e-05
10363082	Lilrb4	3.65	4.9e-06
10363498	Ppa1	1.01	5e-06
10364262	Itgb2	2.3	7.1e-07
10364361	Icosl	1.2	2.1e-06
10364950	Gadd45b	1.62	9.8e-05
10367224	Stat2	3.29	3.6e-15
10367919	Stx11	1.01	5.1e-05
10368144	Tnfaip3	1.11	1e-05
10368616	Zufsp	1.46	1.5e-09
10369615	Srgn	2.41	1e-06
10370721	Sbno2	1.53	2.9e-06
10372410	Glipr1	1.45	0.00029
10372648	Lyz2	2.5	0.00065
10372652	Lyz1	1.47	0.017
10373407	Esyt1	1.21	7e-06
10374236	Upp1	1.32	0.0021
10374333	Ikzf1	1.13	9e-06
10374793	Pnpt1	1.53	1.9e-08
10375145	Lcp2	2.03	9.7e-10
10375331	Il12b	3.8	1.3e-08
10375515	Ifi47	3.7	9.6e-12
10375608	Scgb3a1	2.14	4.1e-05
10376060	Irf1	4.34	2.6e-13
10376324	Gm12250	4.83	6.9e-13
10376326	Irgm2	4.6	2e-13
10378068	Xaf1	3.64	4.1e-10
10379228	Nos2	1.05	0.026
10379389	Adap2	1.59	2.6e-05
10379401	Rnf135	1.03	5.3e-06
10379511	Ccl2	4.78	3.2e-11
10379518	Ccl7	4.27	2.1e-09
10379530	Ccl12	5.25	3.2e-14
10379535	Ccl8	1.87	2.9e-06
10379615	Slfn5	3.32	2.1e-10
10379630	Slfn2	2.62	4.8e-10
10379633	Slfn1	2.84	4.8e-06
10379636	Slfn4	4.79	2.9e-08
10379721	Ccl4	1.69	7.5e-05
10379727	Wfdc17	1.29	0.0015
10380260	Trim25	2.51	2.8e-10
10381408	Ifi35	3.27	1.5e-13
10381445	Tmem106a	1.91	1.5e-06
10381588	Grn	2.02	2.1e-08
10382106	Milr1	1.9	9.1e-06
10382846	BC018473	1.95	0.00012
10383214	Rnf213	5.22	9.7e-16
10383756	Ifitm2	1.36	2.7e-06
10384458	Plek	1.7	1.1e-06
10385118	Dock2	1.78	8.3e-06
10385500	Irgm1	4.8	1.1e-14
10385504	Gm5431	3.27	2.5e-07
10385507	Gm12185	1.42	6.6e-05
10385511	Psme2	2.98	1.8e-10
10385518	Tgtp1	5.26	2.6e-12
10385526	9930111J21Rik2	2.78	4.5e-10
10387890	Cxcl16	2.2	2.1e-06
10387985	Scimp	2.04	5.5e-05
10388902	Lgals9	3.74	1.4e-13
10389134	Slfn9	4.2	1.3e-13
10389143	Slfn8	5.26	1.3e-14
10389151	Slfn10-ps	3.06	1.6e-10
10389207	Ccl5	4.61	1e-08
10389214	Ccl9	1.23	0.0003
10389231	Ccl3	6.17	4.2e-13
10391084	Hap1	1.1	4.4e-08
10391207	Dhx58	3.71	2.4e-13
10391301	Stat3	1.54	3.9e-08
10391798	Gfap	1.59	3.2e-07
10392560	Abca9	-1.45	3.8e-07
10392845	Cd300lf	1.37	0.0018
10393449	Socs3	2.09	2e-07
10393573	Lgals3bp	3.71	1.4e-12
10394240	Pomc	2.52	0.033
10395039	Cmpk2	3.21	2.7e-13
10395259	Nampt	1.85	6.9e-09
10395273	Gdap10	1.21	3.9e-05
10397645	Gpr65	2.24	3.1e-06
10398039	Serpina3f	1.58	0.00066
10398075	Serpina3n	1.6	4.3e-06
10398665	Tnfaip2	1.71	0.00019
10398907	Pld4	1.93	1.6e-10
10399710	Rsad2	5.29	1e-14
10400357	Baz1a	1.19	0.0055
10400405	Nfkbia	1.7	2e-07
10401519	Npc2	1.02	3.5e-06
10402347	Ifi27l2a	5.45	8.4e-14
10404429	Serpinb9	1.1	6.8e-05
10404606	Ly86	1.33	1.1e-06
10405125	Fbxw17	1.07	2.9e-06
10405179	S1pr3	1.58	2.3e-05
10405211	Gadd45g	1.78	1e-05
10405587	Tgfbi	2.98	4.3e-05
10405619	Idnk	1.05	3.8e-07
10406205	Erap1	2.12	2.9e-11
10406928	Cd180	2.96	7.5e-09
10406982	Adamts6	1.84	2.3e-10
10407766	Lgals8	1.05	1.1e-09
10407985	Gpr141	1.58	0.019
10408557	Serpinb1a	-1.01	0.0016
10409222	Shc3	-1.13	2.9e-05
10409376	Hk3	1.08	5.8e-05
10409876	Ctla2a	1.28	0.0025
10411595	Naip2	1.45	0.00054
10412211	Gzma	2.83	8.6e-06
10414360	Lgals3	1.86	0.0016
10414514	Pnp	1.87	4e-08
10414527	Pnp2	1.77	1.5e-09
10415282	Psme1	2.09	2.2e-12
10415293	Rnf31	1.15	8.3e-07
10415319	Irf9	3.02	1.7e-14
10415725	Spata13	1.24	6.4e-06
10416437	Lcp1	1.98	9.7e-08
10416566	Epsti1	2.3	5.2e-07
10416657	Elf1	1.18	2.4e-07
10416837	Irg1	2.01	0.0007
10419288	Gch1	1.14	0.0017
10419744	Oxa1l	1.09	3.6e-05
10420114	Tgm1	2.46	1.2e-05
10420308	Gzmb	4.55	2.8e-07
10420483	Phf11a	4.31	8.3e-10
10420488	Phf11d	4.28	5.6e-12
10420497	Phf11c	2.4	2.8e-06
10420503	Setdb2	1.94	2.4e-08
10421488	Fndc3a	1.01	1.1e-06
10421697	Lacc1	1.77	9.4e-07
10422164	Ednrb	-1.22	6.6e-07
10422760	Fyb	1.39	0.00012
10423049	Prlr	-1.25	6.4e-06
10424676	Ly6e	1.83	3.9e-08
10424731	Gsdmd	1.49	5.9e-06
10425049	Apol9b	2.38	1.1e-10
10425053	Ncf4	1.35	0.00035
10425066	Csf2rb	2.17	4.3e-08
10425161	Lgals1	1.1	0.0024
10425321	Apobec3	2.09	4.5e-07
10425808	Tspo	2.29	2.5e-10
10427336	Nckap1l	1.62	2.3e-06
10427471	Osmr	2.7	2.7e-08
10428376	Angpt1	1.4	7.4e-06
10429560	Ly6i	1.27	0.041
10429564	Ly6a	5.08	4.3e-14
10429568	Ly6c1	2.13	2e-05
10429573	Ly6c2	1.92	8.5e-06
10429843	Parp10	3.1	6.1e-11
10430174	Apol9a	2.69	1.6e-12
10430190	Apol10b	1.03	0.00032
10430302	Csf2rb2	2.38	3.8e-06
10430344	Il2rb	1.18	0.00066
10430372	Rac2	1.98	1.8e-06
10433101	Gpr84	2.88	2.5e-12
10434778	Rtp4	4.72	3.6e-14
10435457	Parp9	4.05	1.2e-13
10435565	Hcls1	1.27	8.5e-06
10437224	Mx2	5.92	1.8e-16
10439009	Apod	1.04	3.7e-07
10439249	Parp14	4.73	2.7e-14
10439268	Dtx3l	4.09	1.4e-13
10439312	Cd86	2.33	1.3e-05
10439936	Nfkbiz	1.33	4.6e-05
10440393	Samsn1	1.38	4.5e-06
10440522	Adamts1	1.32	5e-05
10441233	Mx1	4.88	7.2e-14
10443463	Cdkn1a	1.5	2.7e-05
10443980	Myo1f	1.22	0.00055
10444056	Daxx	1.79	1.8e-08
10444068	Tapbp	3.05	1e-14
10444244	Tap1	4.63	2.2e-14
10444258	Psmb8	4.58	3.7e-14
10444268	Tap2	2.58	5.6e-11
10444291	H2-Ab1	1.56	0.0011
10444298	H2-Eb1	1.16	0.00059
10444658	Clic1	1.87	5.3e-05
10444752	Ltb	1.03	0.00074
10444780	H2-D1	1.03	5.8e-07
10444814	H2-Q4	4.7	4.7e-14
10444821	H2-Q8	1.43	0.0021
10444830	H2-Q7	2.77	2.6e-12
10444991	Gm6034	1.01	0.0019
10445033	Trim26	1.1	6.9e-07
10445119	H2-M3	2.6	2.5e-10
10445412	Nfkbie	1.2	0.00068
10445767	Treml2	1.65	1.2e-06
10445774	B430306N03Rik	1.08	0.00027
10446253	Vav1	2.63	1.6e-07
10447902	Gpr31b	1.87	3.8e-05
10450075	H2-K1	3.32	1.2e-12
10450145	Psmb9	3.43	1.3e-13
10450154	H2-Aa	1.69	0.0011
10450242	C4b	3.29	5.4e-13
10450280	C4a	1.36	5.6e-06
10450325	Cfb	4.19	2e-07
10450344	C2	1.59	6.1e-09
10450484	Aif1	1.55	3.4e-06
10450501	Tnf	1.9	0.00017
10450675	H2-T24	3.96	7.2e-14
10450682	H2-T23	4.21	1.2e-12
10450694	H2-T22	4.49	4e-08
10450699	Gm7030	2.69	1.8e-13
10450723	H2-T10	1.93	1.2e-06
10451287	Isg15	4.62	2.5e-14
10451646	A530064D06Rik	1.05	0.0022
10451953	Lrg1	1.21	1.9e-05
10452316	C3	2.29	6.9e-06
10452815	Xdh	2.27	1.5e-06
10452978	Gm6548	1.44	7e-08
10452980	Eif2ak2	4.48	2.6e-14
10453057	Cyp1b1	1.38	6.8e-06
10454198	Rnf125	1.37	0.0013
10455015	Vaultrc5	1.11	0.00019
10455472	Dcp2	1.19	9.9e-09
10455954	Gm4951	4.85	3.4e-12
10455961	Iigp1	5.55	1.4e-13
10455970	BC023105	4.5	3e-10
10456005	Cd74	2.15	9.6e-05
10457225	Map3k8	1.06	2.1e-05
10458314	Tmem173	1.78	2.4e-08
10459071	Smim3	1.04	0.0035
10459772	Lipg	1.39	0.00049
10460237	Unc93b1	1.44	1e-06
10460767	Batf2	1.14	0.0003
10461115	Slc22a8	-1.38	0.0007
10461558	Slc15a3	2.37	1e-08
10461594	Ms4a4c	5.9	1.5e-09
10461605	Ms4a4b	2.45	6.6e-05
10461614	Ms4a6c	4.26	1.2e-07
10461622	Ms4a6b	4.16	1.5e-07
10461629	Ms4a4d	1.81	8.5e-06
10461721	Mpeg1	2.79	1.8e-09
10461723	Fam111a	2.01	3e-06
10461765	Lpxn	1.04	0.0002
10462132	Tmem252	1.71	2.1e-06
10462390	Cd274	5.41	2.5e-14
10462507	Papss2	-1.23	0.0001
10462603	Fas	1.63	0.00012
10462613	Ifit2	5.44	4.4e-15
10462618	Ifit3	6.15	2e-12
10462621	I830012O16Rik	5.24	3.9e-12
10462623	Ifit1	6.52	2e-13
10464128	Casp7	1.12	1.8e-05
10464529	Tcirg1	1.4	9.8e-09
10465059	Ctsw	1.05	0.012
10465587	Fermt3	1.1	1e-05
10466127	AW112010	4.04	1.5e-07
10466210	Ms4a6d	3.02	2.8e-06
10466606	Anxa1	1.23	0.0071
10467124	Acta2	-1.6	6.7e-06
10467136	Ch25h	4.62	6.8e-11
10467578	Pik3ap1	2.75	1.1e-10
10469278	Il2ra	1.29	0.0011
10469289	Il15ra	1.43	2.1e-06
10469322	Vim	1.13	0.00038
10469358	Mrc1	-1.16	1.7e-05
10469816	Il1rn	2.13	9.5e-05
10473356	Ube2l6	3.64	3.3e-12
10473809	Spi1	1.95	1.4e-07
10474700	Thbs1	2.04	3.3e-06
10475414	B2m	2.63	2.3e-11
10475517	AA467197	4.3	5e-07
10476945	Cst7	2.48	3.9e-07
10477250	Hck	2.64	1.6e-09
10477920	Myl9	-1.13	0.00015
10478678	Cd40	1.3	0.00039
10478875	Rnf114	1.16	1.3e-09
10479411	Ogfr	1.48	3.3e-11
10481627	Lcn2	3.61	1.2e-05
10482509	Rbm43	1.88	1.1e-09
10482517	Nmi	3.27	6.9e-10
10482802	Cytip	1.58	0.0027
10483110	Ifih1	4.89	1.2e-14
10484463	Serping1	2.66	6.6e-09
10485405	Cd44	1.62	8.4e-06
10486396	Ehd4	1.2	8.8e-05
10487208	Atp8b4	1.68	0.0034
10487588	Il1a	2.27	1.3e-07
10487597	Il1b	1.51	0.001
10487823	Siglec1	2.13	1.1e-09
10489107	Samhd1	3.1	1e-08
10489127	Rbl1	1.34	1.5e-06
10489204	Tgm2	3.2	2.5e-08
10489850	Znfx1	2.2	1.7e-13
10490150	Zbp1	4.49	5.8e-12
10490212	Ctsz	1.35	7.6e-08
10490632	Helz2	2.43	5.3e-08
10490903	Car13	1.35	9e-06
10490989	Cp	1.21	6.5e-05
10491091	Tnfsf10	2.78	1.2e-09
10492448	Ptx3	3.15	2.7e-05
10493820	S100a6	1.7	8.7e-05
10493990	S100a11	1.42	9.3e-06
10493995	S100a10	1.02	0.00091
10494271	Ctss	2.01	5.8e-09
10494411	Rnu1b1	1.93	4.7e-06
10494428	Txnip	1.17	0.00017
10494643	Hmgcs2	-1.51	3e-05
10495054	Rhoc	1.47	2.1e-07
10495659	Cnn3	1.02	7.9e-06
10495967	Tifa	1.44	3.2e-06
10496077	Etnppl	-1.31	2.4e-05
10496539	Gbp5	5.58	5.2e-12
10496555	Gbp2b	4	1.5e-09
10496569	Gbp7	4.81	3.3e-14
10496580	Gbp3	5.48	1.8e-14
10496592	Gbp2	5	9.9e-12
10497358	Sirpb1b	1.38	0.02
10498992	Tlr2	2.86	3.3e-08
10500335	Fcgr1	3.46	1.3e-09
10500610	Fam46c	1.08	0.019
10500911	Mov10	1.96	5.9e-11
10500982	I830077J02Rik	1.2	7.9e-07
10501063	Cd53	2.01	3.8e-06
10501164	Csf1	1.44	3.9e-08
10501608	Vcam1	1.52	6.3e-08
10502042	Alpk1	1.07	0.00011
10502359	Dapp1	1.02	0.00023
10502791	Ifi44	6.37	7.5e-16
10503098	Lyn	1.2	1.8e-05
10503334	Gem	1.83	0.0014
10504121	Gm3893	-1.17	9.3e-06
10504148	4933409K07Rik	-1.2	3.7e-06
10504450	Glipr2	1.02	1.4e-05
10504672	Tdrd7	1.59	9.6e-12
10508663	Laptm5	1.25	1.1e-05
10509178	Asap3	1.42	3.4e-06
10511703	Ripk2	1.01	6.8e-06
10512067	Ddx58	5.01	5e-17
10512251	AI464131	-1.05	4.7e-05
10512470	Cd72	1.93	2e-05
10512766	Trim14	1.75	2e-06
10514221	Plin2	1.03	4.4e-05
10516620	Lck	1.03	0.00025
10516966	Themis2	2.59	2.5e-07
10517165	Cd52	3.51	2.5e-07
10517508	C1qb	1.52	5.9e-08
10517513	C1qc	2.14	7.8e-09
10517517	C1qa	1.5	9.4e-10
10519497	Steap4	1.17	0.00075
10519607	Tmem243	1.15	1.2e-05
10519983	Fgl2	3.12	3e-07
10520452	Il6	1.32	0.0055
10523359	Cxcl13	5.68	8.8e-15
10523647	Aff1	1.03	0.00014
10523717	Spp1	1.89	0.0022
10524621	Oasl2	5.43	1.3e-13
10524631	Oasl1	2.75	7.8e-10
10525158	Oas1b	4.09	2.2e-12
10528207	Cd36	1.1	0.00074
10531407	Cxcl9	4.58	3.5e-09
10531415	Cxcl10	6.92	6.4e-15
10531420	Cxcl11	4.73	8.5e-11
10531724	Plac8	5.15	1.7e-09
10531737	Hpse	2.13	4.1e-05
10531972	Gbp8	4.73	1.2e-11
10531980	Gbp9	4.72	4e-13
10531987	Gbp4	5.05	7.4e-13
10531994	Gbp6	5.5	3.3e-14
10532019	Gbp11	4.1	1.5e-09
10533198	Oas2	3.85	2.4e-13
10533213	Oas3	2.2	8.5e-06
10533246	Oas1g	5.38	2.4e-14
10533256	Oas1a	3.73	1.4e-13
10533304	Trafd1	1.88	6.7e-12
10533720	Niacr1	1.82	8.6e-06
10534202	Ncf1	1.76	3.9e-08
10534667	Serpine1	1.08	0.012
10534679	Trim56	2.16	6.5e-10
10537227	Tmem140	2.4	8.3e-08
10538126	Gimap4	1.89	0.00087
10538590	Herc6	3.76	8.3e-15
10538979	Cd8b1	1.18	0.032
10539135	Capg	1.28	0.0012
10540493	Edem1	1.01	3.1e-05
10541307	Usp18	6.08	9.7e-15
10541555	Clec4a1	1.59	0.0024
10541564	Clec4a3	1.7	0.0017
10541678	C1ra	2.08	3.5e-09
10541683	C1rb	2.87	4.4e-09
10541895	Tnfrsf1a	1.49	9.9e-08
10542040	Parp11	1.56	2.6e-10
10542156	Clec2d	2.28	4.1e-07
10542164	Clec12a	1.25	0.042
10542214	Klrd1	1.13	0.018
10542275	Etv6	1.17	2.7e-05
10542911	Samd9l	5.12	7.2e-14
10544089	Zc3hav1	3.35	3.7e-12
10544133	Parp12	4.13	1.3e-14
10544273	Clec5a	1.41	4.3e-06
10544583	Gimap6	1.43	0.00025
10544891	Nod1	1.63	2.6e-06
10544982	Nt5c3	1.21	1.5e-07
10545135	Il12rb2	1.26	0.0072
10545588	Hk2	1.1	0.0041
10545672	Mthfd2	1.02	3.5e-05
10546450	Adamts9	1.84	1.2e-07
10547621	Apobec1	2.84	5.4e-07
10547657	C3ar1	2.26	4.6e-06
10547740	C1s	2.79	6.1e-06
10547769	Ptpn6	1.55	0.0002
10547976	Tapbpl	1.53	1.1e-08
10548069	Dyrk4	1.23	6.2e-06
10548333	Cd69	3.42	2e-07
10548345	Klrk1	1.86	0.0001
10548409	Klrc1	1.88	0.0051
10548552	Klra2	1.07	0.0015
10548892	Arhgdib	1.41	0.0001
10548996	Slco1a4	-1.4	0.0056
10551883	Tyrobp	1.24	0.00019
10552406	Nkg7	1.73	0.0028
10554240	Isg20	4.74	1.7e-11
10554789	Ctsc	2.56	8.6e-08
10555862	Trim34a	2.12	1.4e-09
10557326	Il4ra	1.14	7.7e-05
10557591	Itgal	1.37	0.0081
10557862	Itgam	1.63	8.3e-08
10557895	Itgax	1.06	0.0034
10558769	Ifitm1	1.98	2.2e-07
10559207	Lsp1	1.07	0.011
10559454	Pira11	1.2	0.018
10559467	Pira1	1.62	0.0028
10560685	Bcl3	1.32	5.5e-07
10561453	Zfp36	1.3	5.7e-07
10562192	Fxyd5	1.15	0.00018
10563597	Saa3	1.32	0.0093
10566050	Il18bp	1.47	7.1e-09
10566144	Trim21	3.62	9.3e-12
10566333	Trim12c	1.76	1.2e-08
10566358	Trim30a	5.4	6.2e-16
10566366	Trim30d	3.86	3.9e-08
10566574	Gvin1	3.94	1.8e-09
10566578	Gm8979	3.05	9.5e-10
10566580	Gm4759	1.34	0.014
10566583	Gm8995	3.41	9.8e-09
10567580	Igsf6	1.97	0.0051
10567995	Nupr1	1.22	1.3e-05
10568115	Mvp	1.23	0.0014
10569017	Ifitm3	4.11	1.3e-13
10569020	Ifitm6	1.44	0.0024
10569102	Irf7	6.09	2e-14
10569890	Aida	1.63	5e-10
10571705	Irf2	1.19	3e-10
10571870	Hmgb2	1.32	9.9e-06
10571984	Ddx60	4.96	3.2e-14
10572897	Hmox1	3.15	1.6e-07
10574098	Nlrc5	5.1	3.5e-15
10574246	Gpr114	1.38	5.4e-07
10576034	Irf8	2.39	2.4e-07
10577792	Plekha2	1.3	3.9e-07
10578264	Msr1	1.4	0.0057
10578493	Tlr3	3.1	8.7e-13
10578763	Sap30	1.16	0.00025
10579347	Ifi30	1.22	0.00011
10579532	Bst2	3.79	1.1e-15
10579958	Il15	1.37	0.00014
10580754	9330175E14Rik	1.18	1.1e-05
10581378	Psmb10	2.61	2.2e-10
10581813	Mlkl	3.93	1.9e-10
10582303	Cyba	1.17	0.00061
10582860	A530040E14Rik	1.05	0.014
10582985	Casp1	2.5	7e-08
10582997	Casp4	3.62	7.8e-09
10583008	Casp12	2.16	5.4e-09
10583519	Icam1	2.02	1.8e-08
10583669	AB124611	2	1.1e-05
10584435	Vwa5a	2.35	1e-10
10586744	Anxa2	1.35	0.00011
10586865	Aldh1a2	1.33	7.5e-07
10587683	Bcl2a1a	2.47	3.5e-07
10587690	Bcl2a1b	2.32	4.4e-06
10587799	Plscr2	2.26	4e-12
10588479	Tlr9	1.6	3.5e-05
10588786	Uba7	2.51	1.7e-10
10589350	Shisa5	1.54	7.8e-10
10589884	Bcl2a1c	1.12	0.00064
10590267	Snora62	1.11	2e-05
10590631	Ccr2	1.26	0.003
10590801	Birc3	2.17	1.1e-07
10592303	Robo3	1.71	3.7e-06
10593015	Cd3g	1.95	0.0043
10593024	Cd3e	1.14	0.0039
10593050	Il10ra	2.34	5.1e-08
10594053	Pml	2.97	1.4e-12
10595404	Fam46a	1.61	1.9e-08
10595633	Bcl2a1d	2.3	6.6e-07
10596492	Parp3	1.81	9.7e-10
10597279	Ccrl2	2.27	8.3e-08
10597648	Myd88	2.59	2.4e-07
10598004	Ccr1	1.45	0.00031
10598152	BC147527	1.62	0.0001
10598976	Timp1	1.59	0.00074
10599174	Il13ra1	1.22	2.5e-05
10600836	Msn	1.83	3.9e-07
10601385	Tlr13	1.74	0.0017
10603551	Cybb	3.24	8e-07
10604763	Arpc1b	1.38	1.3e-06
10606016	Il2rg	4.5	2e-08
10606369	Itm2a	-1.59	1.2e-05
10607870	Tlr7	1.96	4.2e-08
10607950	G530011O06Rik	1.84	1.2e-06

## Sheet: TabS4a-CcS-11 ORA
Supplementary Table 4a: Overrepresentation analysis results of DEGs in the CcS-11 mouse strain.
	ONTOLOGY	ID	Description	GeneRatio	BgRatio	pvalue	p.adjust	qvalue	geneID	Count	Regulation
GO:0009615	BP	GO:0009615	response to virus	102/579	329/19043	7.96922e-75	4.26512e-71	2.87395e-71	Stat1/Rnasel/Ikbke/Ptprc/Ifi207/Ifi204/Prf1/Ifng/Stat2/Il12b/Irf1/Trim25/Ifitm2/Irgm1/Tgtp1/Lgals9/Slfn9/Slfn8/Ccl5/Dhx58/Rsad2/Ifi27l2a/Lgals8/Acod1/Apobec3/Rtp4/Parp9/Mx2/Dtx3l/Cd86/Mx1/Trim26/Tnf/Isg15/Eif2ak2/Sting1/Unc93b1/Ifit2/Ifit3/Ifit3b/Ifit1/Cd40/Lcn2/Nmi/Ifih1/Il1b/Samhd1/Znfx1/Zbp1/Adar/Ptpn22/Gbp2b/Gbp7/Mov10/Nfkb1/Ifna4/Ddx58/Ifnb1/Ifna2/Fgl2/Il6/Oasl2/Oasl1/Oas1g/Cxcl9/Cxcl10/Gbp4…	102	UP
GO:0051607	BP	GO:0051607	defense response to virus	90/579	273/19043	1.55918e-68	4.03548e-65	2.71921e-65	Stat1/Rnasel/Ptprc/Ifi207/Ifi204/Prf1/Ifng/Stat2/Il12b/Irf1/Trim25/Ifitm2/Slfn9/Slfn8/Ccl5/Dhx58/Rsad2/Acod1/Apobec3/Rtp4/Parp9/Mx2/Dtx3l/Cd86/Mx1/Trim26/Isg15/Eif2ak2/Sting1/Unc93b1/Ifit2/Ifit3/Ifit3b/Ifit1/Cd40/Ifih1/Il1b/Samhd1/Znfx1/Zbp1/Adar/Ptpn22/Gbp2b/Gbp7/Mov10/Ifna4/Ddx58/Ifnb1/Ifna2/Fgl2/Il6/Oasl2/Oasl1/Oas1g/Cxcl9/Cxcl10/Gbp4/Oas2/Oas3/Oas1g/Oas1a/Trim56/Irf5/Zc3hav1/Nt5c3/Apobec1/Isg…	90	UP
GO:0140546	BP	GO:0140546	defense response to symbiont	90/579	274/19043	2.26204e-68	4.03548e-65	2.71921e-65	Stat1/Rnasel/Ptprc/Ifi207/Ifi204/Prf1/Ifng/Stat2/Il12b/Irf1/Trim25/Ifitm2/Slfn9/Slfn8/Ccl5/Dhx58/Rsad2/Acod1/Apobec3/Rtp4/Parp9/Mx2/Dtx3l/Cd86/Mx1/Trim26/Isg15/Eif2ak2/Sting1/Unc93b1/Ifit2/Ifit3/Ifit3b/Ifit1/Cd40/Ifih1/Il1b/Samhd1/Znfx1/Zbp1/Adar/Ptpn22/Gbp2b/Gbp7/Mov10/Ifna4/Ddx58/Ifnb1/Ifna2/Fgl2/Il6/Oasl2/Oasl1/Oas1g/Cxcl9/Cxcl10/Gbp4/Oas2/Oas3/Oas1g/Oas1a/Trim56/Irf5/Zc3hav1/Nt5c3/Apobec1/Isg…	90	UP
GO:0002250	BP	GO:0002250	adaptive immune response	100/579	460/19043	5.1837e-57	6.93579e-54	4.67351e-54	Slc11a1/Ptprc/Pla2g4a/Fcer1g/Slamf7/Lilrb4b/Lilrb4a/Prf1/Icosl/Ifng/Tnfaip3/Dbnl/Il12b/Irf1/Stat3/Rsad2/Serpinb9/Gadd45g/Erap1/Pnp/Gzmb/Csf2rb/Nckap1l/Csf2rb2/Cd86/Nfkbiz/Samsn1/Tap1/Tap2/H2-Ab1/H2-Bl/H2-Q4/H2-Q8/H2-Q6/H2-Q7/H2-M3/H2-Bl/H2-Aa/H2-Ea/C4b/C2/Tnf/H2-T24/H2-T23/H2-T22/Gm7030/H2-T10/C3/Cd74/Unc93b1/Jak2/Cd274/Fas/Nfkb2/Tcirg1/B2m/Cd40/Serping1/Cd44/Il1b/Fcgr1/Lyn/Ifna7/Ifna4/Rnf19b/Rip…	100	UP
GO:0002831	BP	GO:0002831	regulation of response to biotic stimulus	88/579	356/19043	4.67764e-55	5.00694e-52	3.37381e-52	Stat1/Casp8/Ifi209/Ifi208/Ikbke/Slamf8/Ifi207/Ifi204/Ifi203/Ifi205/Ifng/Stat2/Tnfaip3/Il12b/Irf1/Ifi35/Grn/Irgm1/Scimp/Lgals9/Ccl5/Dhx58/Serpinb9/Cd180/Rnf31/Acod1/Apobec3/Parp9/Parp14/Dtx3l/Myo1f/Tap1/Tap2/H2-M3/Vav1/Isg15/C3/Cd74/Sting1/Cd274/Spi1/Nmi/Nfe2l2/Serping1/Il1b/Samhd1/Znfx1/Zbp1/Adar/Ptpn22/Gbp5/Tlr2/Tlr4/Ripk2/Ddx58/Fgl2/Oasl2/Oasl1/Oas1g/Gbp4/Oas3/Oas1g/Oas1a/Trafd1/Ncf1/Trim56/Cle…	88	UP
GO:0002443	BP	GO:0002443	leukocyte mediated immunity	95/579	447/19043	3.71123e-53	3.31042e-50	2.23065e-50	Slc11a1/Ptprc/Fcer1g/Lilrb4b/Lilrb4a/Prf1/Itgb2/Icosl/Ifng/Il12b/Ccl2/Milr1/Scimp/Lgals9/Rsad2/Serpinb9/Pnp/Dnase1l3/Gzmb/Csf2rb/Nckap1l/Csf2rb2/Rac2/Myo1f/Tap1/Tap2/H2-Ab1/H2-Bl/H2-Q4/H2-Q8/H2-Q6/H2-Q7/H2-M3/Vav1/H2-Bl/H2-Aa/H2-Ea/C4b/C2/Tnf/H2-T24/H2-T23/H2-T22/Gm7030/H2-T10/C3/Cd74/Fas/Tcirg1/Spi1/B2m/Cd40/Serping1/Il1b/Tlr2/Fcgr1/Lyn/Tlr4/Rnf19b/Ptafr/Ddx58/Ifnb1/C1qb/C1qc/C1qa/Tnfrsf1b/Fgl2/…	95	UP
GO:0035456	BP	GO:0035456	response to interferon-beta	43/579	59/19043	8.6812e-53	6.6374e-50	4.47245e-50	Stat1/Ifi209/Ifi208/Ikbke/Ifi213/Ifi207/Ifi204/Ifi203/Ifi202b/Ifi205/Pnpt1/Ifi47/Irf1/Irgm2/Xaf1/Ifitm2/Irgm1/Gm5431/Gm12185/Tgtp1/Acod1/Gm4951/Iigp1/Sting1/Gm4841/Ifit3/Ifit1/Gbp2b/Gbp7/Gbp3/Gbp2/Ifnb1/Oasl2/Oas1g/Gbp4/Gbp6/Oas1g/Oas1a/Ifitm1/Ifitm3/Ifitm6/Bst2/Trex1	43	UP
GO:0001819	BP	GO:0001819	positive regulation of cytokine production	95/579	491/19043	2.48384e-49	1.66169e-46	1.11969e-46	Stat1/Casp8/Slc11a1/Ptgs2/Ptprc/Fcer1g/Ifi207/Ifi204/Ifi205/Icosl/Ifng/Ddit3/Il12b/Irf1/Nos2/Ccl2/Ccl4/Tmem106a/Scimp/Lgals9/Ccl5/Ccl3/Dhx58/Stat3/Rsad2/Pnp/Pnp2/Gsdmd/H2-M3/Hspa1a/Aif1/Tnf/Isg15/C3/Eif2ak2/Cyp1b1/Cd74/Sting1/Cd14/Unc93b1/Jak2/Cd274/Thbs1/B2m/Cd40/Ifih1/Il1a/Il1b/Ptpn22/Gbp5/Tlr2/Ccn1/Tlr4/Ptafr/Ripk2/Ddx58/Tnfrsf14/Il6/Oasl2/Oas1g/Tlr1/Hpse/Oas2/Oas3/Oas1g/Oas1a/Serpine1/Trim56/…	95	UP
GO:0019221	BP	GO:0019221	cytokine-mediated signaling pathway	87/579	408/19043	9.94069e-49	5.32026e-46	3.58493e-46	Stat1/Ikbke/Ptprc/Fcer1g/Ackr1/Ifng/Stat2/Il12b/Irf1/Ccl2/Ccl7/Ccl12/Ccl4/Ifitm2/Irgm1/Ccl5/Ccl9/Ccl3/Stat3/Cd300lf/Nfkbia/Klf6/Naip2/Csf2rb/Osmr/Csf2rb2/Il2rb/Parp9/Usp25/Parp14/Hspa1a/Tnf/Isg15/Iigp1/Cd74/Sting1/Jak2/Il15ra/Il1rn/Spi1/Nmi/Il1a/Il1b/Samhd1/Zbp1/Adar/Csf1/Ifna7/Ifna4/Csf3r/Ripk2/Ifnb1/Ifna15/Ifna2/Il6/Cxcl13/Oasl2/Oasl1/Oas1g/Cxcl9/Cxcl10/Cxcl11/Oas2/Oas3/Oas1g/Oas1a/Trim56/Irf5/…	87	UP
GO:0034341	BP	GO:0034341	response to interferon-gamma	53/579	133/19043	1.94367e-45	9.18946e-43	6.19209e-43	Stat1/Slc11a1/Sp100/Ifng/Il12b/Irf1/Irgm2/Nos2/Ccl2/Ccl7/Ccl12/Ccl4/Ifitm2/Irgm1/Tgtp1/Cxcl16/Ccl5/Ccl9/Ccl3/Acod1/Gch1/Parp9/Parp14/H2-Ab1/H2-Q7/Ubd/H2-Aa/Cd74/Jak2/Cd40/Nmi/Gbp5/Gbp2b/Gbp7/Gbp3/Gbp2/Tlr2/Tlr4/Gbp8/Gbp9/Gbp4/Gbp6/Gbp11/Capg/Ifitm1/Trim21/Ifitm3/Ifitm6/Nlrc5/Irf8/Rab20/Bst2/Casp1	53	UP
GO:0035458	BP	GO:0035458	cellular response to interferon-beta	37/579	51/19043	2.06042e-45	9.18946e-43	6.19209e-43	Stat1/Ifi209/Ifi208/Ifi213/Ifi207/Ifi204/Ifi203/Ifi202b/Ifi205/Pnpt1/Ifi47/Irf1/Irgm2/Ifitm2/Irgm1/Gm5431/Gm12185/Tgtp1/Acod1/Gm4951/Iigp1/Sting1/Gm4841/Ifit3/Ifit1/Gbp2b/Gbp7/Gbp3/Gbp2/Ifnb1/Oasl2/Oas1g/Gbp4/Gbp6/Oas1g/Oas1a/Trex1	37	UP
GO:0045088	BP	GO:0045088	regulation of innate immune response	65/579	231/19043	1.75139e-44	7.21035e-42	4.85852e-42	Casp8/Ifi209/Ifi208/Ikbke/Slamf8/Ifi207/Ifi204/Ifi203/Ifi205/Stat2/Tnfaip3/Il12b/Irf1/Ifi35/Grn/Irgm1/Lgals9/Dhx58/Serpinb9/Acod1/Parp9/Parp14/Myo1f/Tap1/Tap2/H2-M3/Vav1/Isg15/C3/Cd74/Sting1/Spi1/Nmi/Nfe2l2/Serping1/Samhd1/Znfx1/Zbp1/Adar/Gbp5/Tlr2/Tlr4/Oasl2/Oas1g/Oas3/Oas1g/Oas1a/Trafd1/Ncf1/Trim56/Clec2d/Klrk1/Tyrobp/Nectin2/Trim21/Trim12c/Trim30a/Trim30d/Pycard/Irf7/Nlrc5/N4bp1/Tlr9/Trex1/Tasl	65	UP
GO:0048525	BP	GO:0048525	negative regulation of viral process	46/579	98/19043	1.3779e-43	4.91634e-41	3.31275e-41	Stat1/Sp100/Rnasel/Ifi207/Ifi204/Trim25/Ifitm2/Ccl5/Rsad2/Ly6e/Apobec3/Parp10/Trim26/Tnf/Isg15/Eif2ak2/Cd74/Fam111a/Ch25h/Ifih1/Znfx1/Pitx3/Adar/Trim14/Ifnb1/Oasl2/Oasl1/Oas1g/Oas2/Oas3/Oas1g/Oas1a/Trim56/Resf1/Zc3hav1/Isg20/Ifitm1/Zfp36/Trim21/Trim12c/Trim30a/Trim30d/Ifitm3/Ifitm6/Bst2/N4bp1	46	UP
GO:0032103	BP	GO:0032103	positive regulation of response to external stimulus	84/579	440/19043	4.64902e-43	1.5551e-40	1.04787e-40	Ptgs2/Sell/Ifi209/Ifi208/Ikbke/Pla2g4a/Fcer1g/Ifi207/Ifi204/Ifi203/Ifi205/Ifng/Il12b/Ccl2/Ccl7/Ifi35/Grn/Irgm1/Tnip1/Scimp/Lgals9/Ccl5/Ccl3/Dhx58/Nfkbia/Cd180/Rnf31/Acod1/Nckap1l/Rac2/Parp9/Nfkbiz/H2-M3/Vav1/Aif1/Tnf/C3/Cd74/Sting1/Jak2/Spi1/Thbs1/Nmi/Il1b/Znfx1/Zbp1/Ctss/Gbp5/Tlr2/Fcgr1/Csf1/Tlr4/Ripk2/Il6/Cxcl13/Oasl1/Cxcl10/Serpine1/Trim56/Tnfrsf1a/Zc3hav1/Nod1/C3ar1/Klrk1/Prkd2/Tyrobp/Nkg7/Ct…	84	UP
GO:0002697	BP	GO:0002697	regulation of immune effector process	77/579	412/19043	9.16095e-39	2.72386e-36	1.83541e-36	Ptprc/Fcer1g/Slamf8/Lilrb4b/Lilrb4a/Itgb2/Ifng/Tnfaip3/Il12b/Irf1/Ccl2/Grn/Scimp/Lgals9/Dhx58/Rsad2/Serpinb9/Lgals3/Pnp/Dnase1l3/Nckap1l/Rac2/Cd86/Nfkbiz/Tap1/Tap2/H2-Bl/H2-Q4/H2-Q8/H2-Q6/H2-Q7/H2-M3/Vav1/H2-Bl/Tnf/H2-T24/H2-T23/H2-T22/Gm7030/H2-T10/C3/Cd74/Spi1/B2m/Cd40/Serping1/Il1b/Ptpn22/Tlr2/Fcgr1/Lyn/Tlr4/Ptafr/Ripk2/Ddx58/Ifnb1/Tnfrsf1b/Tnfrsf14/Fgl2/Il6/Ncf1/Clec2d/Ptpn6/Klrk1/Tyrobp/Il4r…	77	UP
GO:0002764	BP	GO:0002764	immune response-regulating signaling pathway	74/579	379/19043	1.29708e-38	3.65366e-36	2.46193e-36	Ptprc/Fcer1g/Lilrb4b/Lilrb4a/Icosl/Ifng/Tnfaip3/Lcp2/Irf1/Ifi35/Irgm1/Tnip1/Scimp/Lgals9/Dhx58/Cd300lf/Rsad2/Nfkbia/Cd180/Lgals3/Rnf31/Efna2/Acod1/Fyb/Nckap1l/Cd86/Nfkbiz/Hspa1a/Cd14/Unc93b1/Slc15a3/Pik3ap1/Cd40/Nmi/Ifih1/Ptpn22/Tifa/Tlr2/Alpk1/Lyn/Tlr4/Ripk2/Ddx58/Themis2/Oasl2/Oasl1/Oas1g/Tlr1/Oas3/Oas1g/Oas1a/Zc3hav1/Nod1/C3ar1/Clec4e/Ptpn6/Klrk1/Prkd2/Tyrobp/Nectin2/Trim30a/Irf7/Ddx60/Tlr3/Cy…	74	UP
GO:0031349	BP	GO:0031349	positive regulation of defense response	65/579	289/19043	6.7201e-38	1.7983e-35	1.21174e-35	Ptgs2/Ifi209/Ifi208/Ikbke/Pla2g4a/Fcer1g/Ifi207/Ifi204/Ifi203/Ifi205/Ifng/Il12b/Ifi35/Grn/Irgm1/Tnip1/Lgals9/Ccl5/Ccl3/Nfkbia/Rnf31/Parp9/Nfkbiz/H2-M3/Vav1/Tnf/C3/Cd74/Sting1/Jak2/Spi1/Nmi/Il1b/Znfx1/Zbp1/Ctss/Gbp5/Tlr2/Fcgr1/Tlr4/Ripk2/Il6/Serpine1/Trim56/Tnfrsf1a/Nod1/Klrk1/Tyrobp/Nkg7/Ctsc/Nectin2/Trim12c/Trim30a/Trim30d/Nupr1/Pycard/Irf7/Nlrc5/Tlr3/Cyba/Casp1/Tlr9/Ccr2/Ccr5/Tasl	65	UP
GO:0002221	BP	GO:0002221	pattern recognition receptor signaling pathway	51/579	177/19043	1.36683e-35	3.18056e-33	2.14314e-33	Tnfaip3/Irf1/Ifi35/Irgm1/Tnip1/Scimp/Lgals9/Dhx58/Cd300lf/Rsad2/Nfkbia/Cd180/Acod1/Cd86/Hspa1a/Cd14/Unc93b1/Slc15a3/Pik3ap1/Cd40/Nmi/Ifih1/Ptpn22/Tifa/Tlr2/Alpk1/Lyn/Tlr4/Ripk2/Ddx58/Oasl2/Oasl1/Oas1g/Tlr1/Oas3/Oas1g/Oas1a/Zc3hav1/Nod1/Clec4e/Trim30a/Irf7/Ddx60/Tlr3/Cyba/Casp1/Tlr9/Myd88/Tasl/Tlr13/Tlr7	51	UP
GO:0071706	BP	GO:0071706	tumor necrosis factor superfamily cytokine production	53/579	197/19043	2.86609e-35	5.89973e-33	3.97539e-33	Ptprc/Fcer1g/Lilrb4b/Lilrb4a/Ifng/Tnfaip3/Il12b/Ccl2/Ccl4/Tmem106a/Lgals9/Ccl3/Stat3/Tspo/Cd14/Jak2/Cd274/Thbs1/Ifih1/Il1a/Ptpn22/Tlr2/Ccn1/Tlr4/Ptafr/Ripk2/Ddx58/Il6/Oasl2/Oas1g/Tlr1/Oas2/Oas3/Oas1g/Oas1a/Clec4a1/Clec4a3/Tnfrsf1a/Nod1/Ptpn6/Tyrobp/Bcl3/Axl/Zfp36/Trim30a/Pycard/Tlr3/Cyba/Tlr9/Ccr2/Ccr5/Trex1/Myd88	53	UP
GO:0002237	BP	GO:0002237	response to molecule of bacterial origin	68/579	366/19043	4.39886e-34	8.40811e-32	5.6656e-32	Stat1/Slc11a1/Ptgs2/Fcgr4/Lilrb4a/Ifng/Tnfaip3/Sbno2/Il12b/Nos2/Ccl2/Ccl12/Irgm1/Tnip1/Cxcl16/Scimp/Lgals9/Ccl5/Cmpk2/Nfkbia/Cd180/Acod1/Gch1/Litaf/Cd86/Tap2/H2-M3/Gpr31b/Tnf/Eif2ak2/Cd14/Jak2/Cd274/Spi1/B2m/Il1a/Il1b/Ptpn22/Gbp2/Tlr2/Nfkb1/Lyn/Tlr4/Ptafr/Ripk2/Tnfrsf1b/Il6/Cxcl13/Tlr1/Cxcl9/Cxcl10/Cxcl11/Gbp6/Serpine1/Irf5/Klrk1/Adm/Axl/Zfp36/Trim12c/Trim30a/Trim30d/Pycard/Irf8/Casp1/Plscr2/Tlr9…	68	UP
GO:0002274	BP	GO:0002274	myeloid leukocyte activation	57/579	256/19043	4.7681e-33	8.50629e-31	5.73176e-31	Slc11a1/Fcgr4/Pla2g4a/Fcer1g/Lilrb4b/Lilrb4a/Itgb2/Ifng/Sbno2/Lcp2/Ifi35/Tmem106a/Grn/Milr1/Dock2/Lgals9/Ccl5/Cd300lf/Nampt/Dnase1l3/Rac2/Myo1f/Ubd/Aif1/Tnf/Batf2/Jak2/Spi1/Thbs1/Cst7/Nmi/Tlr2/Lyn/Tlr4/Ptafr/Ifnb1/Jun/C1qa/Tlr1/Ptpn6/Klrk1/Tyrobp/Ctsc/Il4ra/Itgam/Pirb/Nectin2/Flt3l/Pycard/Hmox1/Tlr3/Il15/Casp1/Plscr2/Ccr2/Trex1/Myd88	57	UP
GO:0019882	BP	GO:0019882	antigen processing and presentation	41/579	119/19043	2.54978e-32	4.13527e-30	2.78645e-30	Slc11a1/Fcgr4/Fcer1g/Ifng/Psme2/Erap1/Psme1/Tapbp/Tap1/Psmb8/Tap2/H2-Ab1/H2-Bl/H2-Q4/H2-Q8/H2-Q6/H2-Q7/H2-M3/H2-Bl/Psmb9/H2-Aa/H2-Ea/H2-T24/H2-T23/H2-T22/Gm7030/H2-T10/Cd74/Unc93b1/Thbs1/B2m/Ctss/Fcgr1/Fgl2/Clec4a1/Clec4a3/Nod1/Tapbpl/Pycard/Icam1/Trex1	41	UP
GO:0070661	BP	GO:0070661	leukocyte proliferation	65/579	355/19043	3.33918e-32	5.25626e-30	3.54181e-30	Slc11a1/Ptprc/Lilrb4b/Lilrb4a/Itgb2/Icosl/Ifng/Il12b/Irf1/Ccl12/Slfn1/Dock2/Lgals9/Ccl5/Cd180/Lgals3/Pnp/Myc/Csf2rb/Nckap1l/Csf2rb2/Rac2/Cd86/Cdkn1a/H2-Ab1/H2-Aa/Aif1/Cd74/Jak2/Cd274/Tcirg1/Il2ra/Cd40/Cd44/Il1a/Il1b/Ptpn22/Csf1/Vcam1/Lyn/Tlr4/Ifna7/Ifna4/Ripk2/Ifnb1/Ifna15/Ifna2/Tnfrsf1b/Tnfrsf14/Il6/Bst1/Ptpn6/Tyrobp/Itgal/Itgam/Flt3l/Il27/Pycard/Il15/Psmb10/Tlr9/Ccr2/Myd88/Msn/Elf4	65	UP
GO:0071216	BP	GO:0071216	cellular response to biotic stimulus	60/579	298/19043	3.7229e-32	5.69284e-30	3.83599e-30	Stat1/Fcgr4/Lilrb4a/Ifng/Ddit3/Tnfaip3/Sbno2/Il12b/Nos2/Ccl2/Ccl12/Irgm1/Tnip1/Cxcl16/Scimp/Ccl5/Cmpk2/Nfkbia/Cd180/Acod1/Gch1/Litaf/Cd86/Tnf/Cd14/Jak2/Cd274/Spi1/B2m/Il1a/Il1b/Txnip/Ptpn22/Gbp2/Tlr2/Nfkb1/Lyn/Tlr4/Ripk2/Tnfrsf1b/Il6/Cxcl13/Tlr1/Cxcl9/Cxcl10/Cxcl11/Gbp6/Serpine1/Klrk1/Clec7a/Axl/Zfp36/Trim12c/Trim30a/Trim30d/Pycard/Irf8/Casp1/Plscr2/Myd88	60	UP
GO:0002366	BP	GO:0002366	leukocyte activation involved in immune response	60/579	308/19043	2.55812e-31	3.6029e-29	2.42773e-29	Slc11a1/Ptprc/Fcer1g/Lilrb4a/Itgb2/Icosl/Ifng/Tnfaip3/Sbno2/Il12b/Irf1/Ifi35/Grn/Milr1/Dock2/Lgals9/Stat3/Gadd45g/Cd180/Lgals8/Lgals3/Lcp1/Dnase1l3/Nckap1l/Rac2/Nfkbiz/Myo1f/H2-M3/Cd74/Spi1/Cd40/Nmi/Lyn/Tlr4/Ifna7/Ifna4/Ptafr/Ripk2/Ifnb1/Ifna15/Ifna2/Fgl2/Il6/Clec4e/Ptpn6/Tyrobp/Nkg7/Il4ra/Itgal/Itgam/Bcl3/Il27/Pycard/Hmox1/Irf8/Icam1/Ccr2/Parp3/Trex1/Myd88	60	UP
GO:0002819	BP	GO:0002819	regulation of adaptive immune response	51/579	220/19043	1.49757e-30	1.90833e-28	1.28588e-28	Slc11a1/Ptprc/Pla2g4a/Fcer1g/Lilrb4b/Lilrb4a/Ifng/Tnfaip3/Il12b/Irf1/Rsad2/Pnp/Nckap1l/Nfkbiz/Samsn1/Tap2/H2-Ab1/H2-Bl/H2-Q4/H2-Q8/H2-Q6/H2-Q7/H2-M3/H2-Bl/Tnf/H2-T24/H2-T23/H2-T22/Gm7030/H2-T10/C3/Cd74/Cd274/B2m/Cd40/Cd44/Il1b/Fcgr1/Ripk2/Ifnb1/Tnfrsf1b/Tnfrsf14/Il6/Ptpn6/Il4ra/Nectin2/Il27/Pycard/Irf7/Ccr2/Parp3	51	UP
GO:0001906	BP	GO:0001906	cell killing	51/579	225/19043	4.77361e-30	5.80644e-28	3.91253e-28	Ptprc/Prf1/Ifng/Lyz2/Lyz1/Il12b/Nos2/Ccl2/Ccl12/Lgals9/Serpinb9/Lgals3/Pnp/Dnase1l3/Gzmb/Nckap1l/Tap1/Tap2/H2-Bl/H2-Q4/H2-Q8/H2-Q6/H2-Q7/H2-M3/Vav1/H2-Bl/H2-T24/H2-T23/H2-T22/Gm7030/H2-T10/C3/Spi1/B2m/Fcgr1/Rnf19b/Cxcl13/Cxcl9/Cxcl10/Ncf1/Clec2d/Ptpn6/Klrk1/Clec7a/Tyrobp/Nkg7/Ctsc/Itgam/Nectin2/Ctsh/Myd88	51	UP
GO:0046651	BP	GO:0046651	lymphocyte proliferation	59/579	322/19043	2.67146e-29	2.97868e-27	2.00711e-27	Slc11a1/Ptprc/Lilrb4b/Lilrb4a/Itgb2/Icosl/Ifng/Il12b/Irf1/Slfn1/Dock2/Lgals9/Ccl5/Cd180/Lgals3/Pnp/Myc/Nckap1l/Rac2/Cd86/Cdkn1a/H2-Ab1/H2-Aa/Aif1/Cd74/Jak2/Cd274/Il2ra/Cd40/Cd44/Il1a/Il1b/Ptpn22/Vcam1/Lyn/Tlr4/Ifna7/Ifna4/Ripk2/Ifnb1/Ifna15/Ifna2/Tnfrsf1b/Tnfrsf14/Il6/Bst1/Ptpn6/Tyrobp/Itgal/Itgam/Il27/Pycard/Il15/Psmb10/Tlr9/Ccr2/Myd88/Msn/Elf4	59	UP
GO:0051249	BP	GO:0051249	regulation of lymphocyte activation	68/579	467/19043	1.99106e-27	2.0106e-25	1.35479e-25	Ptprc/Slamf7/Slamf8/Lilrb4b/Lilrb4a/Icosl/Ifng/Tnfaip3/Il12b/Irf1/Ccl2/Slfn1/Lgals9/Ccl5/Lgals8/Ctla2a/Lgals3/Pnp/Nckap1l/Rac2/Cd86/Nfkbiz/Samsn1/Cdkn1a/H2-Ab1/H2-Aa/H2-Ea/Aif1/Cd74/Jak2/Cd274/Fas/Il2ra/Il15ra/B2m/Cd40/Cd44/Il1a/Il1b/Ptpn22/Sirpb1b/Vcam1/Lyn/Tlr4/Ripk2/Ifnb1/Themis2/Tnfrsf1b/Tnfrsf14/Fgl2/Il6/Bst1/Ptpn6/Clec7a/Tyrobp/Il4ra/Itgal/Axl/Flt3l/Il27/Pycard/Il15/Tlr9/Ccr2/Parp3/Trex1/My…	68	UP
GO:0050867	BP	GO:0050867	positive regulation of cell activation	61/579	379/19043	4.63311e-27	4.59193e-25	3.09416e-25	Selp/Ptprc/Pla2g4a/Fcer1g/Lilrb4b/Lilrb4a/Itgb2/Icosl/Ifng/Il12b/Irf1/Ccl2/Plek/Lgals9/Ccl5/Lgals8/Pnp/Nckap1l/Cd86/Nfkbiz/Cdkn1a/H2-Ab1/H2-Aa/H2-Ea/Aif1/Cd74/Jak2/Cd274/Il2ra/Il15ra/Thbs1/B2m/Cd40/Il1a/Il1b/Ptpn22/Sirpb1b/Vcam1/Tlr4/Ptafr/Ripk2/Pdpn/Tnfrsf14/Il6/Bst1/Klrk1/Clec7a/Tyrobp/Ctsc/Il4ra/Itgal/Itgam/Nectin2/Axl/Flt3l/Pycard/Il15/Tlr9/Ccr2/Myd88/Il2rg	61	UP
GO:0016032	BP	GO:0016032	viral process	58/579	341/19043	4.75553e-27	4.62756e-25	3.11817e-25	Stat1/Sp100/Rnasel/Ifi207/Ifi204/Ifng/Ccl12/Trim25/Ifitm2/Ccl5/Rsad2/Ly6e/Apobec3/Parp10/Trim26/Tnf/Isg15/Eif2ak2/Cd74/Fam111a/Ch25h/Ifih1/Siglec1/Znfx1/Zbp1/Pitx3/Adar/Vcam1/Trim14/Ifnb1/Jun/Tnfrsf14/Oasl2/Oasl1/Oas1g/Oas2/Oas3/Oas1g/Oas1a/Trim56/Resf1/Zc3hav1/Isg20/Trim34a/Ifitm1/Nectin2/Axl/Zfp36/Trim21/Trim12c/Trim30a/Trim30d/Ifitm3/Ifitm6/Bst2/N4bp1/Icam1/Pml	58	UP
GO:0070663	BP	GO:0070663	regulation of leukocyte proliferation	50/579	264/19043	1.22271e-25	1.09066e-23	7.34913e-24	Ptprc/Lilrb4b/Lilrb4a/Icosl/Ifng/Il12b/Irf1/Ccl12/Slfn1/Lgals9/Ccl5/Lgals3/Pnp/Csf2rb/Nckap1l/Csf2rb2/Rac2/Cd86/Cdkn1a/H2-Ab1/H2-Aa/Aif1/Cd74/Jak2/Cd274/Il2ra/Cd40/Cd44/Il1a/Il1b/Ptpn22/Csf1/Vcam1/Lyn/Tlr4/Ripk2/Tnfrsf1b/Tnfrsf14/Il6/Bst1/Ptpn6/Tyrobp/Itgal/Flt3l/Il27/Pycard/Il15/Tlr9/Ccr2/Myd88	50	UP
GO:0001909	BP	GO:0001909	leukocyte mediated cytotoxicity	40/579	160/19043	1.61318e-25	1.39254e-23	9.38327e-24	Ptprc/Prf1/Il12b/Ccl2/Lgals9/Serpinb9/Pnp/Dnase1l3/Gzmb/Nckap1l/Tap1/Tap2/H2-Bl/H2-Q4/H2-Q8/H2-Q6/H2-Q7/H2-M3/Vav1/H2-Bl/H2-T24/H2-T23/H2-T22/Gm7030/H2-T10/Spi1/B2m/Fcgr1/Rnf19b/Ncf1/Clec2d/Ptpn6/Klrk1/Tyrobp/Nkg7/Ctsc/Itgam/Nectin2/Ctsh/Myd88	40	UP
GO:1903131	BP	GO:1903131	mononuclear cell differentiation	65/579	468/19043	4.63338e-25	3.87467e-23	2.61085e-23	Ptprc/Fcer1g/Slamf8/Ifi207/Ifi204/Lilrb4b/Lilrb4a/Ifng/Tnfaip3/Il12b/Irf1/Dock2/Lgals9/Stat3/Rsad2/Gadd45g/Lgals8/Ctla2a/Pnp/Myc/Nckap1l/Nfkbiz/H2-Ab1/Ubd/Vav1/H2-Aa/Cd74/Batf2/Fas/Tcirg1/Il2ra/Il15ra/Spi1/B2m/Cd44/Il1a/Il1b/Ptpn22/Csf1/Lyn/Ifna7/Ifna4/Ripk2/Tnfsf8/Ifnb1/Ifna15/Ifna2/Jun/Fgl2/Il6/Clec4e/Ptpn6/Il4ra/Pirb/Bcl3/Axl/Flt3l/Il27/Irf8/Il15/Tlr9/Ccr2/Cd3g/Bcl2a1d/Il2rg	65	UP
GO:0007159	BP	GO:0007159	leukocyte cell-cell adhesion	57/579	369/19043	2.08854e-24	1.69361e-22	1.1412e-22	Sele/Sell/Selp/Ptprc/Lilrb4b/Lilrb4a/Itgb2/Icosl/Ifng/Il12b/Irf1/Ccl2/Slfn1/Tnip1/Lgals9/Ccl5/Lgals8/Lgals3/Pnp/Nckap1l/Rac2/Itga5/Cd86/Nfkbiz/H2-Ab1/H2-Aa/H2-Ea/Aif1/Tnf/Cd74/Jak2/Cd274/Il2ra/Thbs1/B2m/Cd44/Il1a/Il1b/Ptpn22/Sirpb1b/Vcam1/Ptafr/Ripk2/Ifnb1/Tnfrsf14/Fgl2/Il6/Ptpn6/Il4ra/Itgal/Itgam/Pycard/Il15/Icam1/Ccr2/Msn/Il2rg	57	UP
GO:0019724	BP	GO:0019724	B cell mediated immunity	37/579	150/19043	1.81553e-23	1.33105e-21	8.96899e-22	Ptprc/Fcer1g/Icosl/Ifng/Csf2rb/Csf2rb2/H2-Ab1/H2-Aa/H2-Ea/C4b/C2/Tnf/C3/Cd74/Fas/Tcirg1/B2m/Cd40/Serping1/Fcgr1/C1qb/C1qc/C1qa/Fgl2/C1ra/C1rb/C1s1/C1s2/Ptpn6/Il4ra/Pirb/Bcl3/Nectin2/Irf7/Parp3/Trex1/Myd88	37	UP
GO:0022409	BP	GO:0022409	positive regulation of cell-cell adhesion	49/579	287/19043	4.64204e-23	3.35733e-21	2.26225e-21	Sele/Selp/Ptprc/Lilrb4b/Lilrb4a/Itgb2/Icosl/Ifng/Il12b/Irf1/Ccl2/Lgals9/Ccl5/Lgals8/Pnp/Nckap1l/Cd86/Nfkbiz/H2-Ab1/H2-Aa/H2-Ea/Aif1/Tnf/Cd74/Jak2/Cd274/Il2ra/B2m/Cd44/Il1a/Il1b/Ptpn22/Sirpb1b/Vcam1/Ptafr/Ripk2/Pdpn/Tnfrsf14/Il6/Cxcl13/Plaur/Il4ra/Itgal/Pycard/Il15/Icam1/Ccr2/Ccr5/Il2rg	49	UP
GO:0060759	BP	GO:0060759	regulation of response to cytokine stimulus	36/579	147/19043	9.48962e-23	6.42891e-21	4.33197e-21	Ikbke/Ptprc/Stat2/Irgm1/Cd300lf/Naip2/Parp9/Parp14/Hspa1a/Isg15/Cd74/Sting1/Il1rn/Ifih1/Samhd1/Zbp1/Adar/Tlr2/Csf1/Tlr4/Ripk2/Ddx58/Il6/Oasl2/Oas1g/Oas3/Oas1g/Oas1a/Trim56/Tnfrsf1a/Axl/Pycard/Irf7/Nlrc5/Casp1/Trex1	36	UP
GO:0031341	BP	GO:0031341	regulation of cell killing	34/579	136/19043	7.26162e-22	4.22437e-20	2.84649e-20	Ptprc/Prf1/Ifng/Il12b/Nos2/Ccl2/Lgals9/Serpinb9/Pnp/Dnase1l3/Nckap1l/Tap1/Tap2/H2-Bl/H2-Q4/H2-Q8/H2-Q6/H2-Q7/H2-M3/Vav1/H2-Bl/H2-T24/H2-T23/H2-T22/Gm7030/H2-T10/Spi1/B2m/Clec2d/Klrk1/Clec7a/Tyrobp/Itgam/Nectin2	34	UP
GO:0006909	BP	GO:0006909	phagocytosis	43/579	242/19043	4.63536e-21	2.4322e-19	1.63888e-19	Slc11a1/Ptprc/Fcer1g/Itgb2/Ifng/Ccl2/Dock2/Cd300lf/Pld4/Ncf4/Nckap1l/Il2rb/Rac2/Vav1/C2/Aif1/Tnf/C3/Il15ra/Thbs1/Hck/Il1b/Tgm2/Pitx3/Sirpb1b/Tlr2/Fcgr1/Tlr4/Clec7a/Tyrobp/Itgal/Itgam/Axl/Pycard/Irf8/Rab20/Msr1/Il15/Cyba/Ccr2/Trex1/Myd88/Il2rg	43	UP
GO:1903706	BP	GO:1903706	regulation of hemopoiesis	54/579	387/19043	4.82342e-21	2.5063e-19	1.68881e-19	Stat1/Casp8/Ptprc/Slamf8/Lilrb4b/Lilrb4a/Ifng/Il12b/Irf1/Lgals9/Ccl5/Ccl3/Stat3/Fos/Nfkbia/Ctla2a/Pnp/Myc/Nckap1l/Hcls1/Nfkbiz/H2-Aa/Hspa1a/Tnf/Isg15/Cd74/Fas/Il2ra/Il15ra/Spi1/B2m/Cd44/Csf1/Lyn/Csf3r/Ripk2/Ifnb1/Jun/C1qc/Fgl2/Il6/Clec2d/Ptpn6/Tyrobp/Il4ra/Itgam/Axl/Zfp36/Flt3l/Il27/Il15/Tlr9/Ccr2/Il2rg	54	UP
GO:0050900	BP	GO:0050900	leukocyte migration	52/579	371/19043	2.18685e-20	1.064e-18	7.16952e-19	Sele/Sell/Selp/Fcer1g/Slamf8/Itgb2/Ifng/Ccl2/Ccl7/Ccl12/Ccl4/Cxcl16/Lgals9/Ccl5/Ccl9/Ccl3/Lgals3/Nckap1l/Rac2/Apod/Vav1/Aif1/Tnf/Cd74/Ch25h/Spi1/Thbs1/Il1a/Il1b/Ptpn22/Tlr2/Csf1/Vcam1/Lyn/Csf3r/Ptafr/Tnfrsf14/Bst1/Cxcl13/Spp1/Cxcl9/Cxcl10/Cxcl11/Serpine1/C3ar1/Itgal/Itgam/Pycard/Icam1/Ccr2/Myd88/Msn	52	UP
GO:0001910	BP	GO:0001910	regulation of leukocyte mediated cytotoxicity	30/579	117/19043	8.82697e-20	4.00355e-18	2.6977e-18	Ptprc/Il12b/Ccl2/Lgals9/Serpinb9/Pnp/Dnase1l3/Nckap1l/Tap1/Tap2/H2-Bl/H2-Q4/H2-Q8/H2-Q6/H2-Q7/H2-M3/Vav1/H2-Bl/H2-T24/H2-T23/H2-T22/Gm7030/H2-T10/Spi1/B2m/Clec2d/Klrk1/Tyrobp/Itgam/Nectin2	30	UP
GO:0035455	BP	GO:0035455	response to interferon-alpha	18/579	32/19043	1.20704e-19	5.33889e-18	3.59748e-18	Ifi204/Ifitm2/Tgtp1/Myc/Eif2ak2/Ifit2/Ifit3/Ifit1/Adar/Oasl2/Oas1g/Oas1g/Oas1a/Ifitm1/Axl/Ifitm3/Ifitm6/Bst2	18	UP
GO:0046631	BP	GO:0046631	alpha-beta T cell activation	36/579	182/19043	2.02657e-19	8.6081e-18	5.80036e-18	Ptprc/Lilrb4b/Lilrb4a/Ifng/Il12b/Irf1/Dock2/Lgals9/Stat3/Rsad2/Gadd45g/Pnp/Myc/Nckap1l/Nfkbiz/H2-Ab1/H2-M3/Jak2/Cd274/Tcirg1/Cd44/Ptpn22/Ripk2/Tnfsf8/Tnfrsf14/Il6/Clec4a1/Clec4a3/Nkg7/Il4ra/Bcl3/Il27/Il15/Ccr2/Elf4/Il2rg	36	UP
GO:0032102	BP	GO:0032102	negative regulation of response to external stimulus	52/579	402/19043	8.07255e-19	3.29804e-17	2.2223e-17	Slamf8/Ifi207/Ifi204/Stat2/Tnfaip3/Il12b/Ccl2/Ccl12/Grn/Lgals9/Dhx58/Socs3/Aoah/Serpinb9/Ctla2a/Acod1/Parp14/Tap1/Tap2/Ier3/Gpr31b/C2/Aif1/Tnf/Isg15/Il2ra/Thbs1/Cst7/Nmi/Serping1/Cd44/Samhd1/Adar/Nfkb1/Tnfrsf1b/Fgl2/Cxcl13/Oasl2/Oas1g/Oas3/Oas1g/Oas1a/Trafd1/Serpine1/Tnfrsf1a/Clec2d/Zfp36/Trim21/Nlrc5/Angpt2/Anxa2/Trex1	52	UP
GO:0050870	BP	GO:0050870	positive regulation of T cell activation	38/579	215/19043	1.15914e-18	4.69978e-17	3.16684e-17	Ptprc/Lilrb4b/Lilrb4a/Icosl/Ifng/Il12b/Irf1/Ccl2/Lgals9/Ccl5/Lgals8/Pnp/Nckap1l/Cd86/Nfkbiz/H2-Ab1/H2-Aa/H2-Ea/Aif1/Cd74/Jak2/Cd274/Il2ra/B2m/Il1a/Il1b/Ptpn22/Sirpb1b/Vcam1/Ripk2/Tnfrsf14/Il6/Il4ra/Itgal/Pycard/Il15/Ccr2/Il2rg	38	UP
GO:0002709	BP	GO:0002709	regulation of T cell mediated immunity	27/579	104/19043	4.40698e-18	1.72162e-16	1.16007e-16	Ptprc/Lilrb4b/Lilrb4a/Il12b/Rsad2/Pnp/Nckap1l/Tap2/H2-Bl/H2-Q4/H2-Q8/H2-Q6/H2-Q7/H2-M3/H2-Bl/H2-T24/H2-T23/H2-T22/Gm7030/H2-T10/B2m/Il1b/Ifnb1/Tnfrsf1b/Il6/Nectin2/Ccr2	27	UP
GO:0002440	BP	GO:0002440	production of molecular mediator of immune response	40/579	254/19043	9.82649e-18	3.75653e-16	2.53124e-16	Slc11a1/Ptprc/Fcer1g/Lilrb4b/Lilrb4a/Icosl/Ifng/Tnfaip3/Il12b/Scimp/Rsad2/Cd86/H2-Ab1/H2-Aa/H2-Ea/Tnf/Cd74/Fas/Tcirg1/B2m/Cd40/Il1b/Samhd1/Ptpn22/Tlr2/Tlr4/Ddx58/Ifnb1/Tnfrsf1b/Tnfrsf14/Fgl2/Il6/Il4ra/Hmox1/Tlr3/Bst2/Tlr9/Ccr2/Parp3/Trex1	40	UP
GO:0030593	BP	GO:0030593	neutrophil chemotaxis	26/579	101/19043	2.31836e-17	8.67684e-16	5.84668e-16	Sell/Fcer1g/Itgb2/Ifng/Ccl2/Ccl7/Ccl12/Ccl4/Ccl5/Ccl9/Ccl3/Lgals3/Nckap1l/Rac2/Vav1/Cd74/Il1b/Csf3r/Bst1/Cxcl13/Spp1/Cxcl9/Cxcl10/Cxcl11/C3ar1/Itgam	26	UP
GO:0002685	BP	GO:0002685	regulation of leukocyte migration	35/579	222/19043	1.10231e-15	3.49086e-14	2.35223e-14	Sele/Sell/Selp/Slamf8/Ccl2/Ccl7/Ccl12/Lgals9/Ccl5/Lgals3/Nckap1l/Rac2/Apod/Aif1/Cd74/Spi1/Thbs1/Il1a/Il1b/Ptpn22/Tlr2/Csf1/Lyn/Ptafr/Tnfrsf14/Bst1/Cxcl13/Cxcl10/Serpine1/C3ar1/Pycard/Icam1/Ccr2/Myd88/Msn	35	UP
GO:0050766	BP	GO:0050766	positive regulation of phagocytosis	22/579	80/19043	1.48551e-15	4.62236e-14	3.11467e-14	Slc11a1/Ptprc/Fcer1g/Ifng/Ccl2/Dock2/Cd300lf/Nckap1l/Il2rb/C2/Tnf/C3/Il15ra/Il1b/Pitx3/Sirpb1b/Fcgr1/Clec7a/Pycard/Il15/Cyba/Il2rg	22	UP
GO:0150076	BP	GO:0150076	neuroinflammatory response	20/579	64/19043	1.86015e-15	5.68886e-14	3.8333e-14	Ptgs2/Ifng/Grn/Nampt/Aif1/Tnf/Jak2/Cst7/Il1b/Tlr2/Tlr4/Jun/C1qa/Tnfrsf1b/Tyrobp/Ctsc/Itgam/Nupr1/Tlr3/Casp1	20	UP
GO:0002269	BP	GO:0002269	leukocyte activation involved in inflammatory response	17/579	45/19043	6.4399e-15	1.92549e-13	1.29745e-13	Ifng/Grn/Nampt/Aif1/Tnf/Jak2/Cst7/Tlr2/Tlr4/Jun/C1qa/Tyrobp/Ctsc/Itgam/Tlr3/Casp1/Myd88	17	UP
GO:0002700	BP	GO:0002700	regulation of production of molecular mediator of immune response	30/579	174/19043	1.07504e-14	3.12696e-13	2.10702e-13	Ptprc/Fcer1g/Lilrb4b/Lilrb4a/Ifng/Tnfaip3/Scimp/Rsad2/Cd86/Tnf/Cd74/B2m/Cd40/Il1b/Ptpn22/Tlr2/Tlr4/Ddx58/Ifnb1/Tnfrsf1b/Tnfrsf14/Il6/Il4ra/Hmox1/Tlr3/Bst2/Tlr9/Ccr2/Parp3/Trex1	30	UP
GO:0051090	BP	GO:0051090	regulation of DNA-binding transcription factor activity	48/579	436/19043	1.14236e-14	3.30483e-13	2.22688e-13	Cflar/Sp100/Ikbke/Itgb2/Ddit3/Tnfaip3/Trim25/Stat3/Nfkbia/Rnf31/Acod1/Parp10/Hcls1/Pim1/Trim26/Hspa1a/Tnf/Eif2ak2/Cyp1b1/Sting1/Jak2/Spi1/Hck/Cd40/Il1b/Tlr2/Tlr4/Ripk2/Ddx58/Trim14/Il6/Nod1/Anxa4/Prkd2/Trim34a/Bcl3/Trim21/Trim12c/Trim30a/Trim30d/Nupr1/Pycard/Hmox1/Nlrc5/Tlr3/Icam1/Tlr9/Myd88	48	UP
GO:0034612	BP	GO:0034612	response to tumor necrosis factor	32/579	202/19043	1.65155e-14	4.72679e-13	3.18504e-13	Stat1/Casp8/Irf1/Nos2/Ccl2/Ccl7/Ccl12/Ccl4/Cxcl16/Ccl5/Ccl9/Ccl3/Nfkbia/Naip2/Acod1/Gch1/Ubd/Hspa1a/Tnf/Cd14/Jak2/Cd40/Nfe2l2/Gbp3/Nfkb1/Il6/Gbp4/Tnfrsf1a/Zfp36/Pycard/Casp1/Birc3	32	UP
GO:0030101	BP	GO:0030101	natural killer cell activation	23/579	99/19043	1.84297e-14	5.21884e-13	3.51659e-13	Ptprc/Slamf7/Lilrb4a/Itgb2/Il12b/Irf1/Lgals9/Il2rb/Jak2/Il15ra/Ptpn22/Ifna7/Ifna4/Ifnb1/Ifna15/Ifna2/Klrk1/Tyrobp/Nkg7/Axl/Flt3l/Il15/Elf4	23	UP
GO:0006959	BP	GO:0006959	humoral immune response	35/579	245/19043	2.39273e-14	6.70465e-13	4.51777e-13	Ptprc/Ifng/Ccl12/Wfdc17/Lgals3/Acod1/C4b/C4a/Cfb/C2/Tnf/C3/B2m/Serping1/Il1b/Ifna7/Ifna4/Ifnb1/Ifna15/Ifna2/C1qb/C1qc/C1qa/Cxcl13/Cxcl9/Cxcl10/Cxcl11/C1ra/C1rb/C1s1/C1s2/Ptpn6/Adm/Bcl3/Ccr2	35	UP
GO:0045765	BP	GO:0045765	regulation of angiogenesis	39/579	304/19043	2.83386e-14	7.85846e-13	5.29523e-13	Stat1/Sp100/Itgb2/Ccl2/Grn/Ccl5/Stat3/Rhoj/Erap1/Lgals3/Itga5/Adamts1/Tnfrsf12a/Tnf/Lrg1/C3/Cyp1b1/Thbs1/Cd40/Nfe2l2/Il1a/Il1b/Cxcl10/Hpse/Serpine1/Tnfrsf1a/Hk2/Adamts9/C3ar1/Prkd2/Rras/Adm/Itgax/Hmox1/Angpt2/Tlr3/Ctsh/Ccr2/Pml	39	UP
GO:0070555	BP	GO:0070555	response to interleukin-1	22/579	95/19043	7.36433e-14	1.9707e-12	1.32791e-12	Sele/Irf1/Ccl2/Ccl7/Ccl12/Ccl4/Ccl5/Ccl9/Ccl3/Acod1/Il1rn/Cd40/Il1a/Il1b/Zbp1/Nfkb1/Ripk2/Il6/Serpine1/Saa3/Pycard/Myd88	22	UP
GO:0002367	BP	GO:0002367	cytokine production involved in immune response	23/579	116/19043	6.73903e-13	1.67755e-11	1.13038e-11	Slc11a1/Fcer1g/Lilrb4b/Lilrb4a/Il12b/Scimp/Rsad2/Tnf/Cd74/B2m/Il1b/Tlr2/Tlr4/Ddx58/Ifnb1/Tnfrsf1b/Tnfrsf14/Il6/Hmox1/Tlr3/Bst2/Tlr9/Ccr2	23	UP
GO:0052548	BP	GO:0052548	regulation of endopeptidase activity	39/579	348/19043	2.21796e-12	5.25245e-11	3.53923e-11	Stat1/Cflar/Casp8/Ptgs2/Ifi207/Ifi204/Psme2/Stat3/Serpina3f/Serpina3n/Serpinb6b/Serpinb9/Naip2/Psme1/Myc/Psmb8/Psmb9/Tnf/Xdh/Jak2/Fas/Thbs1/Cst7/Serping1/Cd44/Tnfsf10/Ccn1/Lyn/Ripk2/Il6/Serpine1/Nod1/Plaur/Pycard/Casp1/Casp12/Pml/Bcl2a1d/Timp1	39	UP
GO:0002532	BP	GO:0002532	production of molecular mediator involved in inflammatory response	20/579	93/19043	4.43194e-12	1.02683e-10	6.91903e-11	Fcer1g/Slamf8/Lilrb4b/Lilrb4a/Nos2/Grn/Stat3/Pld4/Apod/Tnf/Gbp5/Lyn/Tlr4/Il6/Ncf1/Serpine1/Clec7a/Il4ra/Pycard/Myd88	20	UP
GO:1904407	BP	GO:1904407	positive regulation of nitric oxide metabolic process	15/579	47/19043	4.48617e-12	1.03491e-10	6.97351e-11	Ptgs2/Itgb2/Ifng/Tmem106a/H2-M3/Aif1/Tnf/Jak2/Il1b/Pitx3/Tlr2/Tlr4/Il6/Klrk1/Icam1	15	UP
GO:0002526	BP	GO:0002526	acute inflammatory response	21/579	107/19043	8.37745e-12	1.91607e-10	1.2911e-10	Ptgs2/Fcer1g/Ccl5/Stat3/Serpina3n/Serpinb9/Dnase1l3/Tnf/C3/Il1rn/Ptges3/Il1a/Il1b/Fcgr1/Il6/Hpse/Saa3/Nupr1/Hp/Icam1/Ccr5	21	UP
GO:0046718	BP	GO:0046718	viral entry into host cell	20/579	103/19043	3.2379e-11	7.19057e-10	4.84519e-10	Trim25/Ifitm2/Ly6e/Trim26/Cd74/Ch25h/Siglec1/Pitx3/Trim14/Trim56/Trim34a/Ifitm1/Nectin2/Axl/Trim21/Trim12c/Trim30a/Trim30d/Ifitm3/Ifitm6	20	UP
GO:0035457	BP	GO:0035457	cellular response to interferon-alpha	10/579	20/19043	8.78122e-11	1.85028e-09	1.24677e-09	Ifi204/Myc/Ifit2/Ifit3/Ifit1/Oasl2/Oas1g/Oas1g/Oas1a/Axl	10	UP
GO:0046209	BP	GO:0046209	nitric oxide metabolic process	18/579	88/19043	1.27002e-10	2.6448e-09	1.78214e-09	Ptgs2/Itgb2/Ifng/Nos2/Tmem106a/Tspo/H2-M3/Aif1/Tnf/Cyp1b1/Jak2/Il1b/Pitx3/Tlr2/Tlr4/Il6/Klrk1/Icam1	18	UP
GO:0050730	BP	GO:0050730	regulation of peptidyl-tyrosine phosphorylation	31/579	266/19043	1.57189e-10	3.22328e-09	2.17193e-09	Ptprc/Lilrb4b/Lilrb4a/Itgb2/Ifng/Il12b/Irf1/Ccl5/Socs3/Itga5/Parp9/Hcls1/Parp14/Samsn1/Cd74/Jak2/Cd40/Cd44/Ehd4/Ptpn22/Lyn/Tlr4/Ripk2/Tnfrsf14/Il6/Bst1/Tnfrsf1a/Ptpn6/Mvp/Il15/Icam1	31	UP
GO:0071887	BP	GO:0071887	leukocyte apoptotic process	22/579	137/19043	1.65821e-10	3.3873e-09	2.28245e-09	Casp8/Fcer1g/Ifng/Ccl5/Serpinb9/Lgals3/Pnp/Myc/Hcls1/Cd74/Cd274/Fas/Il2ra/Cd44/Siglec1/Lyn/Il6/Itgam/Axl/Bcl2a1a/Ccr5/Cd3g	22	UP
GO:2001057	BP	GO:2001057	reactive nitrogen species metabolic process	18/579	90/19043	1.88066e-10	3.81261e-09	2.56903e-09	Ptgs2/Itgb2/Ifng/Nos2/Tmem106a/Tspo/H2-M3/Aif1/Tnf/Cyp1b1/Jak2/Il1b/Pitx3/Tlr2/Tlr4/Il6/Klrk1/Icam1	18	UP
GO:0006809	BP	GO:0006809	nitric oxide biosynthetic process	17/579	82/19043	3.32828e-10	6.64663e-09	4.47867e-09	Ptgs2/Itgb2/Ifng/Nos2/Tspo/H2-M3/Aif1/Tnf/Cyp1b1/Jak2/Il1b/Pitx3/Tlr2/Tlr4/Il6/Klrk1/Icam1	17	UP
GO:0043331	BP	GO:0043331	response to dsRNA	14/579	53/19043	3.98276e-10	7.86559e-09	5.30004e-09	Stat1/Nfkbia/Sting1/Ifih1/Nfkb1/Ifna7/Ifna4/Ripk2/Ddx58/Ifnb1/Ifna15/Ifna2/Zc3hav1/Tlr3	14	UP
GO:0010952	BP	GO:0010952	positive regulation of peptidase activity	24/579	174/19043	6.23091e-10	1.21265e-08	8.17113e-09	Stat1/Cflar/Casp8/Ifi207/Ifi204/Grn/Psme2/Stat3/Psme1/Myc/Tnf/Xdh/Jak2/Fas/Tnfsf10/Ccn1/Lyn/Ripk2/Nod1/Pycard/Casp1/Casp12/Ctsh/Pml	24	UP
GO:1901216	BP	GO:1901216	positive regulation of neuron death	21/579	134/19043	6.87485e-10	1.33312e-08	8.98292e-09	Casp8/Ifng/Ddit3/Grn/Ccl3/Fos/Daxx/Tnf/Fas/Lcn2/Il1b/Ctsz/Pitx3/Tlr4/Jun/C1qa/Tnfrsf1a/Tyrobp/Itgam/Nupr1/Casp1	21	UP
GO:0070372	BP	GO:0070372	regulation of ERK1 and ERK2 cascade	33/579	326/19043	1.60666e-09	2.9857e-08	2.01184e-08	Cflar/Ptprc/Atf3/Ccl2/Ccl7/Ccl12/Ccl4/Tnip1/Scimp/Ccl5/Ccl9/Ccl3/C3/Cd74/Cd44/Il1a/Il1b/Ptpn22/Tlr2/Ccn1/Lyn/Glipr2/Tlr4/Ripk2/Jun/Il6/Nod1/Ptpn6/Prkd2/Rras/Pycard/Icam1/Tlr9	33	UP
GO:0001660	BP	GO:0001660	fever generation	8/579	14/19043	1.77941e-09	3.28392e-08	2.21279e-08	Ptgs2/Ccl5/Tnf/Il1rn/Ptges3/Il1a/Il1b/Ccr5	8	UP
GO:0009611	BP	GO:0009611	response to wounding	42/579	493/19043	1.94704e-09	3.58096e-08	2.41294e-08	Cflar/Slc11a1/Selp/Pla2g4a/Fcer1g/Lilrb4a/Ddit3/Tnfaip3/Ccl2/Grn/Plek/Gfap/Lcp1/Cdkn1a/Tnfrsf12a/Tnf/C3/Jak2/Thbs1/Nfe2l2/Serping1/Cd44/Il1a/Ccn1/Lyn/6330407A03Rik/Tlr4/Jun/Pdpn/Il6/Hpse/Serpine1/Ptpn6/Clec7a/Tyrobp/Adm/Axl/Zfp36/Hmox1/Anxa2/Ccr2/Timp1	42	UP
GO:0044406	BP	GO:0044406	adhesion of symbiont to host	9/579	20/19043	2.60024e-09	4.66006e-08	3.14007e-08	Gbp2b/Gbp7/Gbp3/Gbp2/Gbp9/Gbp4/Gbp6/Nectin2/Icam1	9	UP
GO:0050868	BP	GO:0050868	negative regulation of T cell activation	20/579	131/19043	2.80534e-09	4.9881e-08	3.36111e-08	Lilrb4b/Lilrb4a/Irf1/Slfn1/Lgals9/Lgals3/Nckap1l/Cd86/H2-Ab1/H2-Aa/Cd74/Cd274/Il2ra/Cd44/Ptpn22/Ifnb1/Tnfrsf14/Fgl2/Ptpn6/Il4ra	20	UP
GO:0048659	BP	GO:0048659	smooth muscle cell proliferation	24/579	190/19043	3.78214e-09	6.63673e-08	4.472e-08	Ptgs2/Ifng/Ddit3/Tnfaip3/Il12b/Ccl5/Nampt/Myc/Apod/Adamts1/Cdkn1a/Aif1/Tnf/Jak2/Thbs1/Tlr4/Ptafr/Jun/Il6/C3ar1/Hmox1/Il15/Cyba/Myd88	24	UP
GO:0048660	BP	GO:0048660	regulation of smooth muscle cell proliferation	23/579	182/19043	7.92572e-09	1.32145e-07	8.90425e-08	Ptgs2/Ifng/Tnfaip3/Il12b/Ccl5/Nampt/Myc/Apod/Adamts1/Cdkn1a/Aif1/Tnf/Jak2/Thbs1/Tlr4/Ptafr/Jun/Il6/C3ar1/Hmox1/Il15/Cyba/Myd88	23	UP
GO:0010506	BP	GO:0010506	regulation of autophagy	29/579	278/19043	8.06816e-09	1.34102e-07	9.03613e-08	Ifng/Ddit3/Tnfaip3/Irgm1/Stat3/Gfap/Nampt/Rnf31/Tspo/Iigp1/Sting1/Ptpn22/Tlr2/Ripk2/Trim14/Hpse/Hspb8/Nod1/Rasip1/Trim34a/Trim21/Trim12c/Trim30a/Trim30d/Nupr1/Pycard/Hmox1/Casp1/Il10ra	29	UP
GO:0001776	BP	GO:0001776	leukocyte homeostasis	18/579	118/19043	1.76485e-08	2.78628e-07	1.87746e-07	Fcer1g/Lilrb4a/Ifng/Tnfaip3/Ccl2/Nckap1l/Cd74/Fas/Tcirg1/Il2ra/Cd44/Lyn/Il6/Itgam/Pirb/Axl/Bcl2a1a/Ccr2	18	UP
GO:2000106	BP	GO:2000106	regulation of leukocyte apoptotic process	17/579	109/19043	3.13207e-08	4.74062e-07	3.19435e-07	Casp8/Fcer1g/Ccl5/Serpinb9/Lgals3/Pnp/Myc/Hcls1/Cd74/Cd274/Cd44/Siglec1/Lyn/Axl/Bcl2a1a/Ccr5/Cd3g	17	UP
GO:0046700	BP	GO:0046700	heterocycle catabolic process	35/579	405/19043	3.13561e-08	4.74062e-07	3.19435e-07	Slc11a1/Rnasel/Ikbke/Btg2/Upp1/Pnpt1/Slfn9/Slfn8/Tut7/Tent4a/Pnp/Pnp2/Dnase1l3/Hspa1a/Xdh/Dcp2/Nfe2l2/Samhd1/Zbp1/Helz2/Tent5c/Mov10/Tnfrsf1b/Il6/Oas2/Ncf1/Zc3hav1/Nt5c3/Apobec1/Isg20/Zfp36/Hmox1/Tent5a/Trex1/Myd88	35	UP
GO:0034655	BP	GO:0034655	nucleobase-containing compound catabolic process	33/579	377/19043	5.76454e-08	8.38244e-07	5.64831e-07	Slc11a1/Rnasel/Ikbke/Btg2/Upp1/Pnpt1/Slfn9/Slfn8/Tut7/Tent4a/Pnp/Pnp2/Dnase1l3/Hspa1a/Xdh/Dcp2/Samhd1/Zbp1/Helz2/Tent5c/Mov10/Tnfrsf1b/Il6/Oas2/Ncf1/Zc3hav1/Nt5c3/Apobec1/Isg20/Zfp36/Tent5a/Trex1/Myd88	33	UP
GO:0043525	BP	GO:0043525	positive regulation of neuron apoptotic process	15/579	88/19043	5.991e-08	8.64254e-07	5.82357e-07	Ddit3/Grn/Ccl3/Tnf/Fas/Lcn2/Il1b/Ctsz/Pitx3/Jun/Tnfrsf1a/Tyrobp/Itgam/Nupr1/Casp1	15	UP
GO:0044790	BP	GO:0044790	suppression of viral release by host	8/579	20/19043	6.34959e-08	9.13522e-07	6.15554e-07	Trim25/Trim26/Trim56/Trim21/Trim12c/Trim30a/Trim30d/Pml	8	UP
GO:0060700	BP	GO:0060700	regulation of ribonuclease activity	7/579	14/19043	6.60561e-08	9.40245e-07	6.33562e-07	Oasl2/Oasl1/Oas1g/Oas2/Oas3/Oas1g/Oas1a	7	UP
GO:0097300	BP	GO:0097300	programmed necrotic cell death	11/579	46/19043	9.48006e-08	1.31104e-06	8.83413e-07	Cflar/Casp8/Rnf31/Tnf/Fas/Zbp1/Nupr1/Tlr3/Mlkl/Casp1/Birc3	11	UP
GO:0042267	BP	GO:0042267	natural killer cell mediated cytotoxicity	14/579	79/19043	9.96116e-08	1.36714e-06	9.21214e-07	Il12b/Lgals9/Serpinb9/Gzmb/Tap1/Tap2/H2-M3/Vav1/Rnf19b/Clec2d/Ptpn6/Klrk1/Nkg7/Nectin2	14	UP
GO:0044270	BP	GO:0044270	cellular nitrogen compound catabolic process	34/579	405/19043	9.96234e-08	1.36714e-06	9.21214e-07	Slc11a1/Rnasel/Ikbke/Btg2/Upp1/Pnpt1/Slfn9/Slfn8/Tut7/Tent4a/Pnp/Pnp2/Dnase1l3/Hspa1a/Xdh/Dcp2/Samhd1/Zbp1/Helz2/Tent5c/Mov10/Tnfrsf1b/Il6/Oas2/Ncf1/Zc3hav1/Nt5c3/Apobec1/Isg20/Zfp36/Hmox1/Tent5a/Trex1/Myd88	34	UP
GO:0002507	BP	GO:0002507	tolerance induction	9/579	29/19043	1.21356e-07	1.65266e-06	1.11361e-06	Lilrb4b/Lilrb4a/Tnfaip3/Acod1/Cd86/Cd274/Il2ra/Lyn/C3ar1	9	UP
GO:1904035	BP	GO:1904035	regulation of epithelial cell apoptotic process	15/579	93/19043	1.28209e-07	1.74156e-06	1.17351e-06	Cflar/Tnfaip3/Ccl2/Ccl12/Angptl4/Tnf/Jak2/Thbs1/Cd40/Nfe2l2/Serpine1/Zfp36/Nupr1/Hmox1/Icam1	15	UP
GO:0010572	BP	GO:0010572	positive regulation of platelet activation	6/579	10/19043	1.45734e-07	1.95973e-06	1.32051e-06	Selp/Pla2g4a/Plek/Jak2/Tlr4/Pdpn	6	UP
GO:1904019	BP	GO:1904019	epithelial cell apoptotic process	17/579	121/19043	1.51279e-07	2.02799e-06	1.36651e-06	Cflar/Casp8/Tnfaip3/Ccl2/Ccl12/Angptl4/Tnf/Jak2/Fas/Thbs1/Cd40/Nfe2l2/Serpine1/Zfp36/Nupr1/Hmox1/Icam1	17	UP
GO:0007252	BP	GO:0007252	I-kappaB phosphorylation	8/579	22/19043	1.52733e-07	2.02835e-06	1.36676e-06	Usp25/Tnf/Tlr2/Tlr4/Saa3/Tlr3/Tlr9/Tlr7	8	UP
GO:0045730	BP	GO:0045730	respiratory burst	8/579	22/19043	1.52733e-07	2.02835e-06	1.36676e-06	Slc11a1/Slamf8/Grn/Ncf4/Rac2/Ncf1/Cyba/Cybb	8	UP
GO:1901361	BP	GO:1901361	organic cyclic compound catabolic process	36/579	453/19043	1.63962e-07	2.16139e-06	1.4564e-06	Slc11a1/Rnasel/Ikbke/Btg2/Upp1/Pnpt1/Slfn9/Slfn8/Tut7/Tent4a/Pnp/Pnp2/Dnase1l3/Hspa1a/Xdh/Dcp2/Nfe2l2/Samhd1/Zbp1/Helz2/Tent5c/Mov10/Tnfrsf1b/Il6/Spp1/Oas2/Ncf1/Zc3hav1/Nt5c3/Apobec1/Isg20/Zfp36/Hmox1/Tent5a/Trex1/Myd88	36	UP
GO:0043299	BP	GO:0043299	leukocyte degranulation	15/579	96/19043	1.97402e-07	2.57055e-06	1.7321e-06	Fcer1g/Itgb2/Milr1/Lgals9/Nckap1l/Rac2/Myo1f/Spi1/Lyn/Ptafr/Nkg7/Il4ra/Itgam/Hmox1/Ccr2	15	UP
GO:0070997	BP	GO:0070997	neuron death	35/579	437/19043	2.02541e-07	2.63107e-06	1.77288e-06	Casp8/Btg2/Ifng/Ddit3/Ccl2/Ccl12/Grn/Ccl5/Ccl3/Stat3/Fos/Daxx/Tnf/Jak2/Fas/Casp7/Lcn2/Il1b/Ctsz/Pitx3/Csf1/Tlr4/Jun/C1qa/Tnfrsf1b/Il6/Tnfrsf1a/Tyrobp/Itgam/Axl/Nupr1/Sct/Hmox1/Casp1/Ccr5	35	UP
GO:0043300	BP	GO:0043300	regulation of leukocyte degranulation	12/579	61/19043	2.49162e-07	3.19022e-06	2.14965e-06	Fcer1g/Itgb2/Lgals9/Nckap1l/Rac2/Spi1/Lyn/Ptafr/Il4ra/Itgam/Hmox1/Ccr2	12	UP
GO:0019439	BP	GO:0019439	aromatic compound catabolic process	34/579	425/19043	3.11201e-07	3.95423e-06	2.66446e-06	Slc11a1/Rnasel/Ikbke/Btg2/Upp1/Pnpt1/Slfn9/Slfn8/Tut7/Tent4a/Pnp/Pnp2/Dnase1l3/Hspa1a/Xdh/Dcp2/Samhd1/Zbp1/Helz2/Tent5c/Mov10/Tnfrsf1b/Il6/Oas2/Ncf1/Zc3hav1/Nt5c3/Apobec1/Isg20/Zfp36/Hmox1/Tent5a/Trex1/Myd88	34	UP
GO:0031620	BP	GO:0031620	regulation of fever generation	6/579	11/19043	3.12361e-07	3.95423e-06	2.66446e-06	Ptgs2/Ccl5/Tnf/Ptges3/Il1b/Ccr5	6	UP
GO:0031649	BP	GO:0031649	heat generation	8/579	24/19043	3.32882e-07	4.17233e-06	2.81143e-06	Ptgs2/Ccl5/Tnf/Il1rn/Ptges3/Il1a/Il1b/Ccr5	8	UP
GO:0009895	BP	GO:0009895	negative regulation of catabolic process	28/579	315/19043	4.29601e-07	5.30999e-06	3.57801e-06	Slc11a1/Ikbke/Tnfaip3/Nos2/Stat3/Nampt/Tent4a/Tspo/Usp25/Ier3/Tnf/Il1b/Zbp1/Ptpn22/Tent5c/Hcar2/Apobec1/Rasip1/Zfp36/Nupr1/Hmox1/N4bp1/Anxa2/Il10ra/Pml/Tent5a/Myd88/Timp1	28	UP
GO:0032069	BP	GO:0032069	regulation of nuclease activity	8/579	25/19043	4.76544e-07	5.84969e-06	3.94167e-06	Gzma/Oasl2/Oasl1/Oas1g/Oas2/Oas3/Oas1g/Oas1a	8	UP
GO:0071359	BP	GO:0071359	cellular response to dsRNA	7/579	18/19043	5.50796e-07	6.66936e-06	4.49399e-06	Sting1/Ifih1/Nfkb1/Ddx58/Ifnb1/Zc3hav1/Tlr3	7	UP
GO:0060142	BP	GO:0060142	regulation of syncytium formation by plasma membrane fusion	9/579	34/19043	5.54832e-07	6.70307e-06	4.5167e-06	Stat1/Cflar/Scgb3a1/Cd53/Cxcl9/Cxcl10/Tyrobp/Il4ra/Flt3l	9	UP
GO:0050921	BP	GO:0050921	positive regulation of chemotaxis	18/579	148/19043	5.9668e-07	7.19241e-06	4.84643e-06	Sell/Ccl2/Ccl7/Ccl5/Nckap1l/Rac2/Aif1/Cd74/Spi1/Thbs1/Il1b/Csf1/Cxcl13/Cxcl10/Serpine1/C3ar1/Prkd2/Ccr2	18	UP
GO:0002246	BP	GO:0002246	wound healing involved in inflammatory response	6/579	12/19043	6.08646e-07	7.25916e-06	4.89141e-06	Cd44/Il1a/Tlr4/Hmox1/Ccr2/Timp1	6	UP
GO:0000768	BP	GO:0000768	syncytium formation by plasma membrane fusion	12/579	66/19043	6.13068e-07	7.25916e-06	4.89141e-06	Stat1/Cflar/Sbno2/Scgb3a1/Cd44/Cd53/Cxcl9/Cxcl10/Tyrobp/Il4ra/Flt3l/Casp1	12	UP
GO:0140253	BP	GO:0140253	cell-cell fusion	12/579	66/19043	6.13068e-07	7.25916e-06	4.89141e-06	Stat1/Cflar/Sbno2/Scgb3a1/Cd44/Cd53/Cxcl9/Cxcl10/Tyrobp/Il4ra/Flt3l/Casp1	12	UP
GO:0031640	BP	GO:0031640	killing of cells of another organism	11/579	55/19043	6.63494e-07	7.8389e-06	5.28205e-06	Prf1/Ifng/Lyz2/Lyz1/Nos2/Ccl12/Lgals3/Cxcl13/Cxcl9/Cxcl10/Clec7a	11	UP
GO:0006914	BP	GO:0006914	autophagy	35/579	460/19043	6.81223e-07	7.97791e-06	5.37572e-06	Ifng/Ddit3/Tnfaip3/Rnf213/Irgm1/Hap1/Stat3/Gfap/Nampt/Lgals8/Rnf31/Tspo/Iigp1/Sting1/Tcirg1/Ptpn22/Tlr2/Ripk2/Trim14/Hpse/Hspb8/Nod1/Hk2/Rasip1/Trim34a/Trim21/Trim12c/Trim30a/Trim30d/Nupr1/Pycard/Hmox1/Irf8/Casp1/Il10ra	35	UP
GO:0061919	BP	GO:0061919	process utilizing autophagic mechanism	35/579	460/19043	6.81223e-07	7.97791e-06	5.37572e-06	Ifng/Ddit3/Tnfaip3/Rnf213/Irgm1/Hap1/Stat3/Gfap/Nampt/Lgals8/Rnf31/Tspo/Iigp1/Sting1/Tcirg1/Ptpn22/Tlr2/Ripk2/Trim14/Hpse/Hspb8/Nod1/Hk2/Rasip1/Trim34a/Trim21/Trim12c/Trim30a/Trim30d/Nupr1/Pycard/Hmox1/Irf8/Casp1/Il10ra	35	UP
GO:0007599	BP	GO:0007599	hemostasis	19/579	169/19043	9.89577e-07	1.13653e-05	7.65821e-06	Selp/Pla2g4a/Fcer1g/Lilrb4a/Plek/C3/Jak2/Thbs1/Nfe2l2/Serping1/Lyn/Tlr4/Pdpn/Il6/Hpse/Serpine1/Ptpn6/Axl/Anxa2	19	UP
GO:0050817	BP	GO:0050817	coagulation	19/579	170/19043	1.08312e-06	1.23865e-05	8.34633e-06	Selp/Pla2g4a/Fcer1g/Lilrb4a/Plek/C3/Jak2/Thbs1/Nfe2l2/Serping1/Lyn/Tlr4/Pdpn/Il6/Hpse/Serpine1/Ptpn6/Axl/Anxa2	19	UP
GO:0002396	BP	GO:0002396	MHC protein complex assembly	6/579	13/19043	1.10127e-06	1.25091e-05	8.42897e-06	Tapbp/H2-Ab1/H2-Aa/H2-Ea/B2m/Tapbpl	6	UP
GO:0002501	BP	GO:0002501	peptide antigen assembly with MHC protein complex	6/579	13/19043	1.10127e-06	1.25091e-05	8.42897e-06	Tapbp/H2-Ab1/H2-Aa/H2-Ea/B2m/Tapbpl	6	UP
GO:0098792	BP	GO:0098792	xenophagy	6/579	13/19043	1.10127e-06	1.25091e-05	8.42897e-06	Rnf213/Lgals8/Rnf31/Tlr2/Ripk2/Nod1	6	UP
GO:0002437	BP	GO:0002437	inflammatory response to antigenic stimulus	12/579	70/19043	1.18609e-06	1.33923e-05	9.02409e-06	Fcer1g/Lilrb4a/Il12b/Serpinb9/C2/Tnf/C3/Il2ra/Il1rn/Fcgr1/Icam1/Trex1	12	UP
GO:1990868	BP	GO:1990868	response to chemokine	12/579	73/19043	1.88655e-06	2.06479e-05	1.39131e-05	Ackr1/Ccl2/Ccl7/Ccl12/Ccl4/Ccl5/Ccl9/Ccl3/Cxcl13/Cxcl9/Cxcl10/Cxcl11	12	UP
GO:0033627	BP	GO:0033627	cell adhesion mediated by integrin	13/579	87/19043	2.1612e-06	2.35575e-05	1.58736e-05	Itgb2/Ccl5/Nckap1l/Itga5/Cyp1b1/Lyn/Cxcl13/Serpine1/Ptpn6/Itgal/Itgam/Itgax/Icam1	13	UP
GO:0043254	BP	GO:0043254	regulation of protein-containing complex assembly	32/579	422/19043	2.20713e-06	2.40092e-05	1.6178e-05	Selp/Ikbke/Ifng/Dbnl/Plek/Irgm1/Carmil1/Lgals3/Lcp1/Nckap1l/Hcls1/Hspa1a/Tnf/Isg15/Eif2ak2/Fas/Hck/Rhoc/Gbp5/Tlr2/Tlr4/Cxcl13/Capg/Rasip1/Trim30a/Pycard/Aida/Icam1/Birc3/Myd88/Msn/Arpc1b	32	UP
GO:0034113	BP	GO:0034113	heterotypic cell-cell adhesion	10/579	51/19043	2.59606e-06	2.80123e-05	1.88754e-05	Ptprc/Itgb2/Tnfaip3/Itga5/Tnf/Il1rn/Cd44/Il1b/Vcam1/Itgax	10	UP
GO:0051770	BP	GO:0051770	positive regulation of nitric-oxide synthase biosynthetic process	7/579	22/19043	2.65471e-06	2.85302e-05	1.92244e-05	Ifng/Ccl2/Nampt/Jak2/Tlr2/Tlr4/Tlr9	7	UP
GO:0060252	BP	GO:0060252	positive regulation of glial cell proliferation	7/579	22/19043	2.65471e-06	2.85302e-05	1.92244e-05	Gfap/Myc/Tspo/Tnf/Il1b/Lyn/Il6	7	UP
GO:0010951	BP	GO:0010951	negative regulation of endopeptidase activity	19/579	183/19043	3.28861e-06	3.49219e-05	2.35313e-05	Cflar/Ptgs2/Ifi207/Ifi204/Serpina3f/Serpina3n/Serpinb6b/Serpinb9/Naip2/Tnf/Thbs1/Cst7/Serping1/Cd44/Il6/Serpine1/Plaur/Bcl2a1d/Timp1	19	UP
GO:0010563	BP	GO:0010563	negative regulation of phosphorus metabolic process	33/579	453/19043	3.64706e-06	3.85752e-05	2.5993e-05	Ptprc/Lilrb4b/Lilrb4a/Gadd45b/Ifng/Tnfaip3/Irf1/Slfn1/Plek/Stat3/Socs3/Gadd45g/Nckap1l/Parp14/Samsn1/Cdkn1a/Ier3/Tnf/Xdh/Il1b/Adar/Ptpn22/Lyn/Jun/Il6/Gbp4/Ptpn6/Rasip1/Nupr1/Mvp/Pycard/Aida/Birc3	33	UP
GO:0045936	BP	GO:0045936	negative regulation of phosphate metabolic process	33/579	453/19043	3.64706e-06	3.85752e-05	2.5993e-05	Ptprc/Lilrb4b/Lilrb4a/Gadd45b/Ifng/Tnfaip3/Irf1/Slfn1/Plek/Stat3/Socs3/Gadd45g/Nckap1l/Parp14/Samsn1/Cdkn1a/Ier3/Tnf/Xdh/Il1b/Adar/Ptpn22/Lyn/Jun/Il6/Gbp4/Ptpn6/Rasip1/Nupr1/Mvp/Pycard/Aida/Birc3	33	UP
GO:0070269	BP	GO:0070269	pyroptosis	8/579	32/19043	3.84015e-06	4.01416e-05	2.70484e-05	Casp8/Naip2/Gzma/Gzmb/Gsdmd/Zbp1/Casp1/Casp4	8	UP
GO:0042092	BP	GO:0042092	type 2 immune response	9/579	43/19043	4.67325e-06	4.83776e-05	3.25981e-05	Lilrb4a/Irf1/Rsad2/Cd74/Ifnb1/Il6/Il4ra/Bcl3/Ccr2	9	UP
GO:0060251	BP	GO:0060251	regulation of glial cell proliferation	9/579	43/19043	4.67325e-06	4.83776e-05	3.25981e-05	Ifng/Gfap/Myc/Tspo/Tnf/Fas/Il1b/Lyn/Il6	9	UP
GO:0098883	BP	GO:0098883	synapse pruning	5/579	10/19043	5.67083e-06	5.781e-05	3.89539e-05	C3/C1qb/C1qc/C1qa/Itgam	5	UP
GO:0045342	BP	GO:0045342	MHC class II biosynthetic process	6/579	17/19043	7.15735e-06	7.1869e-05	4.84272e-05	Slc11a1/Ifng/Tmem106a/Jak2/Spi1/Tlr4	6	UP
GO:0006925	BP	GO:0006925	inflammatory cell apoptotic process	7/579	26/19043	9.21082e-06	9.07851e-05	6.11733e-05	Ifng/Ccl5/Fas/Cd44/Il6/Itgam/Ccr5	7	UP
GO:1901857	BP	GO:1901857	positive regulation of cellular respiration	7/579	26/19043	9.21082e-06	9.07851e-05	6.11733e-05	Ifng/Myc/Oasl2/Oas1g/Oas1g/Oas1a/Nupr1	7	UP
GO:0051348	BP	GO:0051348	negative regulation of transferase activity	22/579	255/19043	1.18447e-05	0.000114842	7.73838e-05	Ptprc/Lilrb4b/Lilrb4a/Gadd45b/Ifng/Tnfaip3/Gadd45g/Dtx3l/Cdkn1a/Il1b/Adar/Ptpn22/Lyn/Il6/Ptpn6/Rasip1/Zfp36/Mvp/Pycard/Aida/Pml/Parp3	22	UP
GO:0016485	BP	GO:0016485	protein processing	23/579	276/19043	1.32698e-05	0.000126595	8.53033e-05	Casp8/Ifi207/Ifi204/Srgn/Ctla2a/Myc/Fam111a/Casp7/Thbs1/Cst7/Ctsz/Ctss/Ripk2/Hpse/Serpine1/C1ra/C1rb/Pycard/Hp/Casp1/Casp4/Casp12/Ctsh	23	UP
GO:0033028	BP	GO:0033028	myeloid cell apoptotic process	8/579	38/19043	1.52026e-05	0.000143499	9.66935e-05	Fcer1g/Ifng/Ccl5/Cd44/Il6/Clec5a/Itgam/Ccr5	8	UP
GO:0032495	BP	GO:0032495	response to muramyl dipeptide	6/579	20/19043	2.07356e-05	0.000189058	0.000127392	Tnfaip3/Nfkbia/Ptpn22/Ripk2/Irf5/Nod1	6	UP
GO:0006911	BP	GO:0006911	phagocytosis, engulfment	10/579	64/19043	2.15863e-05	0.000196146	0.000132168	Fcer1g/Itgb2/Nckap1l/Rac2/Aif1/C3/Thbs1/Fcgr1/Itgam/Msr1	10	UP
GO:0039528	BP	GO:0039528	cytoplasmic pattern recognition receptor signaling pathway in response to virus	7/579	30/19043	2.56473e-05	0.000230309	0.000155188	Dhx58/Ifih1/Ddx58/Oasl1/Oas3/Zc3hav1/Ddx60	7	UP
GO:0051235	BP	GO:0051235	maintenance of location	25/579	328/19043	2.59832e-05	0.000232935	0.000156957	Sp100/Ikbke/Ptprc/Ddit3/Srgn/Rnf213/Lgals9/Hap1/Nfkbia/Tspo/Ltbp1/Tnf/C3/Lcn2/Il1b/Lyn/Plin2/Cxcl9/Cxcl10/Hk2/Ptpn6/Msr1/Cyba/Ccr5/Pml	25	UP
GO:0060558	BP	GO:0060558	regulation of calcidiol 1-monooxygenase activity	4/579	7/19043	2.75191e-05	0.000243777	0.000164263	Ifng/Tnf/Il1b/Nfkb1	4	UP
GO:0060559	BP	GO:0060559	positive regulation of calcidiol 1-monooxygenase activity	3/579	3/19043	2.79669e-05	0.000243777	0.000164263	Ifng/Tnf/Il1b	3	UP
GO:0150064	BP	GO:0150064	vertebrate eye-specific patterning	3/579	3/19043	2.79669e-05	0.000243777	0.000164263	C3/C1qa/Itgam	3	UP
GO:0032310	BP	GO:0032310	prostaglandin secretion	6/579	21/19043	2.82864e-05	0.000246161	0.00016587	Ptgs2/Pla2g4a/Nos2/Ptges3/Il1a/Il1b	6	UP
GO:0002347	BP	GO:0002347	response to tumor cell	8/579	42/19043	3.29686e-05	0.000284135	0.000191458	Prf1/Il12b/Cd274/Spi1/Txnip/Klrk1/Nkg7/Nectin2	8	UP
GO:0003158	BP	GO:0003158	endothelium development	14/579	129/19043	3.88069e-05	0.00033178	0.000223562	S1pr3/Tnf/Xdh/Lcn2/Il1b/Clic4/Pdpn/Cxcl10/Hpse/Tnfrsf1a/Itgax/Icam1/Myd88/Msn	14	UP
GO:0043312	BP	GO:0043312	neutrophil degranulation	5/579	14/19043	4.07108e-05	0.0003453	0.000232672	Itgb2/Myo1f/Spi1/Ptafr/Itgam	5	UP
GO:0019835	BP	GO:0019835	cytolysis	6/579	23/19043	4.99625e-05	0.00041716	0.000281093	Prf1/Lyz2/Lyz1/Gzma/Gzmb/Fgl2	6	UP
GO:0010631	BP	GO:0010631	epithelial cell migration	24/579	322/19043	5.35542e-05	0.000442941	0.000298465	Sp100/Ptgs2/Itgb2/Ifng/Grn/Rhoj/Lgals8/Tnf/Cyp1b1/Thbs1/Cd40/Lcn2/Nfe2l2/Rab13/Glipr2/Jun/Cxcl13/Serpine1/Adamts9/Prkd2/Rras/Hmox1/Angpt2/Ctsh	24	UP
GO:0070672	BP	GO:0070672	response to interleukin-15	4/579	8/19043	5.37124e-05	0.000442941	0.000298465	Il2rb/Il15ra/Il15/Il2rg	4	UP
GO:0090132	BP	GO:0090132	epithelium migration	24/579	324/19043	5.90471e-05	0.000483211	0.0003256	Sp100/Ptgs2/Itgb2/Ifng/Grn/Rhoj/Lgals8/Tnf/Cyp1b1/Thbs1/Cd40/Lcn2/Nfe2l2/Rab13/Glipr2/Jun/Cxcl13/Serpine1/Adamts9/Prkd2/Rras/Hmox1/Angpt2/Ctsh	24	UP
GO:0099024	BP	GO:0099024	plasma membrane invagination	10/579	72/19043	6.14673e-05	0.00049769	0.000335357	Fcer1g/Itgb2/Nckap1l/Rac2/Aif1/C3/Thbs1/Fcgr1/Itgam/Msr1	10	UP
GO:0006907	BP	GO:0006907	pinocytosis	6/579	24/19043	6.49135e-05	0.000524008	0.00035309	Ankfy1/Dock2/Carmil1/Ehd4/Axl/Pycard	6	UP
GO:2000045	BP	GO:2000045	regulation of G1/S transition of mitotic cell cycle	14/579	138/19043	8.16555e-05	0.000650328	0.000438208	Ccl2/Ccl12/Slfn1/Psme2/Psme1/Cenpj/Adamts1/Cdkn1a/Aif1/Sass6/Pdpn/Ptpn6/Pml/Trex1	14	UP
GO:0015732	BP	GO:0015732	prostaglandin transport	6/579	25/19043	8.32299e-05	0.000658945	0.000444014	Ptgs2/Pla2g4a/Nos2/Ptges3/Il1a/Il1b	6	UP
GO:0062098	BP	GO:0062098	regulation of programmed necrotic cell death	6/579	25/19043	8.32299e-05	0.000658945	0.000444014	Cflar/Casp8/Rnf31/Zbp1/Nupr1/Birc3	6	UP
GO:0009595	BP	GO:0009595	detection of biotic stimulus	7/579	36/19043	8.97795e-05	0.000702641	0.000473457	Naip2/Tspo/Tlr2/Tlr4/Tlr1/Nod1/Clec7a	7	UP
GO:0061028	BP	GO:0061028	establishment of endothelial barrier	8/579	48/19043	8.97994e-05	0.000702641	0.000473457	S1pr3/Tnf/Il1b/Hpse/Tnfrsf1a/Icam1/Myd88/Msn	8	UP
GO:0031394	BP	GO:0031394	positive regulation of prostaglandin biosynthetic process	4/579	9/19043	9.43558e-05	0.000727654	0.000490312	Ptgs2/Pla2g4a/Cd74/Il1b	4	UP
GO:0043615	BP	GO:0043615	astrocyte cell migration	4/579	9/19043	9.43558e-05	0.000727654	0.000490312	Ccl2/Ccl12/Ccl3/Ccr2	4	UP
GO:0051712	BP	GO:0051712	positive regulation of killing of cells of another organism	4/579	9/19043	9.43558e-05	0.000727654	0.000490312	Prf1/Ifng/Nos2/Clec7a	4	UP
GO:0070534	BP	GO:0070534	protein K63-linked ubiquitination	9/579	62/19043	0.000100627	0.00077268	0.000520652	Rnf213/Parp10/Ptpn22/Trim56/Trim21/Trim12c/Trim30a/Trim30d/Birc3	9	UP
GO:0040013	BP	GO:0040013	negative regulation of locomotion	24/579	336/19043	0.000103965	0.000796626	0.000536787	Sp100/Slamf8/Ccl2/Ccl12/Stat3/Apod/Aif1/Tnf/Cyp1b1/Cd74/Fas/Il1rn/Thbs1/Nfe2l2/Clic4/Cxcl13/Serpine1/Adamts9/Arhgdib/Rras/Angpt2/Bst2/Ccr5/Timp1	24	UP
GO:0051101	BP	GO:0051101	regulation of DNA binding	13/579	124/19043	0.000104044	0.000796626	0.000536787	Sp100/Ifi207/Ifi204/Ifng/Ddit3/Lgals9/Gzma/Myc/Jak2/Tlr4/Jun/Plaur/Hmox1	13	UP
GO:0001796	BP	GO:0001796	regulation of type IIa hypersensitivity	3/579	4/19043	0.000109329	0.000818366	0.000551436	Fcer1g/C3/Fcgr1	3	UP
GO:0001798	BP	GO:0001798	positive regulation of type IIa hypersensitivity	3/579	4/19043	0.000109329	0.000818366	0.000551436	Fcer1g/C3/Fcgr1	3	UP
GO:0002892	BP	GO:0002892	regulation of type II hypersensitivity	3/579	4/19043	0.000109329	0.000818366	0.000551436	Fcer1g/C3/Fcgr1	3	UP
GO:0002894	BP	GO:0002894	positive regulation of type II hypersensitivity	3/579	4/19043	0.000109329	0.000818366	0.000551436	Fcer1g/C3/Fcgr1	3	UP
GO:0051402	BP	GO:0051402	neuron apoptotic process	23/579	317/19043	0.000114199	0.000852435	0.000574392	Btg2/Ddit3/Ccl2/Ccl12/Grn/Ccl3/Tnf/Jak2/Fas/Casp7/Lcn2/Il1b/Ctsz/Pitx3/Jun/Tnfrsf1a/Tyrobp/Itgam/Axl/Nupr1/Sct/Hmox1/Casp1	23	UP
GO:0034504	BP	GO:0034504	protein localization to nucleus	23/579	319/19043	0.00012539	0.000929487	0.000626312	Sp100/Ptgs2/Tor1aip2/Tor1aip1/Lilrb4b/Lilrb4a/Ifng/Stat3/Nfkbia/Parp9/Hcls1/Apod/Dtx3l/Cdkn1a/Jak2/Adar/Txnip/Ptpn22/Il6/Gbp4/Tnfrsf1a/Bcl3/Pml	23	UP
GO:0002418	BP	GO:0002418	immune response to tumor cell	6/579	27/19043	0.0001321	0.000969821	0.000653491	Prf1/Il12b/Cd274/Klrk1/Nkg7/Nectin2	6	UP
GO:0006606	BP	GO:0006606	protein import into nucleus	16/579	181/19043	0.000135672	0.000994681	0.000670242	Ptgs2/Ifng/Stat3/Nfkbia/Hcls1/Apod/Cdkn1a/Jak2/Adar/Txnip/Ptpn22/Il6/Gbp4/Tnfrsf1a/Bcl3/Pml	16	UP
GO:0043313	BP	GO:0043313	regulation of neutrophil degranulation	4/579	10/19043	0.000153479	0.00111153	0.000748977	Itgb2/Spi1/Ptafr/Itgam	4	UP
GO:0051170	BP	GO:0051170	import into nucleus	16/579	185/19043	0.000174821	0.00126097	0.000849677	Ptgs2/Ifng/Stat3/Nfkbia/Hcls1/Apod/Cdkn1a/Jak2/Adar/Txnip/Ptpn22/Il6/Gbp4/Tnfrsf1a/Bcl3/Pml	16	UP
GO:0043392	BP	GO:0043392	negative regulation of DNA binding	8/579	53/19043	0.000184612	0.00132623	0.000893648	Sp100/Ifi207/Ifi204/Ddit3/Gzma/Jak2/Jun/Hmox1	8	UP
GO:0043129	BP	GO:0043129	surfactant homeostasis	6/579	29/19043	0.000201312	0.00144233	0.000971882	Pla2g4a/Oasl2/Oas1g/Oas1g/Oas1a/Ctsh	6	UP
GO:0051346	BP	GO:0051346	negative regulation of hydrolase activity	24/579	352/19043	0.000210174	0.00149184	0.00100524	Cflar/Ptgs2/Ifi207/Ifi204/Grn/Serpina3f/Serpina3n/Serpinb6b/Serpinb9/Naip2/Gzma/Nckap1l/Angptl4/Tnf/Thbs1/Cst7/Serping1/Cd44/Pitx3/Il6/Serpine1/Plaur/Bcl2a1d/Timp1	24	UP
GO:0001794	BP	GO:0001794	type IIa hypersensitivity	3/579	5/19043	0.000267132	0.00183765	0.00123825	Fcer1g/C3/Fcgr1	3	UP
GO:0002445	BP	GO:0002445	type II hypersensitivity	3/579	5/19043	0.000267132	0.00183765	0.00123825	Fcer1g/C3/Fcgr1	3	UP
GO:0032197	BP	GO:0032197	transposition, RNA-mediated	3/579	5/19043	0.000267132	0.00183765	0.00123825	Tut7/Mov10/Trex1	3	UP
GO:0051259	BP	GO:0051259	protein complex oligomerization	19/579	252/19043	0.000271153	0.00185814	0.00125206	Prf1/Pnpt1/Gsdmd/Isg15/Cd74/Sting1/B2m/Ehd4/Samhd1/Tgm2/Tifa/Gbp5/Oasl2/Oas1g/Oas1g/Oas1a/Pycard/Mlkl/Aldh1a1	19	UP
GO:1905954	BP	GO:1905954	positive regulation of lipid localization	11/579	102/19043	0.000272486	0.00186484	0.00125658	Ikbke/Pla2g4a/C3/Lipg/Ptges3/Il1a/Il1b/Plin2/Spp1/Msr1/Anxa2	11	UP
GO:0033006	BP	GO:0033006	regulation of mast cell activation involved in immune response	7/579	44/19043	0.000333997	0.00224849	0.00151509	Fcer1g/Lilrb4a/Rac2/Lyn/Ptpn6/Il4ra/Hmox1	7	UP
GO:0001781	BP	GO:0001781	neutrophil apoptotic process	4/579	12/19043	0.000344613	0.00229114	0.00154383	Ifng/Cd44/Il6/Itgam	4	UP
GO:0060263	BP	GO:0060263	regulation of respiratory burst	4/579	12/19043	0.000344613	0.00229114	0.00154383	Slamf8/Grn/Rac2/Ncf1	4	UP
GO:0070741	BP	GO:0070741	response to interleukin-6	6/579	32/19043	0.000355444	0.00233989	0.00157668	Selp/Sbno2/Stat3/Spi1/Nfkb1/Il6	6	UP
GO:0014002	BP	GO:0014002	astrocyte development	6/579	33/19043	0.000423381	0.00278029	0.00187343	Ifng/Grn/Gfap/Il1b/Tlr4/C1qa	6	UP
GO:0031589	BP	GO:0031589	cell-substrate adhesion	24/579	370/19043	0.000435739	0.00285444	0.00192339	Itgb2/Carmil1/Rac2/Itga5/Apod/Tnfrsf12a/Jak2/Thbs1/Csf1/Vcam1/Ccn1/Pdpn/Bst1/Spp1/Hpse/Serpine1/Adamts9/Rras/Itgal/Itgam/Itgax/Axl/Angpt2/Plekha2	24	UP
GO:0071800	BP	GO:0071800	podosome assembly	5/579	22/19043	0.000437677	0.00285665	0.00192488	Dbnl/Lcp1/Tnf/Hck/Msn	5	UP
GO:1902806	BP	GO:1902806	regulation of cell cycle G1/S phase transition	14/579	163/19043	0.000468499	0.00304667	0.00205292	Ccl2/Ccl12/Slfn1/Psme2/Psme1/Cenpj/Adamts1/Cdkn1a/Aif1/Sass6/Pdpn/Ptpn6/Pml/Trex1	14	UP
GO:0140353	BP	GO:0140353	lipid export from cell	8/579	61/19043	0.000495881	0.00321692	0.00216764	Ptgs2/Pla2g4a/Nos2/Tspo/Ptges3/Il1a/Il1b/Spp1	8	UP
GO:0051048	BP	GO:0051048	negative regulation of secretion	16/579	203/19043	0.000497442	0.00322314	0.00217183	Il12b/Lgals9/Rhbdf2/Rsad2/Tspo/Nckap1l/Cd74/Il1rn/Spi1/Il1b/Tnfrsf1b/Il6/Tnfrsf1a/Sct/Hmox1/Ccr2	16	UP
GO:0010332	BP	GO:0010332	response to gamma radiation	7/579	47/19043	0.000506703	0.00327521	0.00220692	Ptprc/Pnp/Myc/Cdkn1a/Apobec1/Pml/Trex1	7	UP
GO:0002536	BP	GO:0002536	respiratory burst involved in inflammatory response	3/579	6/19043	0.000522178	0.00330342	0.00222593	Slamf8/Grn/Ncf1	3	UP
GO:0090383	BP	GO:0090383	phagosome acidification	3/579	6/19043	0.000522178	0.00330342	0.00222593	Slamf8/Tcirg1/Rab20	3	UP
GO:1903972	BP	GO:1903972	regulation of cellular response to macrophage colony-stimulating factor stimulus	3/579	6/19043	0.000522178	0.00330342	0.00222593	Tlr2/Csf1/Tlr4	3	UP
GO:0140632	BP	GO:0140632	inflammasome complex assembly	5/579	23/19043	0.000545376	0.00342187	0.00230574	Eif2ak2/Gbp5/Tlr4/Trim30a/Myd88	5	UP
GO:0030198	BP	GO:0030198	extracellular matrix organization	21/579	310/19043	0.000557888	0.00349627	0.00235588	Cflar/P4ha1/Gfap/Tgfbi/Adamts6/Lgals3/Lcp1/Adamts1/Tnf/Cyp1b1/Nfkb2/Pitx3/Ctss/Ccn1/Pdpn/Tnfrsf1b/Il6/Tnfrsf1a/Adamts9/Bcl3/Anxa2	21	UP
GO:0097242	BP	GO:0097242	amyloid-beta clearance	6/579	35/19043	0.000589337	0.00366334	0.00246845	Itgb2/Ifng/Tnf/C3/Itgam/Msr1	6	UP
GO:0001936	BP	GO:0001936	regulation of endothelial cell proliferation	14/579	168/19043	0.000634051	0.00393214	0.00264958	Stat1/Il12b/Ccl2/Ccl12/Stat3/Tnf/Lrg1/Xdh/Thbs1/Jun/Prkd2/Hmox1/Cyba/Aldh1a1	14	UP
GO:0007157	BP	GO:0007157	heterophilic cell-cell adhesion via plasma membrane cell adhesion molecules	7/579	49/19043	0.000656779	0.00406078	0.00273626	Sele/Selp/Lgals9/Itga5/Vcam1/Itgal/Nectin2	7	UP
GO:0006968	BP	GO:0006968	cellular defense response	4/579	14/19043	0.000663898	0.00406078	0.00273626	B2m/Ncf1/Clec2d/Ccr2	4	UP
GO:1900180	BP	GO:1900180	regulation of protein localization to nucleus	13/579	151/19043	0.000722203	0.00438732	0.00295629	Ptgs2/Lilrb4b/Lilrb4a/Ifng/Parp9/Hcls1/Apod/Dtx3l/Jak2/Ptpn22/Il6/Gbp4/Tnfrsf1a	13	UP
GO:0046386	BP	GO:0046386	deoxyribose phosphate catabolic process	5/579	25/19043	0.000818959	0.00494146	0.00332968	Upp1/Pnp/Xdh/Samhd1/Nt5c3	5	UP
GO:1901722	BP	GO:1901722	regulation of cell proliferation involved in kidney development	4/579	15/19043	0.000883664	0.00523004	0.00352414	Cflar/Ifng/Myc/C3ar1	4	UP
GO:0071316	BP	GO:0071316	cellular response to nicotine	3/579	7/19043	0.000893172	0.00523004	0.00352414	Tnf/B2m/Nfkb1	3	UP
GO:1901509	BP	GO:1901509	regulation of endothelial tube morphogenesis	3/579	7/19043	0.000893172	0.00523004	0.00352414	Lcn2/Cxcl10/Itgax	3	UP
GO:1904589	BP	GO:1904589	regulation of protein import	9/579	83/19043	0.000927865	0.00542725	0.00365702	Ptgs2/Ifng/Hcls1/Apod/Jak2/Ptpn22/Il6/Gbp4/Tnfrsf1a	9	UP
GO:0000082	BP	GO:0000082	G1/S transition of mitotic cell cycle	15/579	195/19043	0.000946115	0.00552795	0.00372488	Ccl2/Ccl12/Slfn1/Psme2/Psme1/Cenpj/Myc/Adamts1/Cdkn1a/Aif1/Sass6/Pdpn/Ptpn6/Pml/Trex1	15	UP
GO:0009264	BP	GO:0009264	deoxyribonucleotide catabolic process	5/579	26/19043	0.000988846	0.00574626	0.00387198	Upp1/Pnp/Xdh/Samhd1/Nt5c3	5	UP
GO:0008360	BP	GO:0008360	regulation of cell shape	13/579	158/19043	0.00110049	0.00633998	0.00427204	Ccl2/Ccl7/Ccl12/Ccl3/Rhoj/Rac2/Arhgap15/Hck/Rhoc/Pdpn/Il6/Icam1/Msn	13	UP
GO:0001771	BP	GO:0001771	immunological synapse formation	4/579	16/19043	0.00115007	0.00655504	0.00441695	Prf1/Dock2/Lgals3/Msn	4	UP
GO:0010623	BP	GO:0010623	programmed cell death involved in cell development	4/579	16/19043	0.00115007	0.00655504	0.00441695	Dnase1l3/Il1a/Il1b/Casp4	4	UP
GO:0006692	BP	GO:0006692	prostanoid metabolic process	7/579	54/19043	0.00118822	0.00672946	0.00453448	Ptgs2/Pla2g4a/Cd74/Ptges3/Il1b/Pdpn/Tnfrsf1a	7	UP
GO:0006693	BP	GO:0006693	prostaglandin metabolic process	7/579	54/19043	0.00118822	0.00672946	0.00453448	Ptgs2/Pla2g4a/Cd74/Ptges3/Il1b/Pdpn/Tnfrsf1a	7	UP
GO:0035821	BP	GO:0035821	modulation of process of another organism	6/579	40/19043	0.00122567	0.00693424	0.00467247	Prf1/Ifng/Nos2/Gsdmd/Mpeg1/Clec7a	6	UP
GO:0062197	BP	GO:0062197	cellular response to chemical stress	21/579	331/19043	0.00128266	0.00723369	0.00487425	Ptgs2/Ddit3/Tnfaip3/Pnpt1/Fos/Serpinb6b/Gch1/Aif1/Cyp1b1/Jak2/Fas/Lcn2/Nfe2l2/Tlr4/Jun/Il6/Itgam/Axl/Hmox1/Pml/Trex1	21	UP
GO:0034620	BP	GO:0034620	cellular response to unfolded protein	9/579	87/19043	0.00130109	0.00732222	0.0049339	Atf3/Ifng/Ddit3/Daxx/Hspa1a/Eif2ak2/Nfe2l2/Hspb8/Casp12	9	UP
GO:0061614	BP	GO:0061614	miRNA transcription	9/579	87/19043	0.00130109	0.00732222	0.0049339	Lilrb4b/Lilrb4a/Stat3/Fos/Myc/Tnf/Spi1/Nfkb1/Jun	9	UP
GO:0060556	BP	GO:0060556	regulation of vitamin D biosynthetic process	3/579	8/19043	0.00139685	0.0077135	0.00519756	Ifng/Tnf/Nfkb1	3	UP
GO:1902339	BP	GO:1902339	positive regulation of apoptotic process involved in morphogenesis	3/579	8/19043	0.00139685	0.0077135	0.00519756	Tnfrsf1b/Tnfrsf1a/Pml	3	UP
GO:1904747	BP	GO:1904747	positive regulation of apoptotic process involved in development	3/579	8/19043	0.00139685	0.0077135	0.00519756	Tnfrsf1b/Tnfrsf1a/Pml	3	UP
GO:0060147	BP	GO:0060147	regulation of post-transcriptional gene silencing	6/579	41/19043	0.00139944	0.0077135	0.00519756	Stat3/Tnf/Adar/Nfkb1/Il6/Zfp36	6	UP
GO:1900368	BP	GO:1900368	regulation of post-transcriptional gene silencing by RNA	6/579	41/19043	0.00139944	0.0077135	0.00519756	Stat3/Tnf/Adar/Nfkb1/Il6/Zfp36	6	UP
GO:1905144	BP	GO:1905144	response to acetylcholine	6/579	41/19043	0.00139944	0.0077135	0.00519756	Ly6e/Tspo/Ly6i/Ly6a/Ly6c1/Ly6c2	6	UP
GO:0048771	BP	GO:0048771	tissue remodeling	15/579	203/19043	0.00141763	0.00778172	0.00524352	Fcgr4/Nos2/Klf6/Efna2/Rac2/Tcirg1/Il1a/Ctss/Il6/Spp1/Axl/Angpt2/Ccr2/Pml/Timp1	15	UP
GO:0042730	BP	GO:0042730	fibrinolysis	4/579	17/19043	0.00146805	0.008001	0.00539128	Thbs1/Serping1/Serpine1/Anxa2	4	UP
GO:0001935	BP	GO:0001935	endothelial cell proliferation	14/579	185/19043	0.00161307	0.00873799	0.00588788	Stat1/Il12b/Ccl2/Ccl12/Stat3/Tnf/Lrg1/Xdh/Thbs1/Jun/Prkd2/Hmox1/Cyba/Aldh1a1	14	UP
GO:0048145	BP	GO:0048145	regulation of fibroblast proliferation	10/579	109/19043	0.00179688	0.00968467	0.00652578	Ifng/Myc/Parp10/Cdkn1a/Cd74/Jun/Serpine1/Nupr1/Anxa2/Pml	10	UP
GO:0033619	BP	GO:0033619	membrane protein proteolysis	7/579	58/19043	0.00181751	0.00974681	0.00656765	Ifng/Erap1/Tnf/Il1b/Tnfrsf1b/Ctsh/Timp1	7	UP
GO:0002839	BP	GO:0002839	positive regulation of immune response to tumor cell	4/579	18/19043	0.00184249	0.00979247	0.00659842	Il12b/Cd274/Klrk1/Nectin2	4	UP
GO:0048535	BP	GO:0048535	lymph node development	5/579	30/19043	0.00193822	0.0102605	0.0069138	Nfkb2/Nfkb1/Pdpn/Cxcl13/Il15	5	UP
GO:0060561	BP	GO:0060561	apoptotic process involved in morphogenesis	5/579	30/19043	0.00193822	0.0102605	0.0069138	Spi1/Ccn1/Tnfrsf1b/Tnfrsf1a/Pml	5	UP
GO:0046822	BP	GO:0046822	regulation of nucleocytoplasmic transport	11/579	129/19043	0.00195394	0.0103335	0.00696297	Sp100/Ptgs2/Ifng/Hcls1/Apod/Ier3/Jak2/Ptpn22/Il6/Gbp4/Tnfrsf1a	11	UP
GO:0071225	BP	GO:0071225	cellular response to muramyl dipeptide	3/579	9/19043	0.00204809	0.0106628	0.00718489	Ptpn22/Ripk2/Nod1	3	UP
GO:0017038	BP	GO:0017038	protein import	16/579	233/19043	0.00212837	0.0110378	0.00743758	Ptgs2/Ifng/Stat3/Nfkbia/Hcls1/Apod/Cdkn1a/Jak2/Adar/Txnip/Ptpn22/Il6/Gbp4/Tnfrsf1a/Bcl3/Pml	16	UP
GO:0019233	BP	GO:0019233	sensory perception of pain	12/579	150/19043	0.00213781	0.0110654	0.00745612	Ptgs2/Fcgr4/Il12b/Ccl2/Il1rn/Ptges3/Il1a/Ctss/Fcgr1/Tlr4/Ptafr/Ccr2	12	UP
GO:0031099	BP	GO:0031099	regeneration	12/579	150/19043	0.00213781	0.0110654	0.00745612	Cflar/Grn/Gfap/Cdkn1a/Jak2/Fas/Igsf10/Jun/Il6/Serpine1/Adm/Hmox1	12	UP
GO:0048144	BP	GO:0048144	fibroblast proliferation	10/579	112/19043	0.00220042	0.0113784	0.00766706	Ifng/Myc/Parp10/Cdkn1a/Cd74/Jun/Serpine1/Nupr1/Anxa2/Pml	10	UP
GO:0090200	BP	GO:0090200	positive regulation of release of cytochrome c from mitochondria	5/579	31/19043	0.00225397	0.0115659	0.00779341	Fas/Tnfsf10/Plaur/Pycard/Casp1	5	UP
GO:1901550	BP	GO:1901550	regulation of endothelial cell development	4/579	19/19043	0.00227824	0.0116236	0.00783229	S1pr3/Tnf/Il1b/Tnfrsf1a	4	UP
GO:1903140	BP	GO:1903140	regulation of establishment of endothelial barrier	4/579	19/19043	0.00227824	0.0116236	0.00783229	S1pr3/Tnf/Il1b/Tnfrsf1a	4	UP
GO:0014910	BP	GO:0014910	regulation of smooth muscle cell migration	9/579	95/19043	0.00240785	0.012215	0.00823076	Ccl5/Myc/Adamts1/Aif1/Cyp1b1/Nfe2l2/S100a11/Tlr4/Serpine1	9	UP
GO:0009410	BP	GO:0009410	response to xenobiotic stimulus	19/579	303/19043	0.0024389	0.0123608	0.00832901	Slamf8/Nos2/Ccl4/Fos/Tent4a/Pnp/Pnp2/Myc/Nckap1l/Cyp1b1/Lcn2/Nfe2l2/Il1b/Jun/Serpine1/Apobec1/Cd69/Casp1/Aldh1a1	19	UP
GO:0051924	BP	GO:0051924	regulation of calcium ion transport	18/579	281/19043	0.00249459	0.0126311	0.00851115	Ptgs2/Ccl2/Ccl12/Ccl5/Hap1/Lgals3/Tspo/Ptpn22/Lyn/Gem/Cxcl9/Cxcl10/Serpine1/Ptpn6/Cyba/Icam1/Tlr9/Pml	18	UP
GO:0006986	BP	GO:0006986	response to unfolded protein	10/579	115/19043	0.00267384	0.0132471	0.00892626	Atf3/Ifng/Ddit3/Daxx/Hspa1a/Eif2ak2/Thbs1/Nfe2l2/Hspb8/Casp12	10	UP
GO:0002436	BP	GO:0002436	immune complex clearance by monocytes and macrophages	2/579	3/19043	0.00271279	0.0132471	0.00892626	Ccl2/Ccr2	2	UP
GO:0010525	BP	GO:0010525	regulation of transposition, RNA-mediated	2/579	3/19043	0.00271279	0.0132471	0.00892626	Tut7/Mov10	2	UP
GO:0010526	BP	GO:0010526	negative regulation of transposition, RNA-mediated	2/579	3/19043	0.00271279	0.0132471	0.00892626	Tut7/Mov10	2	UP
GO:0034418	BP	GO:0034418	urate biosynthetic process	2/579	3/19043	0.00271279	0.0132471	0.00892626	Pnp/Spp1	2	UP
GO:0034758	BP	GO:0034758	positive regulation of iron ion transport	2/579	3/19043	0.00271279	0.0132471	0.00892626	Ifng/Lcn2	2	UP
GO:0034761	BP	GO:0034761	positive regulation of iron ion transmembrane transport	2/579	3/19043	0.00271279	0.0132471	0.00892626	Ifng/Lcn2	2	UP
GO:0035781	BP	GO:0035781	CD86 biosynthetic process	2/579	3/19043	0.00271279	0.0132471	0.00892626	Tmem106a/Trex1	2	UP
GO:1904440	BP	GO:1904440	positive regulation of iron ion import across plasma membrane	2/579	3/19043	0.00271279	0.0132471	0.00892626	Ifng/Lcn2	2	UP
GO:2000016	BP	GO:2000016	negative regulation of determination of dorsal identity	2/579	3/19043	0.00271279	0.0132471	0.00892626	Ddit3/Aida	2	UP
GO:0006979	BP	GO:0006979	response to oxidative stress	23/579	400/19043	0.00276518	0.0134529	0.0090649	Ptgs2/Tnfaip3/Pnpt1/Fos/Gch1/Usp25/Apod/Aif1/Cyp1b1/Jak2/Lcn2/Nfe2l2/Txnip/Nfkb1/Tlr4/Jun/Il6/Itgam/Axl/Hmox1/Aldh1a1/Pml/Trex1	23	UP
GO:0006874	BP	GO:0006874	cellular calcium ion homeostasis	27/579	497/19043	0.00276576	0.0134529	0.0090649	Ptprc/Ddit3/Ccl2/Ccl12/Ccl5/Ccl3/Hap1/Gpr65/Jak2/Tcirg1/Cd40/Il1b/Tgm2/Lyn/Cd52/Cxcl13/Spp1/Cxcl9/Cxcl10/C3ar1/Ptpn6/Adm/Cyba/Ccr2/Ccr5/Pml/Ccrl2	27	UP
GO:0033674	BP	GO:0033674	positive regulation of kinase activity	24/579	424/19043	0.00276867	0.0134529	0.0090649	Slc11a1/Ptprc/Ifng/Il12b/Pik3r5/Irgm1/Cd86/Cdkn1a/Pim1/Daxx/Tnf/Cd74/Jak2/Il1rn/Thbs1/Cd40/Il1b/Csf1/Ccn1/Lyn/Tlr4/Tlr1/Axl/Tlr9	24	UP
GO:0061635	BP	GO:0061635	regulation of protein complex stability	3/579	10/19043	0.00286007	0.0137283	0.00925051	Irgm1/Tapbp/Trex1	3	UP
GO:0097368	BP	GO:0097368	establishment of Sertoli cell barrier	3/579	10/19043	0.00286007	0.0137283	0.00925051	Il1a/Rab13/Icam1	3	UP
GO:0032956	BP	GO:0032956	regulation of actin cytoskeleton organization	21/579	354/19043	0.00288367	0.0138168	0.00931013	Dbnl/Plek/Gpr65/Carmil1/Iqgap2/Nckap1l/Rac2/Hcls1/Myo1f/Hck/Il1a/Rhoc/Tlr2/Asap3/Bst1/Capg/Arhgdib/Pycard/Bst2/Icam1/Arpc1b	21	UP
GO:0034109	BP	GO:0034109	homotypic cell-cell adhesion	8/579	80/19043	0.00295398	0.0141032	0.0095031	Plek/Ccl5/Jak2/Lyn/Pdpn/Il6/Ptpn6/Plaur	8	UP
GO:0019730	BP	GO:0019730	antimicrobial humoral response	11/579	136/19043	0.00295939	0.0141165	0.00951203	Ccl12/Wfdc17/Lgals3/Acod1/B2m/Cxcl13/Cxcl9/Cxcl10/Cxcl11/Adm/Bcl3	11	UP
GO:0043087	BP	GO:0043087	regulation of GTPase activity	20/579	333/19043	0.00312182	0.0148647	0.0100163	Rgs1/Adap2/Ccl2/Ccl7/Ccl12/Ccl4/Ccl5/Ccl9/Ccl3/Gpr65/Iqgap2/Vav1/Arhgap15/Cd40/Asap3/Cxcl13/Rasa4/Rasip1/Pycard/Icam1	20	UP
GO:0032970	BP	GO:0032970	regulation of actin filament-based process	23/579	404/19043	0.0031278	0.01488	0.0100265	Dbnl/Plek/Gpr65/Carmil1/Iqgap2/Nckap1l/Rac2/Hcls1/Myo1f/Hck/Il1a/Rhoc/Tlr2/Asap3/Pdpn/Bst1/Capg/Arhgdib/Pycard/Bst2/Icam1/Pml/Arpc1b	23	UP
GO:0006690	BP	GO:0006690	icosanoid metabolic process	11/579	137/19043	0.00313199	0.0148867	0.010031	Ptgs2/Pla2g4a/Cyp1b1/Cd74/Ptges3/Il1b/Tlr2/Tlr4/Pdpn/Ncf1/Tnfrsf1a	11	UP
GO:0006110	BP	GO:0006110	regulation of glycolytic process	6/579	48/19043	0.00319334	0.0151648	0.0102185	Ifng/Stat3/Myc/Ier3/Nupr1/Trex1	6	UP
GO:0035994	BP	GO:0035994	response to muscle stretch	4/579	21/19043	0.00335259	0.0158368	0.0106712	Fos/Nfkbia/Nfkb1/Jun	4	UP
GO:0044843	BP	GO:0044843	cell cycle G1/S phase transition	15/579	222/19043	0.00336604	0.0158863	0.0107046	Ccl2/Ccl12/Slfn1/Psme2/Psme1/Cenpj/Myc/Adamts1/Cdkn1a/Aif1/Sass6/Pdpn/Ptpn6/Pml/Trex1	15	UP
GO:0061299	BP	GO:0061299	retina vasculature morphogenesis in camera-type eye	3/579	11/19043	0.00384433	0.0179693	0.0121082	Rhoj/Cyp1b1/Clic4	3	UP
GO:0071863	BP	GO:0071863	regulation of cell proliferation in bone marrow	3/579	11/19043	0.00384433	0.0179693	0.0121082	Lgals3/Il6/Flt3l	3	UP
GO:0072526	BP	GO:0072526	pyridine-containing compound catabolic process	3/579	11/19043	0.00384433	0.0179693	0.0121082	Pnp/Pnp2/Ncf1	3	UP
GO:0042176	BP	GO:0042176	regulation of protein catabolic process	22/579	388/19043	0.00399088	0.0184886	0.0124581	Ifng/Tnfaip3/Nos2/Psme2/Gfap/Psme1/Usp25/Ier3/Hspa1a/Tnf/Il1b/Rnf19b/Tnfrsf1b/Samd9l/Ctsc/Trim30a/Nupr1/N4bp1/Anxa2/Pml/Timp1/Msn	22	UP
GO:0032309	BP	GO:0032309	icosanoid secretion	6/579	51/19043	0.00434148	0.0199669	0.0134542	Ptgs2/Pla2g4a/Nos2/Ptges3/Il1a/Il1b	6	UP
GO:0045807	BP	GO:0045807	positive regulation of endocytosis	10/579	123/19043	0.00434258	0.0199669	0.0134542	Sele/Ankfy1/Nckap1l/C3/Cd14/B2m/Fcgr1/Serpine1/Axl/Anxa2	10	UP
GO:0009636	BP	GO:0009636	response to toxic substance	10/579	124/19043	0.00459874	0.0210004	0.0141506	Ccl5/Gch1/Pim1/Eif2ak2/Cyp1b1/Fas/Lcn2/Nfe2l2/Nupr1/Aldh1a1	10	UP
GO:0014842	BP	GO:0014842	regulation of skeletal muscle satellite cell proliferation	3/579	12/19043	0.0050109	0.0224797	0.0151474	Cflar/Stat3/Jak2	3	UP
GO:0036005	BP	GO:0036005	response to macrophage colony-stimulating factor	3/579	12/19043	0.0050109	0.0224797	0.0151474	Tlr2/Csf1/Tlr4	3	UP
GO:0036006	BP	GO:0036006	cellular response to macrophage colony-stimulating factor stimulus	3/579	12/19043	0.0050109	0.0224797	0.0151474	Tlr2/Csf1/Tlr4	3	UP
GO:0071838	BP	GO:0071838	cell proliferation in bone marrow	3/579	12/19043	0.0050109	0.0224797	0.0151474	Lgals3/Il6/Flt3l	3	UP
GO:0031668	BP	GO:0031668	cellular response to extracellular stimulus	15/579	233/19043	0.00525988	0.0233218	0.0157148	Ptprc/Ifi207/Ifi204/Atf3/Fos/Gsdmd/Cdkn1a/Pim1/Angptl4/Eif2ak2/Fas/Nfe2l2/Vcam1/Jun/Axl	15	UP
GO:0014916	BP	GO:0014916	regulation of lung blood pressure	2/579	4/19043	0.00531625	0.0233218	0.0157148	Nampt/Gch1	2	UP
GO:0031580	BP	GO:0031580	membrane raft distribution	2/579	4/19043	0.00531625	0.0233218	0.0157148	Ptprc/Dock2	2	UP
GO:0070383	BP	GO:0070383	DNA cytosine deamination	2/579	4/19043	0.00531625	0.0233218	0.0157148	Apobec3/Apobec1	2	UP
GO:0071076	BP	GO:0071076	RNA 3' uridylation	2/579	4/19043	0.00531625	0.0233218	0.0157148	Tut7/Tent4a	2	UP
GO:1904466	BP	GO:1904466	positive regulation of matrix metallopeptidase secretion	2/579	4/19043	0.00531625	0.0233218	0.0157148	Tlr2/Tlr4	2	UP
GO:0050820	BP	GO:0050820	positive regulation of coagulation	4/579	24/19043	0.00553889	0.0241009	0.0162398	Thbs1/Nfe2l2/Hpse/Serpine1	4	UP
GO:0060249	BP	GO:0060249	anatomical structure homeostasis	19/579	328/19043	0.00573962	0.0248732	0.0167602	Ptgs2/Fcgr4/Pla2g4a/Rac2/Tcirg1/Ctss/Csf1/Tlr4/Il6/Spp1/Oasl2/Oas1g/Oas1g/Oas1a/Flt3l/Aldh1a1/Ctsh/Tlr9/Ccr2	19	UP
GO:0061041	BP	GO:0061041	regulation of wound healing	10/579	128/19043	0.00574446	0.0248741	0.0167608	Ccl2/Tnfrsf12a/Tnf/Thbs1/Nfe2l2/Serping1/Hpse/Serpine1/Clec7a/Anxa2	10	UP
GO:0055072	BP	GO:0055072	iron ion homeostasis	8/579	90/19043	0.0060745	0.0261972	0.0176524	Slc11a1/Ifng/Myc/Slc25a28/B2m/Lcn2/Cp/Hmox1	8	UP
GO:0016553	BP	GO:0016553	base conversion or substitution editing	3/579	13/19043	0.00636841	0.0270291	0.0182129	Apobec3/Adar/Apobec1	3	UP
GO:0042362	BP	GO:0042362	fat-soluble vitamin biosynthetic process	3/579	13/19043	0.00636841	0.0270291	0.0182129	Ifng/Tnf/Nfkb1	3	UP
GO:0048304	BP	GO:0048304	positive regulation of isotype switching to IgG isotypes	3/579	13/19043	0.00636841	0.0270291	0.0182129	Ptprc/Ifng/Cd40	3	UP
GO:0010742	BP	GO:0010742	macrophage derived foam cell differentiation	4/579	25/19043	0.00643792	0.0271948	0.0183245	Stat1/Nfkbia/Csf1/Msr1	4	UP
GO:0031529	BP	GO:0031529	ruffle organization	6/579	56/19043	0.0068928	0.0290475	0.0195729	Dbnl/Plek/Carmil1/Aif1/Tcirg1/Icam1	6	UP
GO:0051930	BP	GO:0051930	regulation of sensory perception of pain	6/579	57/19043	0.00751074	0.0315027	0.0212273	Fcgr4/Il1a/Ctss/Fcgr1/Tlr4/Ptafr	6	UP
GO:2001212	BP	GO:2001212	regulation of vasculogenesis	3/579	14/19043	0.00792419	0.0328762	0.0221528	Xdh/Rras/Adm	3	UP
GO:0051209	BP	GO:0051209	release of sequestered calcium ion into cytosol	9/579	114/19043	0.00802294	0.0332343	0.0223942	Ptprc/Ddit3/Hap1/Lyn/Cxcl9/Cxcl10/Ptpn6/Cyba/Ccr5	9	UP
GO:0006826	BP	GO:0006826	iron ion transport	6/579	58/19043	0.00816765	0.0337294	0.0227277	Slc11a1/Ifng/Slc25a28/B2m/Lcn2/Cp	6	UP
GO:0043470	BP	GO:0043470	regulation of carbohydrate catabolic process	6/579	58/19043	0.00816765	0.0337294	0.0227277	Ifng/Stat3/Myc/Ier3/Nupr1/Trex1	6	UP
GO:0071276	BP	GO:0071276	cellular response to cadmium ion	4/579	27/19043	0.00851477	0.0345743	0.023297	Fos/Daxx/Jun/Hmox1	4	UP
GO:0046094	BP	GO:0046094	deoxyinosine metabolic process	2/579	5/19043	0.00868233	0.0345743	0.023297	Pnp/Xdh	2	UP
GO:0051665	BP	GO:0051665	membrane raft localization	2/579	5/19043	0.00868233	0.0345743	0.023297	Ptprc/Dock2	2	UP
GO:0061044	BP	GO:0061044	negative regulation of vascular wound healing	2/579	5/19043	0.00868233	0.0345743	0.023297	Tnf/Serpine1	2	UP
GO:0070671	BP	GO:0070671	response to interleukin-12	2/579	5/19043	0.00868233	0.0345743	0.023297	Jak2/Ripk2	2	UP
GO:0072656	BP	GO:0072656	maintenance of protein location in mitochondrion	2/579	5/19043	0.00868233	0.0345743	0.023297	Tspo/Hk2	2	UP
GO:0097187	BP	GO:0097187	dentinogenesis	2/579	5/19043	0.00868233	0.0345743	0.023297	Tcirg1/Serpine1	2	UP
GO:0097350	BP	GO:0097350	neutrophil clearance	2/579	5/19043	0.00868233	0.0345743	0.023297	Axl/Ccr2	2	UP
GO:1901164	BP	GO:1901164	negative regulation of trophoblast cell migration	2/579	5/19043	0.00868233	0.0345743	0.023297	Arhgdib/Timp1	2	UP
GO:1903862	BP	GO:1903862	positive regulation of oxidative phosphorylation	2/579	5/19043	0.00868233	0.0345743	0.023297	Myc/Nupr1	2	UP
GO:1905671	BP	GO:1905671	regulation of lysosome organization	2/579	5/19043	0.00868233	0.0345743	0.023297	Grn/Trex1	2	UP
GO:2000121	BP	GO:2000121	regulation of removal of superoxide radicals	2/579	5/19043	0.00868233	0.0345743	0.023297	Gch1/Nfe2l2	2	UP
GO:2000634	BP	GO:2000634	regulation of primary miRNA processing	2/579	5/19043	0.00868233	0.0345743	0.023297	Stat3/Il6	2	UP
GO:2000635	BP	GO:2000635	negative regulation of primary miRNA processing	2/579	5/19043	0.00868233	0.0345743	0.023297	Stat3/Il6	2	UP
GO:0043547	BP	GO:0043547	positive regulation of GTPase activity	15/579	247/19043	0.00882943	0.0351339	0.0236741	Rgs1/Adap2/Ccl2/Ccl7/Ccl12/Ccl4/Ccl5/Ccl9/Ccl3/Gpr65/Vav1/Cd40/Asap3/Cxcl13/Icam1	15	UP
GO:0051384	BP	GO:0051384	response to glucocorticoid	7/579	77/19043	0.0088843	0.0352736	0.0237683	Tnf/Jak2/Fas/Il1rn/Ifnb1/Il6/Zfp36	7	UP
GO:0034250	BP	GO:0034250	positive regulation of cellular amide metabolic process	11/579	158/19043	0.00903448	0.0358167	0.0241342	Ifng/Tent4a/Tnf/Cyp1b1/Thbs1/Nfe2l2/Zbp1/Ccn1/Ptafr/Il6/Bcl3	11	UP
GO:0031102	BP	GO:0031102	neuron projection regeneration	6/579	60/19043	0.00960358	0.0378486	0.0255034	Grn/Gfap/Jak2/Fas/Jun/Adm	6	UP
GO:0002467	BP	GO:0002467	germinal center formation	3/579	15/19043	0.00968432	0.0378925	0.0255329	Tnfaip3/Nfkb2/Bcl3	3	UP
GO:0010847	BP	GO:0010847	regulation of chromatin assembly	4/579	28/19043	0.00969969	0.0378925	0.0255329	Setdb2/Parp10/Resf1/Apobec1	4	UP
GO:0010876	BP	GO:0010876	lipid localization	23/579	445/19043	0.00974167	0.0380287	0.0256247	Ptgs2/Ikbke/Pla2g4a/Nos2/Rnf213/Nfkbia/Tspo/Apod/Tnf/C3/Lipg/Thbs1/Ptges3/Atp8b4/Il1a/Il1b/Plin2/Spp1/Stard5/Msr1/Stra6/Anxa2/Plscr2	23	UP
GO:0008637	BP	GO:0008637	apoptotic mitochondrial changes	9/579	118/19043	0.00995715	0.038785	0.0261344	Pnp/Ier3/Fas/Tnfsf10/Jun/Hk2/Plaur/Pycard/Casp1	9	UP
GO:0072594	BP	GO:0072594	establishment of protein localization to organelle	22/579	422/19043	0.0103058	0.0401141	0.0270299	Ptgs2/Tram2/Ifng/Ddit3/Tnfaip3/Stat3/Nfkbia/Tspo/Hcls1/Apod/Cdkn1a/Jak2/Adar/Txnip/Ptpn22/Il6/Gbp4/Tnfrsf1a/Hk2/Bcl3/Il10ra/Pml	22	UP
GO:1990845	BP	GO:1990845	adaptive thermogenesis	11/579	161/19043	0.0103219	0.0401443	0.0270503	Ddit3/Gadd45g/Jak2/Lcn2/Tlr4/Plac8/Il4ra/Sct/Il15/Aldh1a1/Ccr2	11	UP
GO:0010660	BP	GO:0010660	regulation of muscle cell apoptotic process	8/579	99/19043	0.0106028	0.0410608	0.0276678	Cflar/Ifng/Il12b/Jak2/Nfe2l2/Nupr1/Hmox1/Casp12	8	UP
GO:1900542	BP	GO:1900542	regulation of purine nucleotide metabolic process	7/579	80/19043	0.0108634	0.0420396	0.0283274	Ifng/Nos2/Stat3/Myc/Ier3/Nupr1/Trex1	7	UP
GO:0046688	BP	GO:0046688	response to copper ion	4/579	29/19043	0.0109867	0.0423026	0.0285046	Daxx/Nfe2l2/Il1a/Cp	4	UP
GO:0060713	BP	GO:0060713	labyrinthine layer morphogenesis	4/579	29/19043	0.0109867	0.0423026	0.0285046	Socs3/Vcam1/Ccn1/Adm	4	UP
GO:1901658	BP	GO:1901658	glycosyl compound catabolic process	4/579	29/19043	0.0109867	0.0423026	0.0285046	Upp1/Pnp/Pnp2/Xdh	4	UP
GO:0060193	BP	GO:0060193	positive regulation of lipase activity	6/579	62/19043	0.0112108	0.0431347	0.0290653	Sele/Ccl5/Cd86/Rhoc/Ccn1/Ptafr	6	UP
GO:0006165	BP	GO:0006165	nucleoside diphosphate phosphorylation	8/579	100/19043	0.011228	0.0431697	0.0290889	Ifng/Stat3/Cmpk2/Myc/Ier3/Hk2/Nupr1/Trex1	8	UP
GO:0000302	BP	GO:0000302	response to reactive oxygen species	12/579	186/19043	0.011649	0.0442034	0.0297854	Tnfaip3/Fos/Gch1/Apod/Cyp1b1/Lcn2/Nfe2l2/Jun/Il6/Axl/Hmox1/Trex1	12	UP
GO:0009200	BP	GO:0009200	deoxyribonucleoside triphosphate metabolic process	3/579	16/19043	0.0116538	0.0442034	0.0297854	Cmpk2/Pnp/Samhd1	3	UP
GO:0014841	BP	GO:0014841	skeletal muscle satellite cell proliferation	3/579	16/19043	0.0116538	0.0442034	0.0297854	Cflar/Stat3/Jak2	3	UP
GO:0042359	BP	GO:0042359	vitamin D metabolic process	3/579	16/19043	0.0116538	0.0442034	0.0297854	Ifng/Tnf/Nfkb1	3	UP
GO:0061042	BP	GO:0061042	vascular wound healing	3/579	16/19043	0.0116538	0.0442034	0.0297854	Tnf/Hpse/Serpine1	3	UP
GO:0090308	BP	GO:0090308	regulation of DNA methylation-dependent heterochromatin assembly	3/579	16/19043	0.0116538	0.0442034	0.0297854	Setdb2/Resf1/Apobec1	3	UP
GO:1903587	BP	GO:1903587	regulation of blood vessel endothelial cell proliferation involved in sprouting angiogenesis	3/579	16/19043	0.0116538	0.0442034	0.0297854	Il12b/Thbs1/Hmox1	3	UP
GO:1903978	BP	GO:1903978	regulation of microglial cell activation	3/579	16/19043	0.0116538	0.0442034	0.0297854	Grn/Cst7/Ctsc	3	UP
GO:1905155	BP	GO:1905155	positive regulation of membrane invagination	3/579	16/19043	0.0116538	0.0442034	0.0297854	Nckap1l/C3/Fcgr1	3	UP
GO:0030865	BP	GO:0030865	cortical cytoskeleton organization	6/579	63/19043	0.0120818	0.0456974	0.0307921	Plek/Nckap1l/Rac2/Tnf/Rab13/Rhoc	6	UP
GO:0046890	BP	GO:0046890	regulation of lipid biosynthetic process	13/579	210/19043	0.0122437	0.046277	0.0311826	Ptgs2/Pla2g4a/Ifng/Tspo/Tnf/C3/Cd74/Il1a/Il1b/Nfkb1/Ccn1/Igfbp7/Trex1	13	UP
GO:0060191	BP	GO:0060191	regulation of lipase activity	7/579	82/19043	0.012349	0.0466228	0.0314157	Sele/Ccl5/Cd86/Angptl4/Rhoc/Ccn1/Ptafr	7	UP
GO:1901889	BP	GO:1901889	negative regulation of cell junction assembly	4/579	30/19043	0.0123787	0.0466228	0.0314157	Apod/Tnf/Il1b/Tlr2	4	UP
GO:0010986	BP	GO:0010986	positive regulation of lipoprotein particle clearance	2/579	6/19043	0.0127624	0.0469124	0.0316108	Lipg/Anxa2	2	UP
GO:0035509	BP	GO:0035509	negative regulation of myosin-light-chain-phosphatase activity	2/579	6/19043	0.0127624	0.0469124	0.0316108	Nckap1l/Tnf	2	UP
GO:1903797	BP	GO:1903797	positive regulation of inorganic anion transmembrane transport	2/579	6/19043	0.0127624	0.0469124	0.0316108	Ptafr/Pml	2	UP
GO:0045661	BP	GO:0045661	regulation of myoblast differentiation	6/579	64/19043	0.0129993	0.0476523	0.0321093	Ddit3/Ccl9/Tnf/Cxcl9/Cxcl10/Flt3l	6	UP
GO:0090398	BP	GO:0090398	cellular senescence	6/579	64/19043	0.0129993	0.0476523	0.0321093	Pnpt1/Nampt/Cdkn1a/Spi1/B2m/Pml	6	UP
GO:0046939	BP	GO:0046939	nucleotide phosphorylation	8/579	103/19043	0.013267	0.048534	0.0327034	Ifng/Stat3/Cmpk2/Myc/Ier3/Hk2/Nupr1/Trex1	8	UP
GO:0072574	BP	GO:0072574	hepatocyte proliferation	4/579	31/19043	0.0138787	0.0501207	0.0337726	Cflar/Ifng/Tnfaip3/Il6	4	UP
GO:0072575	BP	GO:0072575	epithelial cell proliferation involved in liver morphogenesis	4/579	31/19043	0.0138787	0.0501207	0.0337726	Cflar/Ifng/Tnfaip3/Il6	4	UP
GO:1903579	BP	GO:1903579	negative regulation of ATP metabolic process	4/579	31/19043	0.0138787	0.0501207	0.0337726	Stat3/Tspo/Ier3/Nupr1	4	UP
GO:0010657	BP	GO:0010657	muscle cell apoptotic process	8/579	104/19043	0.0140033	0.0503328	0.0339156	Cflar/Ifng/Il12b/Jak2/Nfe2l2/Nupr1/Hmox1/Casp12	8	UP
GO:0035094	BP	GO:0035094	response to nicotine	4/579	32/19043	0.0154892	0.0555244	0.0374138	Tnf/B2m/Nfkb1/Hmox1	4	UP
GO:0010677	BP	GO:0010677	negative regulation of cellular carbohydrate metabolic process	5/579	49/19043	0.0161968	0.0575436	0.0387744	Plek/Stat3/Ier3/Il6/Nupr1	5	UP
GO:0046456	BP	GO:0046456	icosanoid biosynthetic process	5/579	49/19043	0.0161968	0.0575436	0.0387744	Ptgs2/Pla2g4a/Cd74/Ptges3/Il1b	5	UP
GO:0030656	BP	GO:0030656	regulation of vitamin metabolic process	3/579	18/19043	0.0162352	0.0575436	0.0387744	Ifng/Tnf/Nfkb1	3	UP
GO:0048291	BP	GO:0048291	isotype switching to IgG isotypes	3/579	18/19043	0.0162352	0.0575436	0.0387744	Ptprc/Ifng/Cd40	3	UP
GO:0071498	BP	GO:0071498	cellular response to fluid shear stress	3/579	18/19043	0.0162352	0.0575436	0.0387744	Ptgs2/Nfe2l2/Spp1	3	UP
GO:1905709	BP	GO:1905709	negative regulation of membrane permeability	3/579	18/19043	0.0162352	0.0575436	0.0387744	Ier3/Hk2/Rasip1	3	UP
GO:0043303	BP	GO:0043303	mast cell degranulation	6/579	68/19043	0.0171578	0.0605388	0.0407926	Fcer1g/Milr1/Rac2/Lyn/Il4ra/Hmox1	6	UP
GO:0010922	BP	GO:0010922	positive regulation of phosphatase activity	4/579	33/19043	0.0172125	0.0605388	0.0407926	Ptprc/Ifng/Plek/Jak2	4	UP
GO:0055094	BP	GO:0055094	response to lipoprotein particle	4/579	33/19043	0.0172125	0.0605388	0.0407926	Fcer1g/Itgb2/Tlr4/Myd88	4	UP
GO:0030578	BP	GO:0030578	PML body organization	2/579	7/19043	0.0175101	0.0605388	0.0407926	Daxx/Pml	2	UP
GO:0046035	BP	GO:0046035	CMP metabolic process	2/579	7/19043	0.0175101	0.0605388	0.0407926	Upp1/Nt5c3	2	UP
GO:0046074	BP	GO:0046074	dTMP catabolic process	2/579	7/19043	0.0175101	0.0605388	0.0407926	Upp1/Nt5c3	2	UP
GO:0046079	BP	GO:0046079	dUMP catabolic process	2/579	7/19043	0.0175101	0.0605388	0.0407926	Upp1/Nt5c3	2	UP
GO:0055093	BP	GO:0055093	response to hyperoxia	2/579	7/19043	0.0175101	0.0605388	0.0407926	Fas/Pdpn	2	UP
GO:0070162	BP	GO:0070162	adiponectin secretion	2/579	7/19043	0.0175101	0.0605388	0.0407926	Il1b/Hcar2	2	UP
GO:0070163	BP	GO:0070163	regulation of adiponectin secretion	2/579	7/19043	0.0175101	0.0605388	0.0407926	Il1b/Hcar2	2	UP
GO:0071224	BP	GO:0071224	cellular response to peptidoglycan	2/579	7/19043	0.0175101	0.0605388	0.0407926	Tlr2/Ripk2	2	UP
GO:1904783	BP	GO:1904783	positive regulation of NMDA glutamate receptor activity	2/579	7/19043	0.0175101	0.0605388	0.0407926	Ifng/Ccl2	2	UP
GO:0007566	BP	GO:0007566	embryo implantation	6/579	69/19043	0.0183251	0.0629904	0.0424446	Ptgs2/Grn/Acod1/H2-Q7/Arhgdib/Timp1	6	UP
GO:0010827	BP	GO:0010827	regulation of glucose transmembrane transport	7/579	89/19043	0.018703	0.0641657	0.0432365	Rnasel/Myc/Tnf/C3/Nfe2l2/Il1b/Hk2	7	UP
GO:0010667	BP	GO:0010667	negative regulation of cardiac muscle cell apoptotic process	4/579	34/19043	0.0190507	0.0647363	0.043621	Cflar/Jak2/Nfe2l2/Nupr1	4	UP
GO:0030212	BP	GO:0030212	hyaluronan metabolic process	4/579	34/19043	0.0190507	0.0647363	0.043621	Cd44/Il1b/Nfkb1/Il15	4	UP
GO:0043243	BP	GO:0043243	positive regulation of protein-containing complex disassembly	4/579	34/19043	0.0190507	0.0647363	0.043621	Plek/Irgm1/Carmil1/Tnf	4	UP
GO:0009991	BP	GO:0009991	response to extracellular stimulus	20/579	398/19043	0.0200087	0.0676906	0.0456117	Ptprc/Ifi207/Ifi204/Atf3/Lilrb4a/Ddit3/Fos/Gsdmd/Cdkn1a/Pim1/Angptl4/Eif2ak2/Fas/Nfe2l2/Vcam1/Jun/Spp1/Axl/Zfp36/Sct	20	UP
GO:0014902	BP	GO:0014902	myotube differentiation	9/579	134/19043	0.0213292	0.0718401	0.0484077	Cflar/Scgb3a1/Daxx/Cd53/Cxcl9/Cxcl10/Il4ra/Flt3l/Casp1	9	UP
GO:0006816	BP	GO:0006816	calcium ion transport	21/579	427/19043	0.021546	0.0725247	0.048869	Ptgs2/Ptprc/Ddit3/Ccl2/Ccl12/Ccl5/Hap1/Lgals3/Tspo/Ptpn22/Lyn/Gem/Cxcl9/Cxcl10/Serpine1/Ptpn6/Cyba/Icam1/Tlr9/Ccr5/Pml	21	UP
GO:0003177	BP	GO:0003177	pulmonary valve development	3/579	20/19043	0.0216884	0.0727751	0.0490377	Tnfrsf1b/Tnfrsf1a/Stra6	3	UP
GO:0033574	BP	GO:0033574	response to testosterone	3/579	20/19043	0.0216884	0.0727751	0.0490377	Cflar/Spp1/Msn	3	UP
GO:0045669	BP	GO:0045669	positive regulation of osteoblast differentiation	6/579	72/19043	0.0221502	0.0741387	0.0499565	Ifi204/Cebpd/Clic1/Ccn1/Il6/Tent5a	6	UP
GO:0001763	BP	GO:0001763	morphogenesis of a branching structure	14/579	252/19043	0.0224778	0.074945	0.0504999	Socs3/Myc/Tnf/Cd44/Il1b/Tgm2/Ctsz/Csf1/Clic4/Il6/Rasip1/Adm/Ctsh/Pml	14	UP
GO:0006204	BP	GO:0006204	IMP catabolic process	2/579	8/19043	0.0228812	0.074945	0.0504999	Pnp/Xdh	2	UP
GO:0046098	BP	GO:0046098	guanine metabolic process	2/579	8/19043	0.0228812	0.074945	0.0504999	Pnp/Xdh	2	UP
GO:0046601	BP	GO:0046601	positive regulation of centriole replication	2/579	8/19043	0.0228812	0.074945	0.0504999	Cenpj/Sass6	2	UP
GO:0060397	BP	GO:0060397	growth hormone receptor signaling pathway via JAK-STAT	2/579	8/19043	0.0228812	0.074945	0.0504999	Stat3/Jak2	2	UP
GO:1900122	BP	GO:1900122	positive regulation of receptor binding	2/579	8/19043	0.0228812	0.074945	0.0504999	B2m/Anxa2	2	UP
GO:1902965	BP	GO:1902965	regulation of protein localization to early endosome	2/579	8/19043	0.0228812	0.074945	0.0504999	Dtx3l/Msn	2	UP
GO:1902966	BP	GO:1902966	positive regulation of protein localization to early endosome	2/579	8/19043	0.0228812	0.074945	0.0504999	Dtx3l/Msn	2	UP
GO:1990773	BP	GO:1990773	matrix metallopeptidase secretion	2/579	8/19043	0.0228812	0.074945	0.0504999	Tlr2/Tlr4	2	UP
GO:0071402	BP	GO:0071402	cellular response to lipoprotein particle stimulus	4/579	36/19043	0.0230798	0.075503	0.0508759	Fcer1g/Itgb2/Tlr4/Myd88	4	UP
GO:0072524	BP	GO:0072524	pyridine-containing compound metabolic process	4/579	36/19043	0.0230798	0.075503	0.0508759	Nampt/Pnp/Pnp2/Ncf1	4	UP
GO:0042594	BP	GO:0042594	response to starvation	11/579	182/19043	0.0236405	0.0771487	0.0519848	Ifi207/Ifi204/Atf3/Ddit3/Cdkn1a/Angptl4/Eif2ak2/Fas/Nfe2l2/Jun/Zfp36	11	UP
GO:0045912	BP	GO:0045912	negative regulation of carbohydrate metabolic process	5/579	54/19043	0.0237631	0.0772661	0.0520639	Plek/Stat3/Ier3/Il6/Nupr1	5	UP
GO:0016052	BP	GO:0016052	carbohydrate catabolic process	9/579	137/19043	0.024214	0.0786845	0.0530196	Ifng/Stat3/Aoah/Idnk/Myc/Ier3/Hk2/Nupr1/Trex1	9	UP
GO:0030728	BP	GO:0030728	ovulation	3/579	21/19043	0.0247443	0.0800192	0.053919	Ptgs2/Pla2g4a/Adamts1	3	UP
GO:0035584	BP	GO:0035584	calcium-mediated signaling using intracellular calcium source	3/579	21/19043	0.0247443	0.0800192	0.053919	Selp/Ptprc/Vcam1	3	UP
GO:0010821	BP	GO:0010821	regulation of mitochondrion organization	9/579	138/19043	0.0252345	0.0815339	0.0549396	Stat2/Tspo/Ier3/Fas/Marchf5/Tnfsf10/Plaur/Pycard/Casp1	9	UP
GO:1902275	BP	GO:1902275	regulation of chromatin organization	4/579	37/19043	0.0252737	0.0815339	0.0549396	Setdb2/Parp10/Resf1/Apobec1	4	UP
GO:0030041	BP	GO:0030041	actin filament polymerization	10/579	161/19043	0.025554	0.0821412	0.0553488	Dbnl/Carmil1/Nckap1l/Hcls1/Aif1/Tlr2/Capg/Pycard/Icam1/Arpc1b	10	UP
GO:0061138	BP	GO:0061138	morphogenesis of a branching epithelium	13/579	233/19043	0.0263951	0.0846923	0.0570679	Socs3/Myc/Tnf/Cd44/Tgm2/Ctsz/Csf1/Clic4/Il6/Rasip1/Adm/Ctsh/Pml	13	UP
GO:0001503	BP	GO:0001503	ossification	20/579	412/19043	0.0276004	0.0878745	0.0592121	Ptgs2/Ifi204/Srgn/Sbno2/Rsad2/Cebpd/Clic1/Tnf/Isg15/Tcirg1/Adar/Igsf10/Csf1/Ccn1/Il6/Bmp2k/Spp1/Clec5a/Ifitm1/Tent5a	20	UP
GO:0010743	BP	GO:0010743	regulation of macrophage derived foam cell differentiation	3/579	22/19043	0.0280197	0.0887872	0.0598271	Nfkbia/Csf1/Msr1	3	UP
GO:0014050	BP	GO:0014050	negative regulation of glutamate secretion	2/579	9/19043	0.0288335	0.0897191	0.0604551	Il1rn/Il1b	2	UP
GO:0042940	BP	GO:0042940	D-amino acid transport	2/579	9/19043	0.0288335	0.0897191	0.0604551	Gfap/Nfkbie	2	UP
GO:0060664	BP	GO:0060664	epithelial cell proliferation involved in salivary gland morphogenesis	2/579	9/19043	0.0288335	0.0897191	0.0604551	Tnf/Il6	2	UP
GO:0061032	BP	GO:0061032	visceral serous pericardium development	2/579	9/19043	0.0288335	0.0897191	0.0604551	Vcam1/Pdpn	2	UP
GO:1900222	BP	GO:1900222	negative regulation of amyloid-beta clearance	2/579	9/19043	0.0288335	0.0897191	0.0604551	Ifng/Tnf	2	UP
GO:2000392	BP	GO:2000392	regulation of lamellipodium morphogenesis	2/579	9/19043	0.0288335	0.0897191	0.0604551	Cd44/Pdpn	2	UP
GO:0071496	BP	GO:0071496	cellular response to external stimulus	15/579	286/19043	0.0291978	0.0908	0.0611834	Ptprc/Ifi207/Ifi204/Atf3/Fos/Gsdmd/Cdkn1a/Pim1/Angptl4/Eif2ak2/Fas/Nfe2l2/Vcam1/Jun/Axl	15	UP
GO:0006885	BP	GO:0006885	regulation of pH	7/579	99/19043	0.0313099	0.0969175	0.0653055	Slc11a1/Slamf8/Grn/Tcirg1/Clic4/Rab20/Tasl	7	UP
GO:0034755	BP	GO:0034755	iron ion transmembrane transport	3/579	23/19043	0.0315135	0.0971546	0.0654653	Ifng/Slc25a28/Lcn2	3	UP
GO:0009897	CC	GO:0009897	external side of plasma membrane	76/579	482/19031	5.61603e-33	2.34189e-30	1.75575e-30	Sele/Sell/Selp/Fcgr4/Ptprc/Fcer1g/Slamf7/Lilrb4a/Itgb2/Icosl/Ifng/Il12b/Lgals3/Csf2rb/Osmr/Ly6a/Ly6c1/Csf2rb2/Il2rb/Itga5/Cd86/H2-Ab1/H2-Bl/H2-Q4/H2-Q8/H2-Q6/H2-Q7/H2-M3/H2-Bl/H2-Aa/Tnf/H2-T24/H2-T23/H2-T22/Gm7030/H2-T10/Cd74/Cd14/Cd274/Fas/Il2ra/Thbs1/B2m/Cd40/Cd44/Tlr2/Fcgr1/Vcam1/Tlr4/Csf3r/Tnfrsf9/Pdpn/Tnfrsf14/Il6/Cxcl9/Cxcl10/Clec4a1/Clec4a3/Clec2d/Clec4e/Cd69/Klrk1/Il4ra/Itgal/Itgam/Itgax/…	76	UP
GO:0018995	CC	GO:0018995	host cellular component	9/579	9/19031	2.10203e-14	1.89115e-12	1.41783e-12	Iigp1/Gbp2b/Gbp7/Gbp3/Gbp2/Gbp9/Gbp4/Gbp6/Axl	9	UP
GO:0033643	CC	GO:0033643	host cell part	9/579	9/19031	2.10203e-14	1.89115e-12	1.41783e-12	Iigp1/Gbp2b/Gbp7/Gbp3/Gbp2/Gbp9/Gbp4/Gbp6/Axl	9	UP
GO:0043657	CC	GO:0043657	host cell	9/579	9/19031	2.10203e-14	1.89115e-12	1.41783e-12	Iigp1/Gbp2b/Gbp7/Gbp3/Gbp2/Gbp9/Gbp4/Gbp6/Axl	9	UP
GO:0045335	CC	GO:0045335	phagocytic vesicle	24/579	110/19031	2.26757e-14	1.89115e-12	1.41783e-12	Slc11a1/Irgm1/Scimp/Pld4/Tapbp/Tap1/H2-Bl/H2-Q8/H2-Q7/H2-Bl/H2-T23/Unc93b1/Mpeg1/Tcirg1/B2m/Ctss/Tlr1/Capg/Nod1/Clec4e/Rab20/Tlr9/Cybb/Tlr7	24	UP
GO:0042611	CC	GO:0042611	MHC protein complex	14/579	34/19031	3.96172e-13	2.43353e-11	1.82445e-11	H2-Ab1/H2-Bl/H2-Q4/H2-Q8/H2-Q6/H2-Q7/H2-M3/H2-Bl/H2-Aa/H2-Ea/H2-T23/H2-T22/Cd74/B2m	14	UP
GO:0020003	CC	GO:0020003	symbiont-containing vacuole	8/579	8/19031	7.00295e-13	2.43353e-11	1.82445e-11	Iigp1/Gbp2b/Gbp7/Gbp3/Gbp2/Gbp9/Gbp4/Gbp6	8	UP
GO:0020005	CC	GO:0020005	symbiont-containing vacuole membrane	8/579	8/19031	7.00295e-13	2.43353e-11	1.82445e-11	Iigp1/Gbp2b/Gbp7/Gbp3/Gbp2/Gbp9/Gbp4/Gbp6	8	UP
GO:0030670	CC	GO:0030670	phagocytic vesicle membrane	11/579	25/19031	5.69671e-11	1.69681e-09	1.27212e-09	Slc11a1/Tapbp/Tap1/H2-Bl/H2-Q8/H2-Q7/H2-Bl/H2-T23/Tcirg1/B2m/Clec4e	11	UP
GO:0042824	CC	GO:0042824	MHC class I peptide loading complex	7/579	11/19031	6.90896e-09	1.69473e-07	1.27056e-07	Tapbp/Tap1/Tap2/H2-Bl/H2-Q8/H2-Bl/B2m	7	UP
GO:0045121	CC	GO:0045121	membrane raft	35/579	396/19031	1.80801e-08	3.9681e-07	2.97495e-07	Cflar/Casp8/Ptgs2/Sele/Ptprc/Fcer1g/Itgb2/Lcp2/H2-Bl/H2-Bl/Hspa1a/Tnf/Cd14/Ms4a4c/Ms4a4b/Ms4a4d/Jak2/Fas/Hck/Tlr2/Fcgr1/Lyn/Tlr4/Pdpn/Tnfrsf1b/Tlr1/Hpse/Tnfrsf1a/Itgam/Hmox1/Icam1/Anxa2/Plscr2/Birc3/Pml	35	UP
GO:0033106	CC	GO:0033106	cis-Golgi network membrane	9/579	29/19031	1.22004e-07	2.42265e-06	1.8163e-06	H2-Bl/H2-Q4/H2-Q8/H2-Q6/H2-Q7/H2-M3/H2-Bl/H2-T23/H2-T22	9	UP
GO:0043235	CC	GO:0043235	receptor complex	33/579	414/19031	5.11848e-07	9.70185e-06	7.27363e-06	Itgb2/Il12b/Scimp/Rnf31/Csf2rb/Osmr/Csf2rb2/Gpr84/Itga5/Cd74/Cd14/Jak2/B2m/Cd40/Cd44/Tlr2/Lyn/Tlr4/Csf3r/Il6/Tlr1/Tnfrsf1a/Ptpn6/Il4ra/Itgal/Itgam/Itgax/Axl/Birc3/Cd3g/Il13ra1/Il2rg/Tlr7	33	UP
GO:0072559	CC	GO:0072559	NLRP3 inflammasome complex	5/579	8/19031	1.32993e-06	2.41122e-05	1.80773e-05	Gsdmd/Pycard/Casp1/Casp4/Casp12	5	UP
GO:0005765	CC	GO:0005765	lysosomal membrane	19/579	185/19031	3.89807e-06	6.2519e-05	4.68715e-05	Grn/Ifitm2/Gfap/Litaf/H2-Bl/H2-Q4/H2-Q8/H2-Q6/H2-Q7/H2-M3/H2-Bl/H2-T23/H2-T22/Slc15a3/Nkg7/Ifitm1/Ifitm3/Anxa2/Tasl	19	UP
GO:0098852	CC	GO:0098852	lytic vacuole membrane	19/579	185/19031	3.89807e-06	6.2519e-05	4.68715e-05	Grn/Ifitm2/Gfap/Litaf/H2-Bl/H2-Q4/H2-Q8/H2-Q6/H2-Q7/H2-M3/H2-Bl/H2-T23/H2-T22/Slc15a3/Nkg7/Ifitm1/Ifitm3/Anxa2/Tasl	19	UP
GO:0043230	CC	GO:0043230	extracellular organelle	15/579	123/19031	5.01112e-06	7.20564e-05	5.40219e-05	Cd86/Clic1/Iigp1/Cd274/Gbp2b/Gbp7/Gbp3/Gbp2/Gbp9/Gbp4/Gbp6/Serpine1/Arrdc4/Icam1/Anxa2	15	UP
GO:0065010	CC	GO:0065010	extracellular membrane-bounded organelle	15/579	123/19031	5.01112e-06	7.20564e-05	5.40219e-05	Cd86/Clic1/Iigp1/Cd274/Gbp2b/Gbp7/Gbp3/Gbp2/Gbp9/Gbp4/Gbp6/Serpine1/Arrdc4/Icam1/Anxa2	15	UP
GO:0062167	CC	GO:0062167	complement component C1q complex	3/579	3/19031	2.80199e-05	0.000358703	0.000268925	C1qb/C1qc/C1qa	3	UP
GO:0070721	CC	GO:0070721	ISGF3 complex	3/579	3/19031	2.80199e-05	0.000358703	0.000268925	Stat1/Stat2/Irf9	3	UP
GO:0031901	CC	GO:0031901	early endosome membrane	12/579	101/19031	5.68473e-05	0.000623824	0.000467691	Litaf/H2-Bl/H2-Q4/H2-Q8/H2-Q6/H2-Q7/H2-M3/H2-Bl/H2-T23/H2-T22/Cd274/Ifitm3	12	UP
GO:0098576	CC	GO:0098576	lumenal side of membrane	5/579	19/19031	0.000209028	0.00213956	0.00160406	H2-Bl/H2-Q8/H2-Q7/H2-Bl/H2-T23	5	UP
GO:1905369	CC	GO:1905369	endopeptidase complex	11/579	99/19031	0.000210365	0.00213956	0.00160406	Casp8/Psme1/Usp25/Psmb8/Psmb9/C2/C3/Casp7/Plaur/Psmb10/Casp1	11	UP
GO:0001726	CC	GO:0001726	ruffle	14/579	153/19031	0.000246441	0.00242612	0.0018189	Dbnl/Plek/Scimp/Spata13/Lcp1/Itga5/Tnfrsf12a/Aif1/S100a6/S100a11/Asap3/Ddx58/Pdpn/Anxa2	14	UP
GO:0043020	CC	GO:0043020	NADPH oxidase complex	4/579	12/19031	0.00034544	0.00297436	0.00222993	Ncf4/Ncf1/Cyba/Cybb	4	UP
GO:0098636	CC	GO:0098636	protein complex involved in cell adhesion	7/579	46/19031	0.000444351	0.00363322	0.00272389	Itgb2/Itga5/Lyn/Plaur/Itgal/Itgam/Itgax	7	UP
GO:0044194	CC	GO:0044194	cytolytic granule	4/579	13/19031	0.000487004	0.00390539	0.00292794	Prf1/Gzmb/Rnf19b/Nkg7	4	UP
GO:0031225	CC	GO:0031225	anchored component of membrane	14/579	172/19031	0.000804813	0.00633221	0.00474736	Efna2/Ly6e/Ly6i/Ly6a/Ly6c1/Ly6c2/Cd14/Cp/Vcam1/Cd52/Bst1/Nod1/Plaur/Bst2	14	UP
GO:0062023	CC	GO:0062023	collagen-containing extracellular matrix	24/579	389/19031	0.000889065	0.00678429	0.00508629	Lgals9/Serpinb9/Tgfbi/Lgals3/Adamts1/Ltbp1/Angptl4/Thbs1/Serping1/Tgm2/Ctsz/S100a6/S100a11/Ccn1/Fgl2/Igfbp7/Serpine1/Anxa4/Ctsc/Angpt2/Vwa5a/Anxa2/Plscr2/Timp1	24	UP
GO:0044853	CC	GO:0044853	plasma membrane raft	12/579	139/19031	0.00112097	0.00834724	0.00625806	Ptgs2/Sele/Itgb2/Lcp2/Ms4a4c/Ms4a4b/Ms4a4d/Jak2/Hck/Itgam/Hmox1/Pml	12	UP
GO:1990462	CC	GO:1990462	omegasome	3/579	8/19031	0.00139939	0.0098906	0.00741514	Trim12c/Trim30a/Trim30d	3	UP
GO:0072562	CC	GO:0072562	blood microparticle	3/579	9/19031	0.00205179	0.0138	0.010346	C1ra/C1rb/Hp	3	UP
GO:0097197	CC	GO:0097197	tetraspanin-enriched microdomain	3/579	9/19031	0.00205179	0.0138	0.010346	Scimp/Samhd1/Pdpn	3	UP
GO:0001931	CC	GO:0001931	uropod	3/579	11/19031	0.00385116	0.0226188	0.0169577	Scimp/Bst1/Msn	3	UP
GO:0031254	CC	GO:0031254	cell trailing edge	3/579	11/19031	0.00385116	0.0226188	0.0169577	Scimp/Bst1/Msn	3	UP
GO:0097179	CC	GO:0097179	protease inhibitor complex	3/579	11/19031	0.00385116	0.0226188	0.0169577	Serpinb6b/Serpine1/Casp1	3	UP
GO:0005902	CC	GO:0005902	microvillus	9/579	105/19031	0.00473979	0.0274513	0.0205807	Lyz2/Lyz1/Iqgap2/Myo1f/Cd44/Vcam1/Clic4/Pdpn/Msn	9	UP
GO:0005884	CC	GO:0005884	actin filament	10/579	125/19031	0.00488781	0.0279208	0.0209326	Dbnl/Carmil1/Lcp1/Rac2/Hcls1/Myo1f/Tpm4/Aif1/Hck/Ptges3	10	UP
GO:0098562	CC	GO:0098562	cytoplasmic side of membrane	13/579	193/19031	0.00629671	0.0341003	0.0255656	Ptprc/Rgs1/Gfap/Rnf31/Litaf/Hck/S100a6/Ptpn22/Lyn/Gem/Plekha4/Birc3/Msn	13	UP
GO:0016605	CC	GO:0016605	PML body	7/579	74/19031	0.00720717	0.0366511	0.0274779	Sp100/Ikbke/Daxx/Isg20/N4bp1/Pml/Elf4	7	UP
GO:0002102	CC	GO:0002102	podosome	4/579	26/19031	0.00744492	0.037404	0.0280424	Dbnl/Lcp1/Tpm4/Vcam1	4	UP
GO:0048237	CC	GO:0048237	rough endoplasmic reticulum lumen	2/579	5/19031	0.00869295	0.0398347	0.0298647	Lyz2/Lyz1	2	UP
GO:0097342	CC	GO:0097342	ripoptosome	2/579	5/19031	0.00869295	0.0398347	0.0298647	Cflar/Casp8	2	UP
GO:0120099	CC	GO:0120099	procentriole replication complex	2/579	5/19031	0.00869295	0.0398347	0.0298647	Cenpj/Sass6	2	UP
GO:0036464	CC	GO:0036464	cytoplasmic ribonucleoprotein granule	14/579	224/19031	0.0088716	0.0399661	0.0299633	Icosl/Trim25/Apobec3/Nfkbiz/Dcp2/Znfx1/Zbp1/Mov10/Tdrd7/Zfp36/Trim12c/Trim30a/Trim30d/Ctsh	14	UP
GO:0000932	CC	GO:0000932	P-body	7/579	77/19031	0.00891331	0.0399661	0.0299633	Apobec3/Dcp2/Mov10/Zfp36/Trim12c/Trim30a/Trim30d	7	UP
GO:0034358	CC	GO:0034358	plasma lipoprotein particle	5/579	44/19031	0.0104596	0.0454341	0.0340627	Apol9a/Apol10b/Saa3/Msr1/Hp	5	UP
GO:1990777	CC	GO:1990777	lipoprotein particle	5/579	44/19031	0.0104596	0.0454341	0.0340627	Apol9a/Apol10b/Saa3/Msr1/Hp	5	UP
GO:0046696	CC	GO:0046696	lipopolysaccharide receptor complex	2/579	6/19031	0.0127778	0.0538219	0.0403511	Cd14/Tlr4	2	UP
GO:0140534	CC	GO:0140534	endoplasmic reticulum protein-containing complex	9/579	127/19031	0.015629	0.0638952	0.0479033	P4ha1/Tapbp/Tap1/Tap2/H2-Bl/H2-Q8/H2-Bl/B2m/Trex1	9	UP
GO:0031258	CC	GO:0031258	lamellipodium membrane	2/579	7/19031	0.0175311	0.0696234	0.0521978	Cd44/Pdpn	2	UP
GO:0031904	CC	GO:0031904	endosome lumen	2/579	7/19031	0.0175311	0.0696234	0.0521978	Il12b/Ctss	2	UP
GO:0005797	CC	GO:0005797	Golgi medial cisterna	3/579	20/19031	0.0217242	0.0831099	0.0623088	H2-Bl/H2-Q8/H2-Bl	3	UP
GO:0019867	CC	GO:0019867	outer membrane	12/579	205/19031	0.0233416	0.0876887	0.0657416	Ptgs2/Rsad2/Tspo/Sting1/Marchf5/Znfx1/Trim14/Hk2/Bcl2a1a/Bcl2a1b/Bcl2a1c/Bcl2a1d	12	UP
GO:0031968	CC	GO:0031968	organelle outer membrane	12/579	205/19031	0.0233416	0.0876887	0.0657416	Ptgs2/Rsad2/Tspo/Sting1/Marchf5/Znfx1/Trim14/Hk2/Bcl2a1a/Bcl2a1b/Bcl2a1c/Bcl2a1d	12	UP
GO:0005126	MF	GO:0005126	cytokine receptor binding	46/572	304/18717	1.98864e-19	1.60881e-16	1.26226e-16	Stat1/Cflar/Casp8/Ifng/Il12b/Ccl2/Ccl7/Ccl12/Ccl4/Cxcl16/Ccl5/Ccl9/Ccl3/Stat3/Cd300lf/Erap1/Osmr/Tnf/Lrg1/Jak2/Il1rn/Cd44/Il1a/Il1b/Tnfsf10/Csf1/Lyn/Ifna7/Ifna4/Tnfsf8/Ifnb1/Ifna15/Ifna2/Il6/Cxcl13/Cxcl9/Cxcl10/Cxcl11/Il27/Pycard/Angpt2/Il15/Tlr9/Ccrl2/Myd88/Il13ra1	46	UP
GO:0005125	MF	GO:0005125	cytokine activity	35/572	218/18717	7.13374e-16	2.8856e-13	2.26402e-13	Ifng/Il12b/Scgb3a1/Ccl2/Ccl7/Ccl12/Ccl4/Grn/Cxcl16/Ccl5/Ccl9/Ccl3/Nampt/Tnf/Il1rn/Il1a/Il1b/Tnfsf10/Csf1/Ifna7/Ifna4/Tnfsf8/Ifnb1/Ifna15/Ifna2/Il6/Cxcl13/Spp1/Cxcl9/Cxcl10/Cxcl11/Flt3l/Il27/Il15/Timp1	35	UP
GO:0042605	MF	GO:0042605	peptide antigen binding	16/572	36/18717	1.95342e-15	5.26771e-13	4.13302e-13	Tap1/Tap2/H2-Ab1/H2-Bl/H2-Q4/H2-Q8/H2-Q6/H2-Q7/H2-M3/H2-Bl/H2-Aa/H2-T24/H2-T23/H2-T22/Gm7030/H2-T10	16	UP
GO:0003823	MF	GO:0003823	antigen binding	19/572	67/18717	7.58498e-14	1.53406e-11	1.20362e-11	Tapbp/Tap1/Tap2/H2-Ab1/H2-Bl/H2-Q4/H2-Q8/H2-Q6/H2-Q7/H2-M3/H2-Bl/H2-Aa/H2-T24/H2-T23/H2-T22/Gm7030/H2-T10/Cd40/Tapbpl	19	UP
GO:0140375	MF	GO:0140375	immune receptor activity	24/572	130/18717	1.20844e-12	1.95525e-10	1.53408e-10	Fcgr4/Fcer1g/Il12b/Csf2rb/Osmr/Csf2rb2/Il2rb/Cd74/Il2ra/Il15ra/Cd44/Fcgr1/Csf3r/C3ar1/Klrk1/Il4ra/Pirb/Ctsh/Ccr2/Ccr5/Il10ra/Ccrl2/Il13ra1/Il2rg	24	UP
GO:0046979	MF	GO:0046979	TAP2 binding	12/572	26/18717	3.86916e-12	5.21692e-10	4.09317e-10	Tapbp/Tap1/Tap2/H2-Bl/H2-Q4/H2-Q8/H2-Q6/H2-Q7/H2-M3/H2-Bl/H2-T23/H2-T22	12	UP
GO:0019955	MF	GO:0019955	cytokine binding	24/572	140/18717	6.38817e-12	6.0876e-10	4.7763e-10	Ackr1/Il12b/Osmr/Il2rb/Ltbp1/Cd74/Il2ra/Il1rn/Cd44/Gbp2/Csf3r/Tnfrsf9/Pdpn/Tnfrsf1b/Tnfrsf14/Tnfrsf1a/Zfp36/Il18bp/Ccr2/Ccr5/Il10ra/Ccrl2/Il13ra1/Il2rg	24	UP
GO:0003725	MF	GO:0003725	double-stranded RNA binding	18/572	79/18717	2.02035e-11	1.63446e-09	1.28239e-09	Dhx58/Hspa1a/Eif2ak2/Ifih1/Zbp1/Adar/Ddx58/Oasl2/Oasl1/Oas1g/Oas2/Oas3/Oas1g/Oas1a/Ddx60/Tlr3/Msn/Tlr7	18	UP
GO:0038187	MF	GO:0038187	pattern recognition receptor activity	11/572	27/18717	1.65099e-10	1.21423e-08	9.52679e-09	Tlr2/Tlr4/Ptafr/Nod1/Clec4e/Clec7a/Trim12c/Trim30a/Trim30d/Tlr9/Tlr7	11	UP
GO:0042288	MF	GO:0042288	MHC class I protein binding	13/572	42/18717	2.00509e-10	1.35177e-08	1.06059e-08	Tap1/Tap2/H2-Bl/H2-Q4/H2-Q8/H2-Q6/H2-Q7/H2-M3/H2-Bl/H2-T23/H2-T22/Klrk1/Pirb	13	UP
GO:0001730	MF	GO:0001730	2'-5'-oligoadenylate synthetase activity	6/572	6/18717	7.94111e-10	4.58883e-08	3.60037e-08	Oasl2/Oas1g/Oas2/Oas3/Oas1g/Oas1a	6	UP
GO:0046703	MF	GO:0046703	natural killer cell lectin-like receptor binding	11/572	32/18717	1.42184e-09	7.65232e-08	6.00397e-08	H2-Bl/H2-Q4/H2-Q8/H2-Q6/H2-Q7/H2-M3/H2-Bl/H2-T23/H2-T22/Clec2d/Ptpn6	11	UP
GO:0003924	MF	GO:0003924	GTPase activity	30/572	280/18717	2.64665e-09	1.2595e-07	9.88193e-08	Ifi47/Irgm2/Irgm1/Gm5431/Gm12185/Tgtp1/Rhoj/Gch1/Rac2/Mx2/Mx1/Gm4951/Iigp1/Gm4841/Rab13/Rhoc/Gbp5/Gbp2b/Gbp7/Gbp3/Gbp2/Gem/Gbp8/Gbp9/Gbp4/Gbp6/Gbp11/Arhgdib/Rras/Rab20	30	UP
GO:0097153	MF	GO:0097153	cysteine-type endopeptidase activity involved in apoptotic process	7/572	12/18717	1.66427e-08	7.08627e-07	5.55985e-07	Cflar/Casp8/Casp7/Pycard/Casp1/Casp4/Casp12	7	UP
GO:0042610	MF	GO:0042610	CD8 receptor binding	9/572	25/18717	2.88147e-08	1.16555e-06	9.14487e-07	H2-Bl/H2-Q4/H2-Q8/H2-Q6/H2-Q7/H2-M3/H2-Bl/H2-T23/H2-T22	9	UP
GO:0042608	MF	GO:0042608	T cell receptor binding	10/572	33/18717	3.22631e-08	1.2429e-06	9.75171e-07	Dock2/H2-Bl/H2-Q4/H2-Q8/H2-Q6/H2-Q7/H2-M3/H2-Bl/H2-T23/H2-T22	10	UP
GO:0030881	MF	GO:0030881	beta-2-microglobulin binding	9/572	26/18717	4.28805e-08	1.57683e-06	1.23718e-06	H2-Bl/H2-Q4/H2-Q8/H2-Q6/H2-Q7/H2-M3/H2-Bl/H2-T23/H2-T22	9	UP
GO:0030547	MF	GO:0030547	signaling receptor inhibitor activity	10/572	36/18717	8.15691e-08	2.74956e-06	2.15729e-06	Lilrb4b/Lilrb4a/Ccl5/Ly6e/Ly6i/Ly6a/Ly6c1/Ly6c2/Il1rn/Angpt2	10	UP
GO:0005178	MF	GO:0005178	integrin binding	19/572	152/18717	2.03377e-07	6.32814e-06	4.96502e-06	Lilrb4a/Itgb2/Gfap/S1pr3/Tgfbi/Lgals8/Lcp1/Itga5/Isg15/Thbs1/Il1b/Vcam1/Ccn1/Lyn/Spp1/Itgal/Itgam/Itgax/Icam1	19	UP
GO:0016763	MF	GO:0016763	pentosyltransferase activity	11/572	51/18717	3.0983e-07	9.28341e-06	7.28371e-06	Upp1/Nampt/Pnp/Pnp2/Parp10/Parp9/Parp14/Parp11/Zc3hav1/Parp12/Parp3	11	UP
GO:0023023	MF	GO:0023023	MHC protein complex binding	7/572	20/18717	1.31579e-06	3.54728e-05	2.78317e-05	H2-Ab1/H2-Aa/H2-Ea/Cd74/B2m/Tapbpl/Pirb	7	UP
GO:0005525	MF	GO:0005525	GTP binding	28/572	343/18717	2.56299e-06	6.28322e-05	4.92978e-05	Irgm1/Tgtp1/Rhoj/Gch1/Rac2/Iigp1/Ehd4/Samhd1/Tgm2/Rab13/Rhoc/Gbp5/Gbp2b/Gbp7/Gbp3/Gbp2/Gem/Ddx58/Gbp8/Gbp9/Gbp4/Gbp6/Gbp11/Hcar2/Gimap4/Gimap6/Rras/Rab20	28	UP
GO:0044389	MF	GO:0044389	ubiquitin-like protein ligase binding	27/572	325/18717	2.7803e-06	6.61548e-05	5.19047e-05	Stat1/Casp8/Ikbke/Ifi205/Stat2/Nfkbia/Rnf31/Myc/Parp9/Usp25/Dtx3l/Cdkn1a/Daxx/H2-Ab1/Hspa1a/Isg15/Sting1/Ube2l6/Cd40/Txnip/Ptpn22/Lyn/Ddx58/Jun/Tnfrsf1b/Tnfrsf14/Pml	27	UP
GO:0019001	MF	GO:0019001	guanyl nucleotide binding	29/572	366/18717	3.07514e-06	6.91053e-05	5.42196e-05	Irgm1/Tgtp1/Rhoj/Gch1/Rac2/Iigp1/Sting1/Ehd4/Samhd1/Tgm2/Rab13/Rhoc/Gbp5/Gbp2b/Gbp7/Gbp3/Gbp2/Gem/Ddx58/Gbp8/Gbp9/Gbp4/Gbp6/Gbp11/Hcar2/Gimap4/Gimap6/Rras/Rab20	29	UP
GO:0032561	MF	GO:0032561	guanyl ribonucleotide binding	29/572	366/18717	3.07514e-06	6.91053e-05	5.42196e-05	Irgm1/Tgtp1/Rhoj/Gch1/Rac2/Iigp1/Sting1/Ehd4/Samhd1/Tgm2/Rab13/Rhoc/Gbp5/Gbp2b/Gbp7/Gbp3/Gbp2/Gem/Ddx58/Gbp8/Gbp9/Gbp4/Gbp6/Gbp11/Hcar2/Gimap4/Gimap6/Rras/Rab20	29	UP
GO:0062061	MF	GO:0062061	TAP complex binding	4/572	5/18717	4.21219e-06	9.20989e-05	7.22603e-05	Tapbp/H2-Bl/H2-Q8/H2-Bl	4	UP
GO:0050839	MF	GO:0050839	cell adhesion molecule binding	25/572	297/18717	5.14228e-06	0.000109477	8.58947e-05	Sell/Lilrb4a/Itgb2/Nos2/Gfap/S1pr3/Tgfbi/Lgals8/Lcp1/Itga5/Isg15/Thbs1/Il1b/Vcam1/Ccn1/Lyn/Spp1/Ptpn6/Itgal/Itgam/Itgax/Pirb/Nectin2/Icam1/Msn	25	UP
GO:0071889	MF	GO:0071889	14-3-3 protein binding	10/572	55/18717	5.5671e-06	0.000112595	8.83411e-05	H2-Bl/H2-Q4/H2-Q8/H2-Q6/H2-Q7/H2-M3/H2-Bl/H2-T23/H2-T22/Zfp36	10	UP
GO:0001848	MF	GO:0001848	complement binding	7/572	25/18717	7.14253e-06	0.000137579	0.000107944	Itgb2/C4b/Serping1/Cd93/Pitx3/C3ar1/Itgam	7	UP
GO:0050700	MF	GO:0050700	CARD domain binding	5/572	12/18717	1.73603e-05	0.00029882	0.000234452	Irgm1/Ripk2/Nod1/Casp1/Casp4	5	UP
GO:0033130	MF	GO:0033130	acetylcholine receptor binding	6/572	20/18717	2.13346e-05	0.000359577	0.000282122	Ly6e/Ly6i/Ly6a/Ly6c1/Ly6c2/Jak2	6	UP
GO:0030550	MF	GO:0030550	acetylcholine receptor inhibitor activity	5/572	13/18717	2.75017e-05	0.00045045	0.00035342	Ly6e/Ly6i/Ly6a/Ly6c1/Ly6c2	5	UP
GO:0061134	MF	GO:0061134	peptidase regulator activity	21/572	253/18717	3.5569e-05	0.000542931	0.00042598	Cflar/Wfdc17/Psme2/Serpina3f/Serpina3n/Serpinb6b/Serpinb9/Naip2/Psme1/C3/Cst7/Serping1/Serpine1/Ctsc/Pycard/Bst2/Anxa2/Ctsh/Birc3/Bcl2a1d/Timp1	21	UP
GO:0035325	MF	GO:0035325	Toll-like receptor binding	5/572	14/18717	4.17063e-05	0.000624823	0.000490232	Unc93b1/Tlr2/Tlr1/Saa3/Myd88	5	UP
GO:0030246	MF	GO:0030246	carbohydrate binding	22/572	276/18717	4.32087e-05	0.00063556	0.000498657	Sele/Sell/Selp/P4ha1/Lgals9/Lgals8/Lgals3/C4b/Siglec1/Cd93/Pitx3/Alpk1/Cd72/Clec4a1/Clec4a3/Clec2d/Clec5a/Hk2/Clec4e/Cd69/Klrk1/Clec7a	22	UP
GO:0001846	MF	GO:0001846	opsonin binding	5/572	18/18717	0.00016126	0.00197665	0.00155087	Itgb2/C4b/Cd93/Pitx3/Itgam	5	UP
GO:0050135	MF	GO:0050135	NAD(P)+ nucleosidase activity	5/572	18/18717	0.00016126	0.00197665	0.00155087	Tlr2/Tlr4/Bst1/Tlr1/Tlr13	5	UP
GO:0061809	MF	GO:0061809	NAD+ nucleotidase, cyclic ADP-ribose generating	5/572	18/18717	0.00016126	0.00197665	0.00155087	Tlr2/Tlr4/Bst1/Tlr1/Tlr13	5	UP
GO:0050840	MF	GO:0050840	extracellular matrix binding	8/572	57/18717	0.000320046	0.00359607	0.00282146	Tgfbi/Lgals3/Thbs1/Ctss/Ccn1/Spp1/Plekha2/Anxa2	8	UP
GO:0002020	MF	GO:0002020	protease binding	15/572	176/18717	0.000340965	0.00377864	0.0029647	Cflar/Sell/Tnfaip3/Serpinb6b/Serpinb9/Tnf/Fas/Lcn2/Ripk2/Serpine1/Tnfrsf1a/Pycard/Casp12/Anxa2/Timp1	15	UP
GO:0001530	MF	GO:0001530	lipopolysaccharide binding	6/572	33/18717	0.000434879	0.00462917	0.00363202	Selp/C2/Cd14/Tlr2/Tlr4/Ptafr	6	UP
GO:0019865	MF	GO:0019865	immunoglobulin binding	5/572	24/18717	0.000687369	0.00678149	0.00532072	Fcgr4/Fcer1g/Lgals3/Fcgr1/Pirb	5	UP
GO:0140031	MF	GO:0140031	phosphorylation-dependent protein binding	3/572	7/18717	0.000906474	0.00833338	0.00653832	Vav1/Lyn/Ptpn6	3	UP
GO:0016814	MF	GO:0016814	hydrolase activity, acting on carbon-nitrogen (but not peptide) bonds, in cyclic amidines	5/572	26/18717	0.00101149	0.00919432	0.00721381	Gch1/Apobec3/Adar/Mthfd2/Apobec1	5	UP
GO:0001618	MF	GO:0001618	virus receptor activity	6/572	39/18717	0.00109708	0.0098615	0.00773727	Cd300lf/Tnfrsf14/Clec5a/Nectin2/Axl/Plscr2	6	UP
GO:0001849	MF	GO:0001849	complement component C1q complex binding	3/572	8/18717	0.00141749	0.0119453	0.0093722	C4b/Cd93/Pitx3	3	UP
GO:0005031	MF	GO:0005031	tumor necrosis factor-activated receptor activity	3/572	8/18717	0.00141749	0.0119453	0.0093722	Fas/Tnfrsf1b/Tnfrsf1a	3	UP
GO:0046790	MF	GO:0046790	virion binding	3/572	8/18717	0.00141749	0.0119453	0.0093722	Siglec1/Pitx3/Anxa2	3	UP
GO:0043325	MF	GO:0043325	phosphatidylinositol-3,4-bisphosphate binding	5/572	28/18717	0.00143706	0.0119854	0.00940364	Adap2/Plek/Ncf1/Plekha4/Plekha2	5	UP
GO:0016175	MF	GO:0016175	superoxide-generating NAD(P)H oxidase activity	3/572	9/18717	0.00207811	0.0166455	0.01306	Ncf1/Cyba/Cybb	3	UP
GO:0015433	MF	GO:0015433	ABC-type peptide antigen transporter activity	2/572	3/18717	0.00274028	0.0203384	0.0159574	Tap1/Tap2	2	UP
GO:0015440	MF	GO:0015440	ABC-type peptide transporter activity	2/572	3/18717	0.00274028	0.0203384	0.0159574	Tap1/Tap2	2	UP
GO:0030293	MF	GO:0030293	transmembrane receptor protein tyrosine kinase inhibitor activity	2/572	3/18717	0.00274028	0.0203384	0.0159574	Lilrb4b/Lilrb4a	2	UP
GO:0030369	MF	GO:0030369	ICAM-3 receptor activity	2/572	3/18717	0.00274028	0.0203384	0.0159574	Itgb2/Itgal	2	UP
GO:0032554	MF	GO:0032554	purine deoxyribonucleotide binding	2/572	3/18717	0.00274028	0.0203384	0.0159574	Samhd1/Trex1	2	UP
GO:0097677	MF	GO:0097677	STAT family protein binding	3/572	10/18717	0.00290166	0.0213404	0.0167436	Parp9/Dtx3l/Spi1	3	UP
GO:0001784	MF	GO:0001784	phosphotyrosine residue binding	6/572	47/18717	0.002939	0.0214203	0.0168062	Socs3/Samsn1/Vav1/Hck/Sh3bp2/Ptpn6	6	UP
GO:0051087	MF	GO:0051087	chaperone binding	9/572	105/18717	0.0048761	0.0346032	0.0271495	Grn/H2-Bl/H2-Q8/H2-Bl/Ptges3/Cp/Pdpn/Ctsc/Birc3	9	UP
GO:0008201	MF	GO:0008201	heparin binding	12/572	167/18717	0.00532521	0.0353169	0.0277094	Selp/Ptprc/Ccl2/Ccl7/Ccl5/Adamts1/Lipg/Thbs1/Ccn1/Cxcl13/Cxcl10/Itgam	12	UP
GO:0004842	MF	GO:0004842	ubiquitin-protein transferase activity	22/572	396/18717	0.0053593	0.0353169	0.0277094	Tnfaip3/Trim25/Rnf213/Rnf31/Dtx3l/Trim26/Marchf5/Ube2l6/Rnf114/Rnf19b/Trim14/Trim56/Herc6/Rnf225/Trim34a/Trim21/Trim12c/Trim30a/Trim30d/Uba7/Birc3/Pml	22	UP
GO:0001872	MF	GO:0001872	(1->3)-beta-D-glucan binding	2/572	4/18717	0.00536957	0.0353169	0.0277094	Pitx3/Clec7a	2	UP
GO:0002060	MF	GO:0002060	purine nucleobase binding	2/572	4/18717	0.00536957	0.0353169	0.0277094	Pnp/Pnp2	2	UP
GO:0042301	MF	GO:0042301	phosphate ion binding	3/572	13/18717	0.0064588	0.0414696	0.0325368	Pnp/Pnp2/Mthfd2	3	UP
GO:0043236	MF	GO:0043236	laminin binding	4/572	27/18717	0.00866501	0.0529194	0.0415203	Lgals3/Thbs1/Ctss/Plekha2	4	UP
GO:0004715	MF	GO:0004715	non-membrane spanning protein tyrosine kinase activity	5/572	43/18717	0.00967546	0.0564548	0.0442941	Eif2ak2/Jak2/Hck/Lyn/Ripk2	5	UP
GO:0044548	MF	GO:0044548	S100 protein binding	3/572	15/18717	0.00981954	0.0564548	0.0442941	S100a6/S100a11/Anxa2	3	UP
GO:0031072	MF	GO:0031072	heat shock protein binding	10/572	138/18717	0.00990925	0.0564548	0.0442941	Itgb2/Nos2/Nfkbia/Fkbp5/Hspa1a/Ptges3/Gbp2/Nfkb1/Itgam/Zfp36	10	UP
GO:0004518	MF	GO:0004518	nuclease activity	12/572	184/18717	0.011158	0.0631244	0.0495271	Rnasel/Pnpt1/Slfn9/Slfn8/Pld4/Dnase1l3/Dcp2/Helz2/Isg20/N4bp1/Plscr2/Trex1	12	UP
GO:1904680	MF	GO:1904680	peptide transmembrane transporter activity	3/572	16/18717	0.0118151	0.0650235	0.0510171	Tap1/Tap2/Slc15a3	3	UP
GO:0070891	MF	GO:0070891	lipoteichoic acid binding	2/572	6/18717	0.0128877	0.0695079	0.0545355	Cd14/Tlr2	2	UP
GO:0048019	MF	GO:0048019	receptor antagonist activity	3/572	17/18717	0.0140264	0.0746444	0.0585655	Ccl5/Il1rn/Angpt2	3	UP
GO:0051861	MF	GO:0051861	glycolipid binding	4/572	31/18717	0.0141169	0.0746444	0.0585655	Sell/Fcgr4/Lyn/Clec4e	4	UP
GO:0001968	MF	GO:0001968	fibronectin binding	5/572	48/18717	0.0152061	0.0788573	0.061871	Lilrb4b/Lilrb4a/Thbs1/Ctss/Plekha2	5	UP
GO:0043028	MF	GO:0043028	cysteine-type endopeptidase regulator activity involved in apoptotic process	5/572	48/18717	0.0152061	0.0788573	0.061871	Serpinb9/Naip2/Ctsh/Birc3/Bcl2a1d	5	UP
GO:0004630	MF	GO:0004630	phospholipase D activity	2/572	7/18717	0.0176802	0.0874239	0.0685923	Pld4/Hmox1	2	UP
GO:0140311	MF	GO:0140311	protein sequestering activity	2/572	7/18717	0.0176802	0.0874239	0.0685923	Cdkn1a/Spi1	2	UP
GO:0032182	MF	GO:0032182	ubiquitin-like protein binding	8/572	108/18717	0.0177225	0.0874239	0.0685923	Tnfaip3/Rnf31/Usp25/Ube2l6/Rnf19b/N4bp1/Birc3/Pml	8	UP
GO:0015711	BP	GO:0015711	organic anion transport	10/85	351/19043	3.65654e-06	0.00488674	0.00391288	Slc22a8/Cat/Slc16a4/Slc6a13/Slco1c1/Slco1a4/Slc7a10/Folr1/Slc38a3/Htr2c	10	DOWN
GO:0046942	BP	GO:0046942	carboxylic acid transport	9/85	287/19043	5.3524e-06	0.00488674	0.00391288	Cat/Slc16a4/Slc6a13/Slco1c1/Slco1a4/Slc7a10/Folr1/Slc38a3/Htr2c	9	DOWN
GO:0042552	BP	GO:0042552	myelination	6/85	179/19043	0.000150013	0.0428389	0.0343017	Abcd2/Jam2/Tspan2/Ugt8a/Gjc3/Pllp	6	DOWN
GO:0007272	BP	GO:0007272	ensheathment of neurons	6/85	182/19043	0.000164224	0.0428389	0.0343017	Abcd2/Jam2/Tspan2/Ugt8a/Gjc3/Pllp	6	DOWN
GO:0008366	BP	GO:0008366	axon ensheathment	6/85	182/19043	0.000164224	0.0428389	0.0343017	Abcd2/Jam2/Tspan2/Ugt8a/Gjc3/Pllp	6	DOWN
GO:0015721	BP	GO:0015721	bile acid and bile salt transport	3/85	29/19043	0.000288374	0.0556101	0.0445279	Cat/Slco1c1/Slco1a4	3	DOWN
GO:1905039	BP	GO:1905039	carboxylic acid transmembrane transport	5/85	138/19043	0.000382999	0.0556101	0.0445279	Abcd2/Slc6a13/Slc7a10/Folr1/Slc38a3	5	DOWN
GO:0010875	BP	GO:0010875	positive regulation of cholesterol efflux	3/85	32/19043	0.000387681	0.0556101	0.0445279	Abca8a/Pltp/Cav1	3	DOWN
GO:0072337	BP	GO:0072337	modified amino acid transport	3/85	32/19043	0.000387681	0.0556101	0.0445279	Slc22a8/Slc6a13/Folr1	3	DOWN
GO:1903825	BP	GO:1903825	organic acid transmembrane transport	5/85	139/19043	0.00039591	0.0556101	0.0445279	Abcd2/Slc6a13/Slc7a10/Folr1/Slc38a3	5	DOWN
GO:0006790	BP	GO:0006790	sulfur compound metabolic process	7/85	317/19043	0.000539177	0.0703241	0.0563095	Arsg/Ednrb/Acaa2/Papss2/Hmgcs2/Gstk1/Ndnf	7	DOWN
GO:0002931	BP	GO:0002931	response to ischemia	3/85	38/19043	0.000646764	0.0787327	0.0630424	Cav1/Ndnf/Cx3cr1	3	DOWN
GO:0070327	BP	GO:0070327	thyroid hormone transport	2/85	9/19043	0.000694567	0.0792675	0.0634706	Ttr/Slco1c1	2	DOWN
GO:0010876	BP	GO:0010876	lipid localization	8/85	445/19043	0.000834342	0.0881446	0.0705787	Abca8a/Abcd2/Cat/Pltp/Cav1/Mest/Slco1c1/Slco1a4	8	DOWN
GO:0007200	BP	GO:0007200	phospholipase C-activating G protein-coupled receptor signaling pathway	4/85	99/19043	0.00100808	0.096882	0.0775749	Ednrb/Ucma/Cx3cr1/Htr2c	4	DOWN
GO:0009925	CC	GO:0009925	basal plasma membrane	10/85	277/19031	4.34459e-07	5.90865e-05	5.16778e-05	Slc40a1/Tfrc/Slc22a8/Tek/Cav1/Slc6a13/Slco1c1/Slco1a4/Folr1/Slc38a3	10	DOWN
GO:0045178	CC	GO:0045178	basal part of cell	10/85	302/19031	9.55072e-07	6.49449e-05	5.68016e-05	Slc40a1/Tfrc/Slc22a8/Tek/Cav1/Slc6a13/Slco1c1/Slco1a4/Folr1/Slc38a3	10	DOWN
GO:0016324	CC	GO:0016324	apical plasma membrane	8/85	373/19031	0.000261228	0.00888175	0.00776809	Fzd6/Slc15a2/Slc22a8/Cat/Tek/Cav1/Folr1/Slc38a3	8	DOWN
GO:0005778	CC	GO:0005778	peroxisomal membrane	3/85	45/19031	0.00106563	0.0241543	0.0211257	Abcd2/Cat/Cav1	3	DOWN
GO:0031903	CC	GO:0031903	microbody membrane	3/85	45/19031	0.00106563	0.0241543	0.0211257	Abcd2/Cat/Cav1	3	DOWN
GO:0009897	CC	GO:0009897	external side of plasma membrane	8/85	482/19031	0.00139628	0.0259992	0.0227393	Prlr/Tfrc/Mog/Fcgrt/Mfge8/Folr1/Cx3cr1/Htr2c	8	DOWN
GO:0045177	CC	GO:0045177	apical part of cell	8/85	489/19031	0.00152937	0.0259992	0.0227393	Fzd6/Slc15a2/Slc22a8/Cat/Tek/Cav1/Folr1/Slc38a3	8	DOWN
GO:0062023	CC	GO:0062023	collagen-containing extracellular matrix	7/85	389/19031	0.00177555	0.0268305	0.0234663	Fmod/Prelp/Ogn/Hapln1/Serpinb1a/Itih5/Mfge8	7	DOWN
GO:0045121	CC	GO:0045121	membrane raft	6/85	396/19031	0.00860057	0.091036	0.0796213	Ednrb/Mog/Stoml3/Tek/Cav1/Pllp	6	DOWN
GO:0098857	CC	GO:0098857	membrane microdomain	6/85	397/19031	0.00870198	0.091036	0.0796213	Ednrb/Mog/Stoml3/Tek/Cav1/Pllp	6	DOWN
GO:0005921	CC	GO:0005921	gap junction	2/85	34/19031	0.0100808	0.0957476	0.0837421	Cat/Gjc3	2	DOWN
GO:0043235	CC	GO:0043235	receptor complex	6/85	414/19031	0.0105604	0.0957476	0.0837421	Ptprb/Prlr/Tfrc/Tek/Gpr37/Htr2c	6	DOWN
GO:0030021	MF	GO:0030021	extracellular matrix structural constituent conferring compression resistance	3/84	14/18717	3.06277e-05	0.00686688	0.00479974	Prelp/Ogn/Hapln1	3	DOWN
GO:0022804	MF	GO:0022804	active transmembrane transporter activity	9/84	383/18717	5.44911e-05	0.00686688	0.00479974	Abca8a/Abcd2/Slc15a2/Slc22a8/Slc16a4/Slc6a13/Slco1c1/Slco1a4/Slc38a3	9	DOWN
GO:0033218	MF	GO:0033218	amide binding	9/84	413/18717	9.70242e-05	0.00686688	0.00479974	Slc40a1/Sstr2/Ednrb/Prlr/Cat/Pltp/Gpr37/Folr1/Itm2a	9	DOWN
GO:0015291	MF	GO:0015291	secondary active transmembrane transporter activity	7/84	241/18717	0.000104899	0.00686688	0.00479974	Slc15a2/Slc22a8/Slc16a4/Slc6a13/Slco1c1/Slco1a4/Slc38a3	7	DOWN
GO:0046943	MF	GO:0046943	carboxylic acid transmembrane transporter activity	6/84	167/18717	0.00010548	0.00686688	0.00479974	Slc16a4/Slc6a13/Slco1c1/Slco1a4/Slc7a10/Slc38a3	6	DOWN
GO:0005342	MF	GO:0005342	organic acid transmembrane transporter activity	6/84	168/18717	0.000108998	0.00686688	0.00479974	Slc16a4/Slc6a13/Slco1c1/Slco1a4/Slc7a10/Slc38a3	6	DOWN
GO:0038024	MF	GO:0038024	cargo receptor activity	4/84	80/18717	0.000460571	0.021762	0.015211	Enpp2/Tfrc/Mrc1/Folr1	4	DOWN
GO:0046915	MF	GO:0046915	transition metal ion transmembrane transporter activity	3/84	37/18717	0.00060685	0.0236229	0.0165117	Slc40a1/Tfrc/Slc39a12	3	DOWN
GO:0042562	MF	GO:0042562	hormone binding	4/84	87/18717	0.000632966	0.0236229	0.0165117	Slc40a1/Ednrb/Prlr/Ttr	4	DOWN
GO:0005319	MF	GO:0005319	lipid transporter activity	5/84	160/18717	0.000768529	0.0236229	0.0165117	Abca8a/Abcd2/Pltp/Slco1c1/Slco1a4	5	DOWN
GO:0005381	MF	GO:0005381	iron ion transmembrane transporter activity	2/84	10/18717	0.000874921	0.0236229	0.0165117	Slc40a1/Tfrc	2	DOWN
GO:0008429	MF	GO:0008429	phosphatidylethanolamine binding	2/84	10/18717	0.000874921	0.0236229	0.0165117	Pltp/Mfge8	2	DOWN
GO:0008514	MF	GO:0008514	organic anion transmembrane transporter activity	5/84	186/18717	0.00150353	0.0378889	0.0264832	Slc22a8/Slc6a13/Slco1c1/Slco1a4/Slc38a3	5	DOWN
GO:0016790	MF	GO:0016790	thiolester hydrolase activity	3/84	52/18717	0.00164447	0.0386345	0.0270043	Aldh6a1/Abcd2/Acaa2	3	DOWN
GO:0046527	MF	GO:0046527	glucosyltransferase activity	2/84	18/18717	0.00290618	0.0578177	0.0404128	Ugt8a/Alg6	2	DOWN
GO:0036122	MF	GO:0036122	BMP binding	2/84	20/18717	0.00358804	0.0607182	0.0424402	Sostdc1/Ucma	2	DOWN
GO:0019955	MF	GO:0019955	cytokine binding	4/84	140/18717	0.00364303	0.0607182	0.0424402	Sostdc1/Prlr/Ucma/Cx3cr1	4	DOWN
GO:0008528	MF	GO:0008528	G protein-coupled peptide receptor activity	4/84	143/18717	0.00392911	0.0607182	0.0424402	Sstr2/Ednrb/Gpr37/Cx3cr1	4	DOWN
GO:0015347	MF	GO:0015347	sodium-independent organic anion transmembrane transporter activity	2/84	22/18717	0.00433701	0.0607182	0.0424402	Slco1c1/Slco1a4	2	DOWN
GO:0001653	MF	GO:0001653	peptide receptor activity	4/84	150/18717	0.00465505	0.0628432	0.0439255	Sstr2/Ednrb/Gpr37/Cx3cr1	4	DOWN
GO:0005184	MF	GO:0005184	neuropeptide hormone activity	2/84	27/18717	0.00649501	0.0806006	0.0563374	Ucma/Vgf	2	DOWN
GO:0017147	MF	GO:0017147	Wnt-protein binding	2/84	29/18717	0.00746929	0.0855573	0.0598019	Fzd6/Apcdd1	2	DOWN

## Sheet: TabS4b-BALBc ORA
Supplementary Table 4b: Overrepresentation analysis results of DEGs in the BALB/c mouse strain.
	ONTOLOGY	ID	Description	GeneRatio	BgRatio	pvalue	p.adjust	qvalue	geneID	Count	Regulation
GO:0009615	BP	GO:0009615	response to virus	97/537	328/19034	4.13608e-72	2.15159e-68	1.45416e-68	Stat1/Rnasel/Ptprc/Ifi207/Ifi204/Prf1/Ifng/Stat2/Il12b/Irf1/Trim25/Ifitm2/Irgm1/Tgtp1/Lgals9/Slfn9/Slfn8/Ccl5/Dhx58/Rsad2/Ifi27l2a/Lgals8/Acod1/Apobec3/Rtp4/Parp9/Mx2/Dtx3l/Cd86/Mx1/Trim26/Tnf/Isg15/Eif2ak2/Rnf125/Sting1/Unc93b1/Ifit2/Ifit3/Ifit3b/Ifit1/Cd40/Lcn2/Nmi/Ifih1/Il1b/Samhd1/Znfx1/Zbp1/Adar/Gbp2b/Gbp7/Mov10/Ifi44l/Ifna4/Ddx58/Ifna2/Fgl2/Il6/Oasl2/Oasl1/Oas1g/Cxcl9/Cxcl10/Gbp4/Oas2/Oas3/…	97	UP
GO:0051607	BP	GO:0051607	defense response to virus	87/537	272/19034	8.0549e-68	2.00145e-64	1.35269e-64	Stat1/Rnasel/Ptprc/Ifi207/Ifi204/Prf1/Ifng/Stat2/Il12b/Irf1/Trim25/Ifitm2/Slfn9/Slfn8/Ccl5/Dhx58/Rsad2/Acod1/Apobec3/Rtp4/Parp9/Mx2/Dtx3l/Cd86/Mx1/Trim26/Isg15/Eif2ak2/Rnf125/Sting1/Unc93b1/Ifit2/Ifit3/Ifit3b/Ifit1/Cd40/Ifih1/Il1b/Samhd1/Znfx1/Zbp1/Adar/Gbp2b/Gbp7/Mov10/Ifi44l/Ifna4/Ddx58/Ifna2/Fgl2/Il6/Oasl2/Oasl1/Oas1g/Cxcl9/Cxcl10/Gbp4/Oas2/Oas3/Oas1g/Oas1a/Trim56/Zc3hav1/Nt5c3/Apobec1/Isg20/T…	87	UP
GO:0140546	BP	GO:0140546	defense response to symbiont	87/537	273/19034	1.15424e-67	2.00145e-64	1.35269e-64	Stat1/Rnasel/Ptprc/Ifi207/Ifi204/Prf1/Ifng/Stat2/Il12b/Irf1/Trim25/Ifitm2/Slfn9/Slfn8/Ccl5/Dhx58/Rsad2/Acod1/Apobec3/Rtp4/Parp9/Mx2/Dtx3l/Cd86/Mx1/Trim26/Isg15/Eif2ak2/Rnf125/Sting1/Unc93b1/Ifit2/Ifit3/Ifit3b/Ifit1/Cd40/Ifih1/Il1b/Samhd1/Znfx1/Zbp1/Adar/Gbp2b/Gbp7/Mov10/Ifi44l/Ifna4/Ddx58/Ifna2/Fgl2/Il6/Oasl2/Oasl1/Oas1g/Cxcl9/Cxcl10/Gbp4/Oas2/Oas3/Oas1g/Oas1a/Trim56/Zc3hav1/Nt5c3/Apobec1/Isg20/T…	87	UP
GO:0002250	BP	GO:0002250	adaptive immune response	93/537	462/19034	8.79429e-53	1.1437e-49	7.72972e-50	Slc11a1/Ptprc/Pla2g4a/Fcgr2b/Fcer1g/Ly9/Slamf7/Lilrb4b/Lilrb4a/Prf1/Icosl/Ifng/Tnfaip3/Il12b/Irf1/Stat3/Rsad2/Serpinb9/Gadd45g/Erap1/Pnp/Gzmb/Csf2rb/Nckap1l/Csf2rb2/Cd86/Nfkbiz/Samsn1/Tap1/Tap2/H2-Bl/H2-Q4/H2-Q8/H2-Q6/H2-Q7/H2-M3/H2-Bl/H2-Aa/H2-Ea/C4b/C2/Tnf/H2-T24/H2-T23/H2-T22/Gm7030/H2-T10/C3/Rnf125/Cd74/Unc93b1/Jak2/Cd274/Fas/Nfkb2/Tcirg1/B2m/Cd40/Serping1/Cd44/Il1b/Fcgr1/Lyn/Ifna7/Ifna4/Rnf1…	93	UP
GO:0002831	BP	GO:0002831	regulation of response to biotic stimulus	82/537	356/19034	2.77787e-51	2.8901e-48	1.95328e-48	Stat1/Casp8/Ifi209/Ifi208/Slamf8/Ifi207/Ifi204/Ifi203/Ifi205/Ifng/Stat2/Tnfaip3/Il12b/Irf1/Ifi35/Grn/Irgm1/Scimp/Lgals9/Ccl5/Dhx58/Serpinb9/Ly86/Cd180/Rnf31/Acod1/Apobec3/Parp9/Parp14/Dtx3l/Myo1f/Tap1/Tap2/H2-M3/Vav1/Isg15/C3/Rnf125/Cd74/Sting1/Cd274/Spi1/Nmi/Nfe2l2/Serping1/Il1b/Samhd1/Znfx1/Zbp1/Adar/Gbp5/Tlr2/Ripk2/Ddx58/Fgl2/Oasl2/Oasl1/Oas1g/Gbp4/Oas3/Oas1g/Oas1a/Trafd1/Ncf1/Trim56/Clec2d/Zc…	82	UP
GO:0035456	BP	GO:0035456	response to interferon-beta	41/537	59/19034	2.60469e-50	2.25827e-47	1.52626e-47	Stat1/Ifi209/Ifi208/Ifi213/Ifi207/Ifi204/Ifi203/Ifi202b/Ifi205/Pnpt1/Ifi47/Irf1/Irgm2/Xaf1/Ifitm2/Irgm1/Gm5431/Gm12185/Tgtp1/Acod1/Gm4951/Iigp1/Sting1/Gm4841/Ifit3/Ifit1/Gbp2b/Gbp7/Gbp3/Gbp2/Oasl2/Oas1g/Gbp4/Gbp6/Oas1g/Oas1a/Ifitm1/Ifitm3/Ifitm6/Bst2/Trex1	41	UP
GO:0002443	BP	GO:0002443	leukocyte mediated immunity	87/537	447/19034	4.80369e-48	3.56983e-45	2.41268e-45	Slc11a1/Ptprc/Fcgr2b/Fcer1g/Lilrb4b/Lilrb4a/Prf1/Itgb2/Icosl/Ifng/Il12b/Ccl2/Milr1/Scimp/Lgals9/Rsad2/Serpinb9/Pnp/Gzmb/Csf2rb/Nckap1l/Csf2rb2/Rac2/Myo1f/Tap1/Tap2/H2-Bl/H2-Q4/H2-Q8/H2-Q6/H2-Q7/H2-M3/Vav1/H2-Bl/H2-Aa/H2-Ea/C4b/C2/Tnf/H2-T24/H2-T23/H2-T22/Gm7030/H2-T10/C3/Cd74/Fas/Tcirg1/Spi1/B2m/Cd40/Serping1/Il1b/Tlr2/Fcgr1/Lyn/Rnf19b/Ddx58/C1qb/C1qc/C1qa/Tnfrsf1b/Fgl2/Il6/Ncf1/C1ra/C1rb/Clec2d/…	87	UP
GO:0019221	BP	GO:0019221	cytokine-mediated signaling pathway	82/537	409/19034	2.75358e-46	1.59157e-43	1.07567e-43	Stat1/Ptprc/Fcer1g/Ifng/Stat2/Il12b/Irf1/Ccl2/Ccl7/Ccl12/Ccl4/Ifitm2/Irgm1/Ccl5/Ccl9/Ccl3/Stat3/Cd300lf/Nfkbia/Klf6/Naip2/Csf2rb/Osmr/Angpt1/Csf2rb2/Il2rb/Parp9/Usp25/Parp14/Hspa1a/Tnf/Isg15/Iigp1/Cd74/Sting1/Jak2/Il15ra/Il1rn/Spi1/Nmi/Il1a/Il1b/Samhd1/Zbp1/Adar/Csf1/Ifna7/Ifna4/Csf3r/Ripk2/Ifna15/Ifna2/Il6/Cxcl13/Oasl2/Oasl1/Oas1g/Cxcl9/Cxcl10/Cxcl11/Oas2/Oas3/Oas1g/Oas1a/Trim56/Tnfrsf1a/Ptpn6/I…	82	UP
GO:0035458	BP	GO:0035458	cellular response to interferon-beta	36/537	51/19034	1.10534e-44	5.74996e-42	3.88613e-42	Stat1/Ifi209/Ifi208/Ifi213/Ifi207/Ifi204/Ifi203/Ifi202b/Ifi205/Pnpt1/Ifi47/Irf1/Irgm2/Ifitm2/Irgm1/Gm5431/Gm12185/Tgtp1/Acod1/Gm4951/Iigp1/Sting1/Gm4841/Ifit3/Ifit1/Gbp2b/Gbp7/Gbp3/Gbp2/Oasl2/Oas1g/Gbp4/Gbp6/Oas1g/Oas1a/Trex1	36	UP
GO:0034341	BP	GO:0034341	response to interferon-gamma	51/537	132/19034	1.36545e-44	6.45732e-42	4.3642e-42	Stat1/Slc11a1/Sp100/Ifng/Il12b/Irf1/Irgm2/Nos2/Ccl2/Ccl7/Ccl12/Ccl4/Ifitm2/Irgm1/Tgtp1/Cxcl16/Ccl5/Ccl9/Ccl3/Acod1/Gch1/Parp9/Parp14/H2-Q7/Ubd/H2-Aa/Cd74/Jak2/Cd40/Nmi/Gbp5/Gbp2b/Gbp7/Gbp3/Gbp2/Tlr2/Gbp8/Gbp9/Gbp4/Gbp6/Gbp11/Capg/Ifitm1/Trim21/Ifitm3/Ifitm6/Nlrc5/Irf8/Rab20/Bst2/Casp1	51	UP
GO:0001819	BP	GO:0001819	positive regulation of cytokine production	86/537	492/19034	1.40531e-43	6.092e-41	4.1173e-41	Stat1/Casp8/Slc11a1/Ptgs2/Ptprc/Fcer1g/Ly9/Ifi207/Ifi204/Ifi205/Icosl/Ifng/Ddit3/Il12b/Irf1/Nos2/Ccl2/Ccl4/Tmem106a/Scimp/Lgals9/Ccl5/Ccl3/Dhx58/Stat3/Rsad2/Pnp/Pnp2/Lacc1/Gsdmd/H2-M3/Hspa1a/Aif1/Tnf/Isg15/C3/Eif2ak2/Cyp1b1/Cd74/Sting1/Unc93b1/Jak2/Cd274/Thbs1/B2m/Cd40/Ifih1/Il1a/Il1b/Gbp5/Tlr2/Ripk2/Ddx58/Il6/Oasl2/Oas1g/Tlr1/Hpse/Oas2/Oas3/Oas1g/Oas1a/Serpine1/Trim56/Tnfrsf1a/Zc3hav1/Clec5a/Nod…	86	UP
GO:0032103	BP	GO:0032103	positive regulation of response to external stimulus	80/537	443/19034	1.37413e-41	5.10587e-39	3.45082e-39	Ptgs2/Sell/Ifi209/Ifi208/Pla2g4a/Fcer1g/Ifi207/Ifi204/Ifi203/Ifi205/Ifng/Il12b/Ccl2/Ccl7/Ifi35/Grn/Irgm1/Scimp/Lgals9/Ccl5/Ccl3/Dhx58/Nfkbia/Lgmn/Ly86/Cd180/Rnf31/Acod1/Nckap1l/Rac2/Parp9/Nfkbiz/H2-M3/Vav1/Aif1/Tnf/C3/Cd74/Sting1/Jak2/Spi1/Thbs1/Nmi/Il1b/Znfx1/Zbp1/Ctss/Gbp5/Tlr2/Fcgr1/Csf1/Ripk2/Il6/Cxcl13/Oasl1/Cxcl10/Serpine1/Trim56/Tnfrsf1a/Zc3hav1/Nod1/C3ar1/Klrk1/Prkd2/Nkg7/Ctsc/Trim12c/Tri…	80	UP
GO:0045088	BP	GO:0045088	regulation of innate immune response	59/537	231/19034	1.20089e-39	4.1647e-37	2.81473e-37	Casp8/Ifi209/Ifi208/Slamf8/Ifi207/Ifi204/Ifi203/Ifi205/Stat2/Tnfaip3/Il12b/Irf1/Ifi35/Grn/Irgm1/Lgals9/Dhx58/Serpinb9/Acod1/Parp9/Parp14/Myo1f/Tap1/Tap2/H2-M3/Vav1/Isg15/C3/Cd74/Sting1/Spi1/Nmi/Nfe2l2/Serping1/Samhd1/Znfx1/Zbp1/Adar/Gbp5/Tlr2/Oasl2/Oas1g/Oas3/Oas1g/Oas1a/Trafd1/Ncf1/Trim56/Clec2d/Klrk1/Trim21/Trim12c/Trim30a/Trim30d/Irf7/Nlrc5/Tlr9/Trex1/Ccr1	59	UP
GO:0048525	BP	GO:0048525	negative regulation of viral process	42/537	99/19034	6.29336e-39	2.04613e-36	1.38288e-36	Stat1/Sp100/Rnasel/Ifi207/Ifi204/Trim25/Ifitm2/Ccl5/Rsad2/Ly6e/Apobec3/Parp10/Trim26/Tnf/Isg15/Eif2ak2/Cd74/Ch25h/Ifih1/Znfx1/Pitx3/Adar/Trim14/Oasl2/Oasl1/Oas1g/Oas2/Oas3/Oas1g/Oas1a/Trim56/Zc3hav1/Isg20/Ifitm1/Zfp36/Trim21/Trim12c/Trim30a/Trim30d/Ifitm3/Ifitm6/Bst2	42	UP
GO:0002764	BP	GO:0002764	immune response-regulating signaling pathway	69/537	379/19034	4.33687e-36	1.25336e-33	8.47085e-34	Ptprc/Fcer1g/Lilrb4b/Lilrb4a/Icosl/Ifng/Tnfaip3/Lcp2/Irf1/Ifi35/Irgm1/Scimp/Lgals9/Dhx58/Cd300lf/Rsad2/Nfkbia/Cd180/Lgals3/Rnf31/Efna2/Acod1/Lacc1/Fyb/Nckap1l/Cd86/Nfkbiz/Hspa1a/Rnf125/Unc93b1/Slc15a3/Pik3ap1/Cd40/Nmi/Ifih1/Tifa/Tlr2/Alpk1/Lyn/Ripk2/Ddx58/Themis2/Oasl2/Oasl1/Oas1g/Tlr1/Oas3/Oas1g/Oas1a/Zc3hav1/Nod1/C3ar1/Clec4e/Ptpn6/Klrk1/Prkd2/Trim30a/Irf7/Ddx60/Tlr3/Cyba/Casp1/Ctsh/Plscr2/Tlr9…	69	UP
GO:0002697	BP	GO:0002697	regulation of immune effector process	71/537	414/19034	2.28424e-35	6.25401e-33	4.22679e-33	Ptprc/Fcgr2b/Fcer1g/Slamf8/Lilrb4b/Lilrb4a/Itgb2/Ifng/Tnfaip3/Il12b/Irf1/Ccl2/Grn/Scimp/Lgals9/Dhx58/Rsad2/Serpinb9/Lgals3/Pnp/Lacc1/Nckap1l/Angpt1/Rac2/Cd86/Nfkbiz/Tap1/Tap2/H2-Bl/H2-Q4/H2-Q8/H2-Q6/H2-Q7/H2-M3/Vav1/H2-Bl/Tnf/H2-T24/H2-T23/H2-T22/Gm7030/H2-T10/C3/Cd74/Spi1/B2m/Cd40/Serping1/Il1b/Tlr2/Fcgr1/Lyn/Ripk2/Ddx58/Tnfrsf1b/Fgl2/Il6/Ncf1/Clec2d/Ptpn6/Klrk1/Pglyrp1/Itgam/Ddx60/Hmox1/Tlr3/Bs…	71	UP
GO:0002221	BP	GO:0002221	pattern recognition receptor signaling pathway	48/537	177/19034	1.05938e-33	2.62423e-31	1.77359e-31	Tnfaip3/Irf1/Ifi35/Irgm1/Scimp/Lgals9/Dhx58/Cd300lf/Rsad2/Nfkbia/Cd180/Acod1/Lacc1/Cd86/Hspa1a/Rnf125/Unc93b1/Slc15a3/Pik3ap1/Cd40/Nmi/Ifih1/Tifa/Tlr2/Alpk1/Lyn/Ripk2/Ddx58/Oasl2/Oasl1/Oas1g/Tlr1/Oas3/Oas1g/Oas1a/Zc3hav1/Nod1/Clec4e/Trim30a/Irf7/Ddx60/Tlr3/Cyba/Casp1/Tlr9/Myd88/Tlr13/Tlr7	48	UP
GO:0019882	BP	GO:0019882	antigen processing and presentation	41/537	120/19034	1.8557e-33	4.3879e-31	2.96557e-31	Slc11a1/Ctse/Fcgr4/Fcgr2b/Fcer1g/Ifng/Psme2/Erap1/Psme1/Tapbp/Tap1/Psmb8/Tap2/H2-Bl/H2-Q4/H2-Q8/H2-Q6/H2-Q7/H2-M3/H2-Bl/Psmb9/H2-Aa/H2-Ea/H2-T24/H2-T23/H2-T22/Gm7030/H2-T10/Cd74/Unc93b1/Thbs1/B2m/Ctss/Fcgr1/Fgl2/Clec4a1/Clec4a3/Nod1/Tapbpl/Icam1/Trex1	41	UP
GO:0031349	BP	GO:0031349	positive regulation of defense response	58/537	291/19034	1.28012e-32	2.89529e-30	1.95679e-30	Ptgs2/Ifi209/Ifi208/Pla2g4a/Fcer1g/Ifi207/Ifi204/Ifi203/Ifi205/Ifng/Il12b/Ifi35/Grn/Irgm1/Lgals9/Ccl5/Ccl3/Nfkbia/Rnf31/Parp9/Nfkbiz/H2-M3/Vav1/Tnf/C3/Cd74/Sting1/Jak2/Spi1/Nmi/Il1b/Znfx1/Zbp1/Ctss/Gbp5/Tlr2/Fcgr1/Ripk2/Il6/Serpine1/Trim56/Tnfrsf1a/Nod1/Klrk1/Nkg7/Ctsc/Trim12c/Trim30a/Trim30d/Nupr1/Irf7/Nlrc5/Tlr3/Cyba/Casp1/Tlr9/Ccr2/Ccr5	58	UP
GO:0050777	BP	GO:0050777	negative regulation of immune response	46/537	187/19034	2.79165e-30	5.18648e-28	3.5053e-28	Ptprc/Fcgr2b/Slamf8/Ifi207/Ifi204/Lilrb4b/Lilrb4a/Stat2/Tnfaip3/Il12b/Irf1/Grn/Lgals9/Dhx58/Serpinb9/Lgals3/Acod1/Nckap1l/Parp14/Samsn1/Tap1/Tap2/C2/Isg15/Spi1/Nmi/Serping1/Samhd1/Adar/Fgl2/Oasl2/Oas1g/Oas3/Oas1g/Oas1a/Trafd1/Clec2d/Ptpn6/Pglyrp1/Trim21/Hmox1/Nlrc5/Ccr2/Parp3/Trex1/Ccr1	46	UP
GO:0071706	BP	GO:0071706	tumor necrosis factor superfamily cytokine production	47/537	198/19034	3.62986e-30	6.29417e-28	4.25394e-28	Ptprc/Fcer1g/Lilrb4b/Lilrb4a/Ifng/Tnfaip3/Il12b/Ccl2/Ccl4/Tmem106a/Lgals9/Ccl3/Stat3/Tspo/Angpt1/Jak2/Cd274/Thbs1/Ifih1/Il1a/Tlr2/Ripk2/Ddx58/Il6/Oasl2/Oas1g/Tlr1/Oas2/Oas3/Oas1g/Oas1a/Clec4a1/Clec4a3/Tnfrsf1a/Nod1/Ptpn6/Bcl3/Axl/Zfp36/Trim30a/Tlr3/Cyba/Tlr9/Ccr2/Trex1/Myd88/Ccr5	47	UP
GO:0002237	BP	GO:0002237	response to molecule of bacterial origin	61/537	367/19034	1.1997e-29	2.01317e-27	1.36061e-27	Stat1/Slc11a1/Ptgs2/Fcgr4/Fcgr2b/Lilrb4a/Ifng/Tnfaip3/Sbno2/Il12b/Nos2/Ccl2/Ccl12/Irgm1/Cxcl16/Scimp/Lgals9/Ccl5/Cmpk2/Nfkbia/Ly86/Cd180/Acod1/Gch1/Cd86/Tap2/H2-M3/Gpr31b/Tnf/Eif2ak2/Jak2/Cd274/Spi1/B2m/Il1a/Il1b/Gbp2/Tlr2/Lyn/Ripk2/Tnfrsf1b/Il6/Cxcl13/Tlr1/Cxcl9/Cxcl10/Cxcl11/Gbp6/Serpine1/Klrk1/Adm/Axl/Zfp36/Trim12c/Trim30a/Trim30d/Irf8/Casp1/Plscr2/Tlr9/Myd88	61	UP
GO:0071216	BP	GO:0071216	cellular response to biotic stimulus	55/537	300/19034	5.09701e-29	8.03474e-27	5.43031e-27	Stat1/Fcgr4/Fcgr2b/Lilrb4a/Ifng/Ddit3/Tnfaip3/Sbno2/Il12b/Nos2/Ccl2/Ccl12/Irgm1/Cxcl16/Scimp/Ccl5/Cmpk2/Nfkbia/Ly86/Cd180/Acod1/Gch1/Cd86/Tnf/Jak2/Cd274/Spi1/B2m/Il1a/Il1b/Txnip/Gbp2/Tlr2/Lyn/Ripk2/Tnfrsf1b/Il6/Cxcl13/Tlr1/Cxcl9/Cxcl10/Cxcl11/Gbp6/Serpine1/Klrk1/Clec7a/Axl/Zfp36/Trim12c/Trim30a/Trim30d/Irf8/Casp1/Plscr2/Myd88	55	UP
GO:0070661	BP	GO:0070661	leukocyte proliferation	59/537	357/19034	1.4802e-28	2.19999e-26	1.48687e-26	Slc11a1/Ptprc/Fcgr2b/Lilrb4b/Lilrb4a/Itgb2/Icosl/Ifng/Il12b/Irf1/Ccl12/Slfn1/Dock2/Lgals9/Ccl5/Cd180/Lgals3/Pnp/Myc/Csf2rb/Nckap1l/Csf2rb2/Rac2/Cd86/Cdkn1a/H2-Aa/Aif1/Cd74/Dock8/Jak2/Cd274/Tcirg1/Il2ra/Cd40/Cd44/Il1a/Il1b/Sdc4/Csf1/Vcam1/Lyn/Ifna7/Ifna4/Ripk2/Ifna15/Ifna2/Tnfrsf1b/Il6/Bst1/Ptpn6/Itgal/Itgam/Il15/Psmb10/Tlr9/Ccr2/Myd88/Msn/Elf4	59	UP
GO:0001906	BP	GO:0001906	cell killing	47/537	226/19034	1.95902e-27	2.57832e-25	1.74257e-25	Ptprc/Prf1/Ifng/Il12b/Nos2/Ccl2/Ccl12/Lgals9/Serpinb9/Lgals3/Pnp/Gzmb/Nckap1l/Tap1/Tap2/H2-Bl/H2-Q4/H2-Q8/H2-Q6/H2-Q7/H2-M3/Vav1/H2-Bl/H2-T24/H2-T23/H2-T22/Gm7030/H2-T10/C3/Spi1/B2m/Fcgr1/Rnf19b/Cxcl13/Cxcl9/Cxcl10/Ncf1/Clec2d/Ptpn6/Klrk1/Clec7a/Pglyrp1/Nkg7/Ctsc/Itgam/Ctsh/Myd88	47	UP
GO:0002366	BP	GO:0002366	leukocyte activation involved in immune response	54/537	309/19034	1.98256e-27	2.57832e-25	1.74257e-25	Slc11a1/Ptprc/Fcer1g/Ly9/Lilrb4a/Itgb2/Icosl/Ifng/Tnfaip3/Sbno2/Il12b/Irf1/Ifi35/Grn/Milr1/Dock2/Lgals9/Stat3/Gadd45g/Cd180/Lgals8/Lgals3/Lcp1/Nckap1l/Rac2/Nfkbiz/Myo1f/H2-M3/Cd74/Spi1/Cd40/Nmi/Lyn/Ifna7/Ifna4/Ripk2/Ifna15/Ifna2/Fgl2/Il6/Clec4e/Ptpn6/Pglyrp1/Nkg7/Itgal/Itgam/Bcl3/Hmox1/Irf8/Icam1/Ccr2/Parp3/Trex1/Myd88	54	UP
GO:0046651	BP	GO:0046651	lymphocyte proliferation	54/537	324/19034	2.22518e-26	2.5723e-24	1.7385e-24	Slc11a1/Ptprc/Fcgr2b/Lilrb4b/Lilrb4a/Itgb2/Icosl/Ifng/Il12b/Irf1/Slfn1/Dock2/Lgals9/Ccl5/Cd180/Lgals3/Pnp/Myc/Nckap1l/Rac2/Cd86/Cdkn1a/H2-Aa/Aif1/Cd74/Dock8/Jak2/Cd274/Il2ra/Cd40/Cd44/Il1a/Il1b/Sdc4/Vcam1/Lyn/Ifna7/Ifna4/Ripk2/Ifna15/Ifna2/Tnfrsf1b/Il6/Bst1/Ptpn6/Itgal/Itgam/Il15/Psmb10/Tlr9/Ccr2/Myd88/Msn/Elf4	54	UP
GO:0051249	BP	GO:0051249	regulation of lymphocyte activation	64/537	467/19034	3.56064e-26	3.94095e-24	2.6635e-24	Icos/Ptprc/Fcgr2b/Slamf7/Slamf8/Lilrb4b/Lilrb4a/Icosl/Ifng/Tnfaip3/Il12b/Irf1/Ccl2/Slfn1/Lgals9/Ccl5/Lgals8/Ctla2a/Lgals3/Pnp/Nckap1l/Rac2/Cd86/Nfkbiz/Samsn1/Cdkn1a/H2-Aa/H2-Ea/Aif1/Cd74/Dock8/Jak2/Cd274/Fas/Il2ra/Il15ra/B2m/Cd40/Cd44/Il1a/Il1b/Sdc4/Sirpb1b/Vcam1/Lyn/Ripk2/Themis2/Tnfrsf1b/Fgl2/Il6/Bst1/Ptpn6/Clec7a/Pglyrp1/Itgal/Axl/Il15/Tlr9/Ccr2/Zbtb16/Parp3/Trex1/Myd88/Il2rg	64	UP
GO:0002274	BP	GO:0002274	myeloid leukocyte activation	47/537	257/19034	7.19431e-25	7.19708e-23	4.86417e-23	Slc11a1/Fcgr4/Pla2g4a/Fcer1g/Lilrb4b/Lilrb4a/Itgb2/Ifng/Sbno2/Lcp2/Ifi35/Tmem106a/Grn/Milr1/Dock2/Lgals9/Ccl5/Cd300lf/Nampt/Rac2/Myo1f/Ubd/Aif1/Tnf/Batf2/Jak2/Spi1/Thbs1/Cst7/Nmi/Tlr2/Lyn/Jun/C1qa/Tlr1/Ptpn6/Klrk1/Ctsc/Itgam/Hmox1/Tlr3/Il15/Casp1/Plscr2/Ccr2/Trex1/Myd88	47	UP
GO:1903131	BP	GO:1903131	mononuclear cell differentiation	61/537	470/19034	1.05481e-23	9.46058e-22	6.39397e-22	Ptprc/Fcer1g/Ly9/Slamf8/Ifi207/Ifi204/Lilrb4b/Lilrb4a/Ifng/Tnfaip3/Il12b/Irf1/Dock2/Lgals9/Stat3/Rsad2/Gadd45g/Lgals8/Nfil3/Ctla2a/Pnp/Myc/Nckap1l/Nfkbiz/Ubd/Vav1/H2-Aa/Cd74/Batf2/Fas/Tcirg1/Il2ra/Il15ra/Spi1/B2m/Cd44/Il1a/Il1b/Csf1/Lyn/Ifna7/Ifna4/Ripk2/Tnfsf8/Ifna15/Ifna2/Jun/Fgl2/Il6/Clec4e/Ptpn6/Pglyrp1/Bcl3/Axl/Irf8/Il15/Tlr9/Ccr2/Zbtb16/Bcl2a1d/Il2rg	61	UP
GO:0001909	BP	GO:0001909	leukocyte mediated cytotoxicity	37/537	159/19034	1.2252e-23	1.08025e-21	7.30093e-22	Ptprc/Prf1/Il12b/Ccl2/Lgals9/Serpinb9/Pnp/Gzmb/Nckap1l/Tap1/Tap2/H2-Bl/H2-Q4/H2-Q8/H2-Q6/H2-Q7/H2-M3/Vav1/H2-Bl/H2-T24/H2-T23/H2-T22/Gm7030/H2-T10/Spi1/B2m/Fcgr1/Rnf19b/Ncf1/Clec2d/Ptpn6/Klrk1/Nkg7/Ctsc/Itgam/Ctsh/Myd88	37	UP
GO:0032102	BP	GO:0032102	negative regulation of response to external stimulus	56/537	399/19034	1.68917e-23	1.46451e-21	9.89795e-22	Fcgr2b/Slamf8/Ifi207/Ifi204/Stat2/Tnfaip3/Il12b/Ccl2/Ccl12/Grn/Lgals9/Dhx58/Socs3/Aoah/Serpinb9/Ctla2a/Acod1/Parp14/Tap1/Tap2/Ier3/Gpr31b/C2/Aif1/Tnf/Isg15/Rnf125/Il2ra/Thbs1/Cst7/Nmi/Serping1/Cd44/Samhd1/Adar/Tnfrsf1b/Fgl2/Cxcl13/Oasl2/Oas1g/Oas3/Oas1g/Oas1a/Trafd1/Serpine1/Tnfrsf1a/Clec2d/Pglyrp1/Zfp36/Trim21/Nlrc5/Angpt2/Uaca/Anxa2/Trex1/Ccr1	56	UP
GO:0016032	BP	GO:0016032	viral process	52/537	346/19034	2.84996e-23	2.39121e-21	1.61611e-21	Stat1/Sp100/Rnasel/Ifi207/Ifi204/Ifng/Ccl12/Trim25/Ifitm2/Ccl5/Rsad2/Ly6e/Apobec3/Parp10/Trim26/Tnf/Isg15/Eif2ak2/Cd74/Ch25h/Ifih1/Siglec1/Znfx1/Zbp1/Pitx3/Adar/Vcam1/Trim14/Jun/Oasl2/Oasl1/Oas1g/Oas2/Oas3/Oas1g/Oas1a/Trim56/Zc3hav1/Isg20/Trim34a/Ifitm1/Axl/Zfp36/Trim21/Trim12c/Trim30a/Trim30d/Ifitm3/Ifitm6/Bst2/Icam1/Pml	52	UP
GO:0007159	BP	GO:0007159	leukocyte cell-cell adhesion	53/537	368/19034	8.14992e-23	6.62436e-21	4.4771e-21	Icos/Sele/Sell/Selp/Ptprc/Lilrb4b/Lilrb4a/Itgb2/Icosl/Ifng/Il12b/Irf1/Ccl2/Slfn1/Lgals9/Ccl5/Lgals8/Lgals3/Pnp/Nckap1l/Rac2/Itga5/Cd86/Nfkbiz/H2-Aa/H2-Ea/Aif1/Tnf/Cd74/Dock8/Jak2/Cd274/Il2ra/Thbs1/B2m/Cd44/Il1a/Il1b/Sdc4/Sirpb1b/Vcam1/Ripk2/Fgl2/Il6/Ptpn6/Itgal/Itgam/Il15/Icam1/Ccr2/Zbtb16/Msn/Il2rg	53	UP
GO:0050867	BP	GO:0050867	positive regulation of cell activation	53/537	377/19034	2.56929e-22	2.05622e-20	1.38971e-20	Icos/Selp/Ptprc/Pla2g4a/Fcer1g/Lilrb4b/Lilrb4a/Itgb2/Icosl/Ifng/Il12b/Irf1/Ccl2/Plek/Lgals9/Ccl5/Lgals8/Pnp/Nckap1l/Cd86/Nfkbiz/Cdkn1a/H2-Aa/H2-Ea/Aif1/Cd74/Dock8/Jak2/Cd274/Il2ra/Il15ra/Thbs1/B2m/Cd40/Il1a/Il1b/Sirpb1b/Vcam1/Ripk2/Il6/Bst1/Klrk1/Clec7a/Ctsc/Itgal/Itgam/Axl/Il15/Tlr9/Ccr2/Zbtb16/Myd88/Il2rg	53	UP
GO:1903039	BP	GO:1903039	positive regulation of leukocyte cell-cell adhesion	42/537	237/19034	8.80233e-22	6.35969e-20	4.29822e-20	Icos/Sele/Selp/Ptprc/Lilrb4b/Lilrb4a/Itgb2/Icosl/Ifng/Il12b/Irf1/Ccl2/Lgals9/Ccl5/Lgals8/Pnp/Nckap1l/Cd86/Nfkbiz/H2-Aa/H2-Ea/Aif1/Tnf/Cd74/Dock8/Jak2/Cd274/Il2ra/B2m/Cd44/Il1a/Il1b/Sirpb1b/Vcam1/Ripk2/Il6/Itgal/Il15/Icam1/Ccr2/Zbtb16/Il2rg	42	UP
GO:0060759	BP	GO:0060759	regulation of response to cytokine stimulus	34/537	147/19034	1.0057e-21	7.16664e-20	4.8436e-20	Ptprc/Stat2/Irgm1/Cd300lf/Naip2/Angpt1/Parp9/Parp14/Hspa1a/Isg15/Cd74/Sting1/Il1rn/Ifih1/Samhd1/Zbp1/Adar/Tlr2/Csf1/Ripk2/Ddx58/Il6/Oasl2/Oas1g/Oas3/Oas1g/Oas1a/Trim56/Tnfrsf1a/Axl/Irf7/Nlrc5/Casp1/Trex1	34	UP
GO:0070663	BP	GO:0070663	regulation of leukocyte proliferation	44/537	264/19034	1.1591e-21	8.14815e-20	5.50695e-20	Ptprc/Fcgr2b/Lilrb4b/Lilrb4a/Icosl/Ifng/Il12b/Irf1/Ccl12/Slfn1/Lgals9/Ccl5/Lgals3/Pnp/Csf2rb/Nckap1l/Csf2rb2/Rac2/Cd86/Cdkn1a/H2-Aa/Aif1/Cd74/Jak2/Cd274/Il2ra/Cd40/Cd44/Il1a/Il1b/Sdc4/Csf1/Vcam1/Lyn/Ripk2/Tnfrsf1b/Il6/Bst1/Ptpn6/Itgal/Il15/Tlr9/Ccr2/Myd88	44	UP
GO:0002456	BP	GO:0002456	T cell mediated immunity	33/537	139/19034	1.67266e-21	1.16016e-19	7.84097e-20	Slc11a1/Ptprc/Lilrb4b/Lilrb4a/Prf1/Il12b/Rsad2/Serpinb9/Pnp/Gzmb/Nckap1l/Tap2/H2-Bl/H2-Q4/H2-Q8/H2-Q6/H2-Q7/H2-M3/H2-Bl/H2-T24/H2-T23/H2-T22/Gm7030/H2-T10/B2m/Il1b/Tnfrsf1b/Il6/Ctsc/Icam1/Ctsh/Ccr2/Trex1	33	UP
GO:0050900	BP	GO:0050900	leukocyte migration	51/537	373/19034	5.84336e-21	3.66231e-19	2.47518e-19	Sele/Sell/Selp/Fcer1g/Slamf8/Itgb2/Ifng/Ccl2/Ccl7/Ccl12/Ccl4/Cxcl16/Lgals9/Ccl5/Ccl9/Ccl3/Lgmn/Lgals3/Nckap1l/Rac2/Apod/Vav1/Aif1/Tnf/Cd74/Dock8/Ch25h/Spi1/Thbs1/Il1a/Il1b/Tlr2/Csf1/Vcam1/Lyn/Csf3r/Bst1/Cxcl13/Spp1/Cxcl9/Cxcl10/Cxcl11/Serpine1/C3ar1/Itgal/Itgam/Icam1/Ccr2/Myd88/Ccr1/Msn	51	UP
GO:0006909	BP	GO:0006909	phagocytosis	41/537	243/19034	1.83564e-20	1.08511e-18	7.33377e-19	Slc11a1/Ptprc/Fcgr2b/Fcer1g/Itgb2/Ifng/Ccl2/Dock2/Cd300lf/Pld4/Ncf4/Nckap1l/Il2rb/Rac2/Vav1/C2/Aif1/Tnf/C3/Il15ra/Thbs1/Hck/Il1b/Tgm2/Pitx3/Sirpb1b/Tlr2/Fcgr1/Clec7a/Itgal/Itgam/Axl/Irf8/Rab20/Msr1/Il15/Cyba/Ccr2/Trex1/Myd88/Il2rg	41	UP
GO:1903706	BP	GO:1903706	regulation of hemopoiesis	51/537	387/19034	3.0553e-20	1.74656e-18	1.18042e-18	Stat1/Casp8/Ptprc/Slamf8/Lilrb4b/Lilrb4a/Ifng/Il12b/Irf1/Lgals9/Ccl5/Ccl3/Stat3/Nfkbia/Ctla2a/Pnp/Myc/Nckap1l/Hcls1/Nfkbiz/H2-Aa/Hspa1a/Tnf/Isg15/Cd74/Fas/Il2ra/Il15ra/Spi1/B2m/Cd44/Csf1/Lyn/Csf3r/Ripk2/Jun/C1qc/Fgl2/Il6/Clec2d/Ptpn6/Pglyrp1/Itgam/Axl/Zfp36/Il15/Tlr9/Ccr2/Zbtb16/Ccr1/Il2rg	51	UP
GO:0035455	BP	GO:0035455	response to interferon-alpha	18/537	33/19034	6.78585e-20	3.71579e-18	2.51133e-18	Ifi204/Ifitm2/Tgtp1/Myc/Eif2ak2/Ifit2/Ifit3/Ifit1/Adar/Oasl2/Oas1g/Oas1g/Oas1a/Ifitm1/Axl/Ifitm3/Ifitm6/Bst2	18	UP
GO:0031341	BP	GO:0031341	regulation of cell killing	31/537	135/19034	8.15032e-20	4.32632e-18	2.92396e-18	Ptprc/Prf1/Ifng/Il12b/Nos2/Ccl2/Lgals9/Serpinb9/Pnp/Nckap1l/Tap1/Tap2/H2-Bl/H2-Q4/H2-Q8/H2-Q6/H2-Q7/H2-M3/Vav1/H2-Bl/H2-T24/H2-T23/H2-T22/Gm7030/H2-T10/Spi1/B2m/Clec2d/Klrk1/Clec7a/Itgam	31	UP
GO:0030595	BP	GO:0030595	leukocyte chemotaxis	38/537	227/19034	6.31632e-19	3.01445e-17	2.03733e-17	Sell/Fcer1g/Slamf8/Itgb2/Ifng/Ccl2/Ccl7/Ccl12/Ccl4/Cxcl16/Ccl5/Ccl9/Ccl3/Lgmn/Lgals3/Nckap1l/Rac2/Vav1/Aif1/Cd74/Ch25h/Spi1/Thbs1/Il1b/Csf1/Lyn/Csf3r/Bst1/Cxcl13/Spp1/Cxcl9/Cxcl10/Cxcl11/Serpine1/C3ar1/Itgam/Ccr2/Ccr1	38	UP
GO:0050870	BP	GO:0050870	positive regulation of T cell activation	36/537	212/19034	3.35201e-18	1.50321e-16	1.01595e-16	Icos/Ptprc/Lilrb4b/Lilrb4a/Icosl/Ifng/Il12b/Irf1/Ccl2/Lgals9/Ccl5/Lgals8/Pnp/Nckap1l/Cd86/Nfkbiz/H2-Aa/H2-Ea/Aif1/Cd74/Dock8/Jak2/Cd274/Il2ra/B2m/Il1a/Il1b/Sirpb1b/Vcam1/Ripk2/Il6/Itgal/Il15/Ccr2/Zbtb16/Il2rg	36	UP
GO:0046631	BP	GO:0046631	alpha-beta T cell activation	33/537	182/19034	1.12447e-17	4.7557e-16	3.21415e-16	Ptprc/Ly9/Lilrb4b/Lilrb4a/Ifng/Il12b/Irf1/Dock2/Lgals9/Stat3/Rsad2/Gadd45g/Pnp/Myc/Nckap1l/Nfkbiz/H2-M3/Jak2/Cd274/Tcirg1/Cd44/Ripk2/Tnfsf8/Il6/Clec4a1/Clec4a3/Nkg7/Bcl3/Il15/Ccr2/Zbtb16/Elf4/Il2rg	33	UP
GO:0001910	BP	GO:0001910	regulation of leukocyte mediated cytotoxicity	27/537	116/19034	1.39107e-17	5.83576e-16	3.94412e-16	Ptprc/Il12b/Ccl2/Lgals9/Serpinb9/Pnp/Nckap1l/Tap1/Tap2/H2-Bl/H2-Q4/H2-Q8/H2-Q6/H2-Q7/H2-M3/Vav1/H2-Bl/H2-T24/H2-T23/H2-T22/Gm7030/H2-T10/Spi1/B2m/Clec2d/Klrk1/Itgam	27	UP
GO:0002709	BP	GO:0002709	regulation of T cell mediated immunity	25/537	105/19034	1.25362e-16	4.7601e-15	3.21713e-15	Ptprc/Lilrb4b/Lilrb4a/Il12b/Rsad2/Pnp/Nckap1l/Tap2/H2-Bl/H2-Q4/H2-Q8/H2-Q6/H2-Q7/H2-M3/H2-Bl/H2-T24/H2-T23/H2-T22/Gm7030/H2-T10/B2m/Il1b/Tnfrsf1b/Il6/Ccr2	25	UP
GO:0002440	BP	GO:0002440	production of molecular mediator of immune response	37/537	255/19034	2.36959e-16	8.68071e-15	5.86689e-15	Slc11a1/Ptprc/Fcgr2b/Fcer1g/Lilrb4b/Lilrb4a/Icosl/Ifng/Tnfaip3/Il12b/Scimp/Rsad2/Lacc1/Angpt1/Cd86/H2-Aa/H2-Ea/Tnf/Cd74/Fas/Tcirg1/B2m/Cd40/Il1b/Samhd1/Tlr2/Ddx58/Tnfrsf1b/Fgl2/Il6/Hmox1/Tlr3/Bst2/Tlr9/Ccr2/Parp3/Trex1	37	UP
GO:0050766	BP	GO:0050766	positive regulation of phagocytosis	22/537	80/19034	3.14232e-16	1.1431e-14	7.72568e-15	Slc11a1/Ptprc/Fcgr2b/Fcer1g/Ifng/Ccl2/Dock2/Cd300lf/Nckap1l/Il2rb/C2/Tnf/C3/Il15ra/Il1b/Pitx3/Sirpb1b/Fcgr1/Clec7a/Il15/Cyba/Il2rg	22	UP
GO:0002685	BP	GO:0002685	regulation of leukocyte migration	34/537	224/19034	1.00207e-15	3.52213e-14	2.38044e-14	Sele/Sell/Selp/Slamf8/Ccl2/Ccl7/Ccl12/Lgals9/Ccl5/Lgmn/Lgals3/Nckap1l/Rac2/Apod/Aif1/Cd74/Dock8/Spi1/Thbs1/Il1a/Il1b/Tlr2/Csf1/Lyn/Bst1/Cxcl13/Cxcl10/Serpine1/C3ar1/Icam1/Ccr2/Myd88/Ccr1/Msn	34	UP
GO:0006959	BP	GO:0006959	humoral immune response	35/537	248/19034	3.71687e-15	1.18621e-13	8.01701e-14	Ptprc/Fcgr2b/Ifng/Ccl12/Wfdc17/Lgals3/Acod1/C4b/C4a/Cfb/C2/Tnf/C3/B2m/Serping1/Il1b/Ifna7/Ifna4/Ifna15/Ifna2/C1qb/C1qc/C1qa/Cxcl13/Cxcl9/Cxcl10/Cxcl11/C1ra/C1rb/C1s1/Ptpn6/Pglyrp1/Adm/Bcl3/Ccr2	35	UP
GO:0051090	BP	GO:0051090	regulation of DNA-binding transcription factor activity	46/537	433/19034	1.0076e-14	3.02978e-13	2.04769e-13	Cflar/Sp100/Fcgr2b/Itgb2/Ddit3/Tnfaip3/Trim25/Stat3/Ifrd1/Nfkbia/Rnf31/Acod1/Parp10/Hcls1/Trim26/Hspa1a/Tnf/Eif2ak2/Cyp1b1/Sting1/Jak2/Spi1/Hck/Cd40/Il1b/Tlr2/Ripk2/Ddx58/Trim14/Il6/Nod1/Anxa4/Prkd2/Trim34a/Bcl3/Trim21/Trim12c/Trim30a/Trim30d/Nupr1/Hmox1/Nlrc5/Tlr3/Icam1/Tlr9/Myd88	46	UP
GO:0150076	BP	GO:0150076	neuroinflammatory response	18/537	64/19034	1.04681e-13	2.89019e-12	1.95334e-12	Ptgs2/Ifng/Grn/Nampt/Aif1/Tnf/Jak2/Cst7/Il1b/Tlr2/Jun/C1qa/Tnfrsf1b/Ctsc/Itgam/Nupr1/Tlr3/Casp1	18	UP
GO:0045765	BP	GO:0045765	regulation of angiogenesis	37/537	308/19034	1.05007e-13	2.89019e-12	1.95334e-12	Stat1/Sp100/Itgb2/Ccl2/Grn/Ccl5/Stat3/Rhoj/Erap1/Lgals3/Itga5/Adamts1/Tnf/Lrg1/C3/Cyp1b1/Thbs1/Cd40/Nfe2l2/Il1a/Il1b/Cxcl10/Hpse/Serpine1/Tnfrsf1a/Hk2/Adamts9/C3ar1/Prkd2/Adm/Itgax/Hmox1/Angpt2/Tlr3/Ctsh/Ccr2/Pml	37	UP
GO:0002700	BP	GO:0002700	regulation of production of molecular mediator of immune response	28/537	176/19034	1.06856e-13	2.92562e-12	1.97729e-12	Ptprc/Fcgr2b/Fcer1g/Lilrb4b/Lilrb4a/Ifng/Tnfaip3/Scimp/Rsad2/Lacc1/Angpt1/Cd86/Tnf/Cd74/B2m/Cd40/Il1b/Tlr2/Ddx58/Tnfrsf1b/Il6/Hmox1/Tlr3/Bst2/Tlr9/Ccr2/Parp3/Trex1	28	UP
GO:0052548	BP	GO:0052548	regulation of endopeptidase activity	39/537	346/19034	1.7701e-13	4.79586e-12	3.2413e-12	Stat1/Cflar/Casp8/Ptgs2/Ifi207/Ifi204/Psme2/Stat3/Serpina3f/Serpina3n/Lgmn/Serpinb6b/Serpinb9/Naip2/Psme1/Myc/Psmb8/Psmb9/Tnf/Xdh/Jak2/Fas/Thbs1/Cst7/Serping1/Cd44/Tnfsf10/Lyn/Ripk2/Il6/Serpine1/Nod1/Plaur/Casp1/Casp12/Uaca/Pml/Bcl2a1d/Timp1	39	UP
GO:0030101	BP	GO:0030101	natural killer cell activation	21/537	99/19034	4.08221e-13	1.07795e-11	7.28537e-12	Ptprc/Slamf7/Lilrb4a/Itgb2/Il12b/Irf1/Lgals9/Nfil3/Il2rb/Jak2/Il15ra/Ifna7/Ifna4/Ifna15/Ifna2/Klrk1/Pglyrp1/Nkg7/Axl/Il15/Elf4	21	UP
GO:0034612	BP	GO:0034612	response to tumor necrosis factor	29/537	203/19034	6.53058e-13	1.69015e-11	1.1423e-11	Stat1/Casp8/Irf1/Nos2/Ccl2/Ccl7/Ccl12/Ccl4/Cxcl16/Ccl5/Ccl9/Ccl3/Nfkbia/Naip2/Acod1/Gch1/Ubd/Hspa1a/Tnf/Jak2/Cd40/Nfe2l2/Gbp3/Il6/Gbp4/Tnfrsf1a/Zfp36/Casp1/Birc3	29	UP
GO:0002269	BP	GO:0002269	leukocyte activation involved in inflammatory response	15/537	45/19034	7.44171e-13	1.91642e-11	1.29522e-11	Ifng/Grn/Nampt/Aif1/Tnf/Jak2/Cst7/Tlr2/Jun/C1qa/Ctsc/Itgam/Tlr3/Casp1/Myd88	15	UP
GO:0002367	BP	GO:0002367	cytokine production involved in immune response	22/537	116/19034	1.25205e-12	3.16173e-11	2.13687e-11	Slc11a1/Fcer1g/Lilrb4b/Lilrb4a/Il12b/Scimp/Rsad2/Lacc1/Angpt1/Tnf/Cd74/B2m/Il1b/Tlr2/Ddx58/Tnfrsf1b/Il6/Hmox1/Tlr3/Bst2/Tlr9/Ccr2	22	UP
GO:0070555	BP	GO:0070555	response to interleukin-1	20/537	96/19034	2.12307e-12	5.28431e-11	3.57142e-11	Sele/Irf1/Ccl2/Ccl7/Ccl12/Ccl4/Ccl5/Ccl9/Ccl3/Acod1/Il1rn/Cd40/Il1a/Il1b/Zbp1/Ripk2/Il6/Serpine1/Saa3/Myd88	20	UP
GO:0071887	BP	GO:0071887	leukocyte apoptotic process	23/537	136/19034	4.7039e-12	1.13286e-10	7.65644e-11	Casp8/Fcgr2b/Fcer1g/Ifng/Ccl5/Serpinb9/Lgals3/Pnp/Myc/Hcls1/Cd74/Dock8/Cd274/Fas/Il2ra/Cd44/Siglec1/Lyn/Il6/Itgam/Axl/Bcl2a1a/Ccr5	23	UP
GO:0002526	BP	GO:0002526	acute inflammatory response	20/537	107/19034	1.76078e-11	4.01735e-10	2.71514e-10	Ptgs2/Fcgr2b/Fcer1g/Ccl5/Stat3/Serpina3n/Serpinb9/Tnf/C3/Il1rn/Il1a/Il1b/Fcgr1/Il6/Hpse/Saa3/Nupr1/Hp/Icam1/Ccr5	20	UP
GO:1904407	BP	GO:1904407	positive regulation of nitric oxide metabolic process	14/537	47/19034	2.48583e-11	5.59796e-10	3.7834e-10	Ptgs2/Itgb2/Ifng/Tmem106a/H2-M3/Aif1/Tnf/Jak2/Il1b/Pitx3/Tlr2/Il6/Klrk1/Icam1	14	UP
GO:0046718	BP	GO:0046718	viral entry into host cell	19/537	102/19034	6.02348e-11	1.32212e-09	8.93557e-10	Trim25/Ifitm2/Ly6e/Trim26/Cd74/Ch25h/Siglec1/Pitx3/Trim14/Trim56/Trim34a/Ifitm1/Axl/Trim21/Trim12c/Trim30a/Trim30d/Ifitm3/Ifitm6	19	UP
GO:0035457	BP	GO:0035457	cellular response to interferon-alpha	10/537	21/19034	7.84406e-11	1.71449e-09	1.15874e-09	Ifi204/Myc/Ifit2/Ifit3/Ifit1/Oasl2/Oas1g/Oas1g/Oas1a/Axl	10	UP
GO:0010952	BP	GO:0010952	positive regulation of peptidase activity	24/537	175/19034	1.55273e-10	3.29685e-09	2.22819e-09	Stat1/Cflar/Casp8/Ifi207/Ifi204/Grn/Psme2/Stat3/Lgmn/Psme1/Myc/Tnf/Xdh/Jak2/Fas/Tnfsf10/Lyn/Ripk2/Nod1/Casp1/Casp12/Uaca/Ctsh/Pml	24	UP
GO:0046209	BP	GO:0046209	nitric oxide metabolic process	17/537	87/19034	2.81521e-10	5.88142e-09	3.97498e-09	Ptgs2/Itgb2/Ifng/Nos2/Tmem106a/Tspo/H2-M3/Aif1/Tnf/Cyp1b1/Jak2/Il1b/Pitx3/Tlr2/Il6/Klrk1/Icam1	17	UP
GO:2001057	BP	GO:2001057	reactive nitrogen species metabolic process	17/537	90/19034	4.91727e-10	1.01105e-08	6.83324e-09	Ptgs2/Itgb2/Ifng/Nos2/Tmem106a/Tspo/H2-M3/Aif1/Tnf/Cyp1b1/Jak2/Il1b/Pitx3/Tlr2/Il6/Klrk1/Icam1	17	UP
GO:0050730	BP	GO:0050730	regulation of peptidyl-tyrosine phosphorylation	29/537	268/19034	6.33802e-10	1.28791e-08	8.70435e-09	Ptprc/Lilrb4b/Lilrb4a/Itgb2/Ifng/Il12b/Irf1/Ccl5/Socs3/Angpt1/Itga5/Parp9/Hcls1/Parp14/Samsn1/Cd74/Jak2/Cd40/Cd44/Ehd4/Lyn/Ripk2/Il6/Bst1/Tnfrsf1a/Ptpn6/Mvp/Il15/Icam1	29	UP
GO:0006809	BP	GO:0006809	nitric oxide biosynthetic process	16/537	81/19034	7.97748e-10	1.60227e-08	1.0829e-08	Ptgs2/Itgb2/Ifng/Nos2/Tspo/H2-M3/Aif1/Tnf/Cyp1b1/Jak2/Il1b/Pitx3/Tlr2/Il6/Klrk1/Icam1	16	UP
GO:0002532	BP	GO:0002532	production of molecular mediator involved in inflammatory response	17/537	93/19034	8.39356e-10	1.67936e-08	1.135e-08	Fcer1g/Slamf8/Lilrb4b/Lilrb4a/Nos2/Grn/Stat3/Pld4/Apod/Tnf/Gbp5/Lyn/Il6/Ncf1/Serpine1/Clec7a/Myd88	17	UP
GO:2000106	BP	GO:2000106	regulation of leukocyte apoptotic process	18/537	108/19034	1.28132e-09	2.52479e-08	1.70639e-08	Casp8/Fcgr2b/Fcer1g/Ccl5/Serpinb9/Lgals3/Pnp/Myc/Hcls1/Cd74/Dock8/Cd274/Cd44/Siglec1/Lyn/Axl/Bcl2a1a/Ccr5	18	UP
GO:0002507	BP	GO:0002507	tolerance induction	10/537	30/19034	5.31442e-09	9.63263e-08	6.51024e-08	Icos/Lilrb4b/Lilrb4a/Tnfaip3/Acod1/Cd86/Cd274/Il2ra/Lyn/C3ar1	10	UP
GO:0002262	BP	GO:0002262	myeloid cell homeostasis	23/537	192/19034	5.48802e-09	9.91274e-08	6.69956e-08	Stat1/Fcgr2b/Fcer1g/Lilrb4a/Ifng/Ccl2/Stat3/Nckap1l/Hcls1/Hspa1a/Isg15/Jak2/Spi1/B2m/Cd44/Adar/Lyn/Il6/Itgam/Axl/Zfp36/Hmox1/Ccr2	23	UP
GO:0043330	BP	GO:0043330	response to exogenous dsRNA	12/537	48/19034	6.21503e-09	1.11102e-07	7.50884e-08	Stat1/Nfkbia/Sting1/Ifih1/Ifna7/Ifna4/Ripk2/Ddx58/Ifna15/Ifna2/Zc3hav1/Tlr3	12	UP
GO:1901216	BP	GO:1901216	positive regulation of neuron death	19/537	133/19034	6.42492e-09	1.1407e-07	7.70945e-08	Casp8/Fcgr2b/Ifng/Ddit3/Grn/Ccl3/Daxx/Tnf/Fas/Lcn2/Il1b/Ctsz/Pitx3/Jun/C1qa/Tnfrsf1a/Itgam/Nupr1/Casp1	19	UP
GO:0031331	BP	GO:0031331	positive regulation of cellular catabolic process	37/537	453/19034	7.80194e-09	1.36194e-07	9.20469e-08	Ifng/Ddit3/Tnfaip3/Pnpt1/Irgm1/Tut7/Tent4a/Rnf31/Myc/Dtx3l/Hspa1a/Tnf/Dcp2/Sting1/Il1b/Zbp1/Tlr2/Mov10/Rnf19b/Ripk2/Trim14/Tnfrsf1b/Il6/Hpse/Hspb8/Zc3hav1/Nod1/Ctsc/Trim34a/Zfp36/Trim21/Trim12c/Trim30a/Trim30d/Nupr1/Hmox1/Msn	37	UP
GO:0070374	BP	GO:0070374	positive regulation of ERK1 and ERK2 cascade	25/537	229/19034	8.13643e-09	1.41086e-07	9.53532e-08	Cflar/Ptprc/Ccl2/Ccl7/Ccl12/Ccl4/Scimp/Ccl5/Ccl9/Ccl3/Angpt1/C3/Cd74/Cd44/Il1a/Il1b/Tlr2/Glipr2/Ripk2/Jun/Il6/Nod1/Prkd2/Icam1/Ccr1	25	UP
GO:0050921	BP	GO:0050921	positive regulation of chemotaxis	20/537	150/19034	8.67189e-09	1.49871e-07	1.01291e-07	Sell/Ccl2/Ccl7/Ccl5/Lgmn/Nckap1l/Rac2/Aif1/Cd74/Spi1/Thbs1/Il1b/Csf1/Cxcl13/Cxcl10/Serpine1/C3ar1/Prkd2/Ccr2/Ccr1	20	UP
GO:0048659	BP	GO:0048659	smooth muscle cell proliferation	22/537	187/19034	1.64827e-08	2.7659e-07	1.86934e-07	Ptgs2/Ifng/Ddit3/Tnfaip3/Il12b/Ccl5/Nampt/Myc/Apod/Adamts1/Cdkn1a/Aif1/Tnf/Jak2/Thbs1/Jun/Il6/C3ar1/Hmox1/Il15/Cyba/Myd88	22	UP
GO:0009611	BP	GO:0009611	response to wounding	38/537	493/19034	2.32413e-08	3.77817e-07	2.55349e-07	Cflar/Slc11a1/Selp/Pla2g4a/Fcer1g/Lilrb4a/Ddit3/Tnfaip3/Ccl2/Grn/Plek/Gfap/Lcp1/Cdkn1a/Tnf/C3/Jak2/Thbs1/Nfe2l2/Serping1/Cd44/Il1a/Sdc4/Lyn/6330407A03Rik/Jun/Il6/Hpse/Serpine1/Ptpn6/Clec7a/Adm/Axl/Zfp36/Hmox1/Anxa2/Ccr2/Timp1	38	UP
GO:0044406	BP	GO:0044406	adhesion of symbiont to host	8/537	20/19034	3.56031e-08	5.64657e-07	3.81625e-07	Gbp2b/Gbp7/Gbp3/Gbp2/Gbp9/Gbp4/Gbp6/Icam1	8	UP
GO:0044790	BP	GO:0044790	suppression of viral release by host	8/537	20/19034	3.56031e-08	5.64657e-07	3.81625e-07	Trim25/Trim26/Trim56/Trim21/Trim12c/Trim30a/Trim30d/Pml	8	UP
GO:0048660	BP	GO:0048660	regulation of smooth muscle cell proliferation	21/537	179/19034	3.66626e-08	5.79692e-07	3.91787e-07	Ptgs2/Ifng/Tnfaip3/Il12b/Ccl5/Nampt/Myc/Apod/Adamts1/Cdkn1a/Aif1/Tnf/Jak2/Thbs1/Jun/Il6/C3ar1/Hmox1/Il15/Cyba/Myd88	21	UP
GO:0001660	BP	GO:0001660	fever generation	7/537	14/19034	3.95503e-08	6.23457e-07	4.21365e-07	Ptgs2/Ccl5/Tnf/Il1rn/Il1a/Il1b/Ccr5	7	UP
GO:0097300	BP	GO:0097300	programmed necrotic cell death	11/537	46/19034	4.43869e-08	6.97585e-07	4.71465e-07	Cflar/Casp8/Rnf31/Tnf/Fas/Zbp1/Nupr1/Tlr3/Mlkl/Casp1/Birc3	11	UP
GO:1904035	BP	GO:1904035	regulation of epithelial cell apoptotic process	15/537	93/19034	4.84415e-08	7.52217e-07	5.08388e-07	Cflar/Tnfaip3/Ccl2/Ccl12/Angpt1/Tnf/Jak2/Thbs1/Cd40/Nfe2l2/Serpine1/Zfp36/Nupr1/Hmox1/Icam1	15	UP
GO:1904019	BP	GO:1904019	epithelial cell apoptotic process	17/537	121/19034	5.1832e-08	7.95368e-07	5.37552e-07	Cflar/Casp8/Tnfaip3/Ccl2/Ccl12/Angpt1/Tnf/Jak2/Fas/Thbs1/Cd40/Nfe2l2/Serpine1/Zfp36/Nupr1/Hmox1/Icam1	17	UP
GO:0060700	BP	GO:0060700	regulation of ribonuclease activity	7/537	15/19034	7.23539e-08	1.09097e-06	7.37336e-07	Oasl2/Oasl1/Oas1g/Oas2/Oas3/Oas1g/Oas1a	7	UP
GO:0002437	BP	GO:0002437	inflammatory response to antigenic stimulus	13/537	71/19034	8.07657e-08	1.21429e-06	8.2068e-07	Fcgr2b/Fcer1g/Lilrb4a/Il12b/Serpinb9/C2/Tnf/C3/Il2ra/Il1rn/Fcgr1/Icam1/Trex1	13	UP
GO:0045730	BP	GO:0045730	respiratory burst	8/537	23/19034	1.28591e-07	1.89498e-06	1.28073e-06	Slc11a1/Slamf8/Grn/Ncf4/Rac2/Ncf1/Cyba/Cybb	8	UP
GO:0043525	BP	GO:0043525	positive regulation of neuron apoptotic process	14/537	87/19034	1.39713e-07	2.04729e-06	1.38366e-06	Ddit3/Grn/Ccl3/Tnf/Fas/Lcn2/Il1b/Ctsz/Pitx3/Jun/Tnfrsf1a/Itgam/Nupr1/Casp1	14	UP
GO:1990868	BP	GO:1990868	response to chemokine	13/537	75/19034	1.58746e-07	2.28753e-06	1.54604e-06	Ccl2/Ccl7/Ccl12/Ccl4/Ccl5/Ccl9/Ccl3/Dock8/Cxcl13/Cxcl9/Cxcl10/Cxcl11/Ccr1	13	UP
GO:0042267	BP	GO:0042267	natural killer cell mediated cytotoxicity	13/537	78/19034	2.55931e-07	3.58856e-06	2.42534e-06	Il12b/Lgals9/Serpinb9/Gzmb/Tap1/Tap2/H2-M3/Vav1/Rnf19b/Clec2d/Ptpn6/Klrk1/Nkg7	13	UP
GO:0070997	BP	GO:0070997	neuron death	33/537	440/19034	3.71919e-07	5.09138e-06	3.44103e-06	Casp8/Fcgr2b/Ifng/Ddit3/Ccl2/Ccl12/Grn/Ccl5/Ccl3/Stat3/Lgmn/Angpt1/Daxx/Tnf/Jak2/Fas/Casp7/Lcn2/Il1b/Ctsz/Pitx3/Csf1/Jun/C1qa/Tnfrsf1b/Il6/Tnfrsf1a/Itgam/Axl/Nupr1/Hmox1/Casp1/Ccr5	33	UP
GO:0006925	BP	GO:0006925	inflammatory cell apoptotic process	8/537	26/19034	3.80221e-07	5.13742e-06	3.47214e-06	Fcgr2b/Ifng/Ccl5/Fas/Cd44/Il6/Itgam/Ccr5	8	UP
GO:0032069	BP	GO:0032069	regulation of nuclease activity	8/537	27/19034	5.27027e-07	6.92322e-06	4.67908e-06	Gzma/Oasl2/Oasl1/Oas1g/Oas2/Oas3/Oas1g/Oas1a	8	UP
GO:0046700	BP	GO:0046700	heterocycle catabolic process	31/537	408/19034	6.38053e-07	8.27718e-06	5.59416e-06	Slc11a1/Rnasel/Upp1/Pnpt1/Slfn9/Slfn8/Tut7/Tent4a/Pnp/Pnp2/Hspa1a/Xdh/Dcp2/Nfe2l2/Samhd1/Zbp1/Helz2/Mov10/Tnfrsf1b/Il6/Oas2/Ncf1/Zc3hav1/Nt5c3/Apobec1/Isg20/Zfp36/Hmox1/Tent5a/Trex1/Myd88	31	UP
GO:0033028	BP	GO:0033028	myeloid cell apoptotic process	9/537	37/19034	6.51205e-07	8.40588e-06	5.68114e-06	Fcgr2b/Fcer1g/Ifng/Ccl5/Cd44/Il6/Clec5a/Itgam/Ccr5	9	UP
GO:0098792	BP	GO:0098792	xenophagy	6/537	13/19034	7.10978e-07	9.08724e-06	6.14164e-06	Rnf213/Lgals8/Rnf31/Tlr2/Ripk2/Nod1	6	UP
GO:0006914	BP	GO:0006914	autophagy	33/537	455/19034	7.90263e-07	9.92982e-06	6.71111e-06	Ifng/Ddit3/Tnfaip3/Rnf213/Irgm1/Hap1/Stat3/Gfap/Nampt/Lgals8/Rnf31/Tspo/Iigp1/Sting1/Tcirg1/Tlr2/Ripk2/Trim14/Hpse/Hspb8/Nod1/Hk2/Rasip1/Trim34a/Trim21/Trim12c/Trim30a/Trim30d/Nupr1/Hmox1/Irf8/Casp1/Il10ra	33	UP
GO:0061919	BP	GO:0061919	process utilizing autophagic mechanism	33/537	455/19034	7.90263e-07	9.92982e-06	6.71111e-06	Ifng/Ddit3/Tnfaip3/Rnf213/Irgm1/Hap1/Stat3/Gfap/Nampt/Lgals8/Rnf31/Tspo/Iigp1/Sting1/Tcirg1/Tlr2/Ripk2/Trim14/Hpse/Hspb8/Nod1/Hk2/Rasip1/Trim34a/Trim21/Trim12c/Trim30a/Trim30d/Nupr1/Hmox1/Irf8/Casp1/Il10ra	33	UP
GO:0033627	BP	GO:0033627	cell adhesion mediated by integrin	13/537	86/19034	8.22298e-07	1.03075e-05	6.96633e-06	Itgb2/Ccl5/Nckap1l/Itga5/Cyp1b1/Lyn/Cxcl13/Serpine1/Ptpn6/Itgal/Itgam/Itgax/Icam1	13	UP
GO:0010951	BP	GO:0010951	negative regulation of endopeptidase activity	19/537	180/19034	8.52381e-07	1.06589e-05	7.20383e-06	Cflar/Ptgs2/Ifi207/Ifi204/Serpina3f/Serpina3n/Serpinb6b/Serpinb9/Naip2/Tnf/Thbs1/Cst7/Serping1/Cd44/Il6/Serpine1/Plaur/Bcl2a1d/Timp1	19	UP
GO:0003158	BP	GO:0003158	endothelium development	16/537	131/19034	8.96275e-07	1.11275e-05	7.52056e-06	S1pr3/Tnf/Xdh/Lcn2/Il1b/Clic4/Plod3/Cxcl10/Hpse/Tnfrsf1a/Apold1/Itgax/Icam1/Robo4/Myd88/Msn	16	UP
GO:0050868	BP	GO:0050868	negative regulation of T cell activation	16/537	131/19034	8.96275e-07	1.11275e-05	7.52056e-06	Lilrb4b/Lilrb4a/Irf1/Slfn1/Lgals9/Lgals3/Nckap1l/Cd86/H2-Aa/Cd74/Cd274/Il2ra/Cd44/Sdc4/Fgl2/Ptpn6	16	UP
GO:0039528	BP	GO:0039528	cytoplasmic pattern recognition receptor signaling pathway in response to virus	8/537	29/19034	9.69448e-07	1.1894e-05	8.03862e-06	Dhx58/Rnf125/Ifih1/Ddx58/Oasl1/Oas3/Zc3hav1/Ddx60	8	UP
GO:0007252	BP	GO:0007252	I-kappaB phosphorylation	7/537	21/19034	1.12815e-06	1.36798e-05	9.24552e-06	Usp25/Tnf/Tlr2/Saa3/Tlr3/Tlr9/Tlr7	7	UP
GO:0034113	BP	GO:0034113	heterotypic cell-cell adhesion	10/537	51/19034	1.32676e-06	1.59474e-05	1.07781e-05	Ptprc/Itgb2/Tnfaip3/Itga5/Tnf/Il1rn/Cd44/Il1b/Vcam1/Itgax	10	UP
GO:0034655	BP	GO:0034655	nucleobase-containing compound catabolic process	29/537	381/19034	1.41785e-06	1.69555e-05	1.14595e-05	Slc11a1/Rnasel/Upp1/Pnpt1/Slfn9/Slfn8/Tut7/Tent4a/Pnp/Pnp2/Hspa1a/Xdh/Dcp2/Samhd1/Zbp1/Helz2/Mov10/Tnfrsf1b/Il6/Oas2/Ncf1/Zc3hav1/Nt5c3/Apobec1/Isg20/Zfp36/Tent5a/Trex1/Myd88	29	UP
GO:0010563	BP	GO:0010563	negative regulation of phosphorus metabolic process	32/537	446/19034	1.46675e-06	1.746e-05	1.18004e-05	Ptprc/Lilrb4b/Lilrb4a/Gadd45b/Ifng/Tnfaip3/Irf1/Slfn1/Plek/Stat3/Socs3/Gadd45g/Nckap1l/Angpt1/Parp14/Samsn1/Cdkn1a/Ier3/Tnf/Xdh/Il1b/Adar/Lyn/Jun/Il6/Gbp4/Ptpn6/Rasip1/Nupr1/Mvp/Aida/Birc3	32	UP
GO:0045936	BP	GO:0045936	negative regulation of phosphate metabolic process	32/537	446/19034	1.46675e-06	1.746e-05	1.18004e-05	Ptprc/Lilrb4b/Lilrb4a/Gadd45b/Ifng/Tnfaip3/Irf1/Slfn1/Plek/Stat3/Socs3/Gadd45g/Nckap1l/Angpt1/Parp14/Samsn1/Cdkn1a/Ier3/Tnf/Xdh/Il1b/Adar/Lyn/Jun/Il6/Gbp4/Ptpn6/Rasip1/Nupr1/Mvp/Aida/Birc3	32	UP
GO:0006911	BP	GO:0006911	phagocytosis, engulfment	11/537	64/19034	1.56325e-06	1.8524e-05	1.25195e-05	Fcgr2b/Fcer1g/Itgb2/Nckap1l/Rac2/Aif1/C3/Thbs1/Fcgr1/Itgam/Msr1	11	UP
GO:0060252	BP	GO:0060252	positive regulation of glial cell proliferation	7/537	22/19034	1.61449e-06	1.89584e-05	1.28131e-05	Gfap/Myc/Tspo/Tnf/Il1b/Lyn/Il6	7	UP
GO:0070304	BP	GO:0070304	positive regulation of stress-activated protein kinase signaling cascade	16/537	137/19034	1.64038e-06	1.91758e-05	1.296e-05	Fcgr2b/Gadd45b/Scimp/Gadd45g/Naip2/Tnf/Xdh/Eif2ak2/Spi1/Il1a/Il1b/Lyn/Ripk2/Nod1/Tlr3/Myd88	16	UP
GO:0044270	BP	GO:0044270	cellular nitrogen compound catabolic process	30/537	408/19034	1.90276e-06	2.21435e-05	1.49658e-05	Slc11a1/Rnasel/Upp1/Pnpt1/Slfn9/Slfn8/Tut7/Tent4a/Pnp/Pnp2/Hspa1a/Xdh/Dcp2/Samhd1/Zbp1/Helz2/Mov10/Tnfrsf1b/Il6/Oas2/Ncf1/Zc3hav1/Nt5c3/Apobec1/Isg20/Zfp36/Hmox1/Tent5a/Trex1/Myd88	30	UP
GO:0031622	BP	GO:0031622	positive regulation of fever generation	5/537	9/19034	2.01279e-06	2.32162e-05	1.56908e-05	Ptgs2/Ccl5/Tnf/Il1b/Ccr5	5	UP
GO:1901361	BP	GO:1901361	organic cyclic compound catabolic process	32/537	456/19034	2.35244e-06	2.67192e-05	1.80582e-05	Slc11a1/Rnasel/Upp1/Pnpt1/Slfn9/Slfn8/Tut7/Tent4a/Pnp/Pnp2/Hspa1a/Xdh/Dcp2/Nfe2l2/Samhd1/Zbp1/Helz2/Mov10/Tnfrsf1b/Il6/Spp1/Oas2/Ncf1/Zc3hav1/Nt5c3/Apobec1/Isg20/Zfp36/Hmox1/Tent5a/Trex1/Myd88	32	UP
GO:0060251	BP	GO:0060251	regulation of glial cell proliferation	9/537	43/19034	2.53895e-06	2.87122e-05	1.94052e-05	Ifng/Gfap/Myc/Tspo/Tnf/Fas/Il1b/Lyn/Il6	9	UP
GO:0043299	BP	GO:0043299	leukocyte degranulation	13/537	95/19034	2.61611e-06	2.95206e-05	1.99516e-05	Fcer1g/Itgb2/Milr1/Lgals9/Nckap1l/Rac2/Myo1f/Spi1/Lyn/Nkg7/Itgam/Hmox1/Ccr2	13	UP
GO:0070269	BP	GO:0070269	pyroptosis	8/537	33/19034	2.83908e-06	3.18296e-05	2.15121e-05	Casp8/Naip2/Gzma/Gzmb/Gsdmd/Zbp1/Casp1/Casp4	8	UP
GO:0031649	BP	GO:0031649	heat generation	7/537	24/19034	3.11958e-06	3.43814e-05	2.32368e-05	Ptgs2/Ccl5/Tnf/Il1rn/Il1a/Il1b/Ccr5	7	UP
GO:0016485	BP	GO:0016485	protein processing	23/537	275/19034	3.705e-06	4.06612e-05	2.7481e-05	Casp8/Ctse/Ifi207/Ifi204/Srgn/Lgmn/Ctla2a/Myc/Casp7/Thbs1/Cst7/Ctsz/Ctss/Ripk2/Hpse/Serpine1/C1ra/C1rb/Hp/Casp1/Casp4/Casp12/Ctsh	23	UP
GO:0031640	BP	GO:0031640	killing of cells of another organism	10/537	57/19034	3.85241e-06	4.21013e-05	2.84543e-05	Prf1/Ifng/Nos2/Ccl12/Lgals3/Cxcl13/Cxcl9/Cxcl10/Clec7a/Pglyrp1	10	UP
GO:0098883	BP	GO:0098883	synapse pruning	5/537	10/19034	3.93203e-06	4.25248e-05	2.87405e-05	C3/C1qb/C1qc/C1qa/Itgam	5	UP
GO:0034504	BP	GO:0034504	protein localization to nucleus	25/537	317/19034	4.04515e-06	4.36574e-05	2.9506e-05	Sp100/Ptgs2/Tor1aip2/Tor1aip1/Lilrb4b/Lilrb4a/Ifng/Stat3/Nfkbia/Angpt1/Parp9/Hcls1/Apod/Dtx3l/Cdkn1a/Jak2/Adar/Txnip/Il6/Gbp4/Tnfrsf1a/Bcl3/Uaca/Zbtb16/Pml	25	UP
GO:1901857	BP	GO:1901857	positive regulation of cellular respiration	7/537	25/19034	4.2278e-06	4.54401e-05	3.07108e-05	Ifng/Myc/Oasl2/Oas1g/Oas1g/Oas1a/Nupr1	7	UP
GO:0007596	BP	GO:0007596	blood coagulation	17/537	166/19034	4.83825e-06	5.13644e-05	3.47148e-05	Selp/Pla2g4a/Fcer1g/Lilrb4a/Plek/C3/Jak2/Thbs1/Nfe2l2/Serping1/Lyn/Il6/Hpse/Serpine1/Ptpn6/Axl/Anxa2	17	UP
GO:0019439	BP	GO:0019439	aromatic compound catabolic process	30/537	428/19034	4.98292e-06	5.26852e-05	3.56075e-05	Slc11a1/Rnasel/Upp1/Pnpt1/Slfn9/Slfn8/Tut7/Tent4a/Pnp/Pnp2/Hspa1a/Xdh/Dcp2/Samhd1/Zbp1/Helz2/Mov10/Tnfrsf1b/Il6/Oas2/Ncf1/Zc3hav1/Nt5c3/Apobec1/Isg20/Zfp36/Hmox1/Tent5a/Trex1/Myd88	30	UP
GO:0001885	BP	GO:0001885	endothelial cell development	11/537	72/19034	5.18336e-06	5.44724e-05	3.68153e-05	S1pr3/Tnf/Il1b/Clic4/Plod3/Hpse/Tnfrsf1a/Icam1/Robo4/Myd88/Msn	11	UP
GO:0099024	BP	GO:0099024	plasma membrane invagination	11/537	73/19034	5.94976e-06	6.20253e-05	4.192e-05	Fcgr2b/Fcer1g/Itgb2/Nckap1l/Rac2/Aif1/C3/Thbs1/Fcgr1/Itgam/Msr1	11	UP
GO:0007599	BP	GO:0007599	hemostasis	17/537	169/19034	6.16412e-06	6.41315e-05	4.33435e-05	Selp/Pla2g4a/Fcer1g/Lilrb4a/Plek/C3/Jak2/Thbs1/Nfe2l2/Serping1/Lyn/Il6/Hpse/Serpine1/Ptpn6/Axl/Anxa2	17	UP
GO:0043300	BP	GO:0043300	regulation of leukocyte degranulation	10/537	60/19034	6.23488e-06	6.47383e-05	4.37536e-05	Fcer1g/Itgb2/Lgals9/Nckap1l/Rac2/Spi1/Lyn/Itgam/Hmox1/Ccr2	10	UP
GO:0050817	BP	GO:0050817	coagulation	17/537	170/19034	6.67356e-06	6.90176e-05	4.66458e-05	Selp/Pla2g4a/Fcer1g/Lilrb4a/Plek/C3/Jak2/Thbs1/Nfe2l2/Serping1/Lyn/Il6/Hpse/Serpine1/Ptpn6/Axl/Anxa2	17	UP
GO:0009895	BP	GO:0009895	negative regulation of catabolic process	24/537	313/19034	1.011e-05	0.000100176	6.77042e-05	Slc11a1/Tnfaip3/Nos2/Stat3/Nampt/Tent4a/Tspo/Usp25/Ier3/Tnf/Il1b/Zbp1/Hcar2/Apobec1/Rasip1/Zfp36/Nupr1/Hmox1/Anxa2/Il10ra/Pml/Tent5a/Myd88/Timp1	24	UP
GO:0043254	BP	GO:0043254	regulation of protein-containing complex assembly	29/537	422/19034	1.04375e-05	0.000103224	6.97643e-05	Selp/Sgk1/Ifng/Plek/Irgm1/Carmil1/Lgals3/Lcp1/Nckap1l/Hcls1/Hspa1a/Tnf/Isg15/Eif2ak2/Fas/Hck/Rhoc/Gbp5/Tlr2/Cxcl13/Capg/Rasip1/Trim30a/Aida/Icam1/Birc3/Myd88/Msn/Arpc1b	29	UP
GO:0001781	BP	GO:0001781	neutrophil apoptotic process	5/537	12/19034	1.17907e-05	0.000113584	7.67659e-05	Fcgr2b/Ifng/Cd44/Il6/Itgam	5	UP
GO:0002246	BP	GO:0002246	wound healing involved in inflammatory response	5/537	12/19034	1.17907e-05	0.000113584	7.67659e-05	Cd44/Il1a/Hmox1/Ccr2/Timp1	5	UP
GO:0006606	BP	GO:0006606	protein import into nucleus	17/537	179/19034	1.32583e-05	0.000127016	8.5844e-05	Ptgs2/Ifng/Stat3/Nfkbia/Angpt1/Hcls1/Apod/Cdkn1a/Jak2/Adar/Txnip/Il6/Gbp4/Tnfrsf1a/Bcl3/Uaca/Pml	17	UP
GO:0098543	BP	GO:0098543	detection of other organism	6/537	20/19034	1.35668e-05	0.000129021	8.71991e-05	Naip2/Tlr2/Tlr1/Nod1/Clec7a/Pglyrp1	6	UP
GO:0010631	BP	GO:0010631	epithelial cell migration	24/537	321/19034	1.53787e-05	0.000145719	9.84849e-05	Sp100/Ptgs2/Itgb2/Ifng/Grn/Rhoj/Lgmn/Lgals8/Angpt1/Tnf/Cyp1b1/Thbs1/Cd40/Lcn2/Nfe2l2/Glipr2/Jun/Cxcl13/Serpine1/Adamts9/Prkd2/Hmox1/Angpt2/Ctsh	24	UP
GO:0090132	BP	GO:0090132	epithelium migration	24/537	323/19034	1.70357e-05	0.000159964	0.000108112	Sp100/Ptgs2/Itgb2/Ifng/Grn/Rhoj/Lgmn/Lgals8/Angpt1/Tnf/Cyp1b1/Thbs1/Cd40/Lcn2/Nfe2l2/Glipr2/Jun/Cxcl13/Serpine1/Adamts9/Prkd2/Hmox1/Angpt2/Ctsh	24	UP
GO:0051170	BP	GO:0051170	import into nucleus	17/537	183/19034	1.77132e-05	0.000165429	0.000111806	Ptgs2/Ifng/Stat3/Nfkbia/Angpt1/Hcls1/Apod/Cdkn1a/Jak2/Adar/Txnip/Il6/Gbp4/Tnfrsf1a/Bcl3/Uaca/Pml	17	UP
GO:0002396	BP	GO:0002396	MHC protein complex assembly	5/537	13/19034	1.87155e-05	0.000172927	0.000116874	Tapbp/H2-Aa/H2-Ea/B2m/Tapbpl	5	UP
GO:0002501	BP	GO:0002501	peptide antigen assembly with MHC protein complex	5/537	13/19034	1.87155e-05	0.000172927	0.000116874	Tapbp/H2-Aa/H2-Ea/B2m/Tapbpl	5	UP
GO:0060559	BP	GO:0060559	positive regulation of calcidiol 1-monooxygenase activity	3/537	3/19034	2.23342e-05	0.000201356	0.000136087	Ifng/Tnf/Il1b	3	UP
GO:0150064	BP	GO:0150064	vertebrate eye-specific patterning	3/537	3/19034	2.23342e-05	0.000201356	0.000136087	C3/C1qa/Itgam	3	UP
GO:0051770	BP	GO:0051770	positive regulation of nitric-oxide synthase biosynthetic process	6/537	22/19034	2.48901e-05	0.000222471	0.000150358	Ifng/Ccl2/Nampt/Jak2/Tlr2/Tlr9	6	UP
GO:0071360	BP	GO:0071360	cellular response to exogenous dsRNA	5/537	14/19034	2.84383e-05	0.000252882	0.000170911	Sting1/Ifih1/Ddx58/Zc3hav1/Tlr3	5	UP
GO:0040013	BP	GO:0040013	negative regulation of locomotion	24/537	335/19034	3.08458e-05	0.000272828	0.000184392	Sp100/Slamf8/Ccl2/Ccl12/Stat3/Apod/Aif1/Tnf/Cyp1b1/Cd74/Fas/Il1rn/Thbs1/Nfe2l2/Clic4/Cxcl13/Serpine1/Adamts9/Arhgdib/Angpt2/Bst2/Robo4/Ccr5/Timp1	24	UP
GO:0051348	BP	GO:0051348	negative regulation of transferase activity	20/537	252/19034	3.36648e-05	0.000295818	0.00019993	Ptprc/Lilrb4b/Lilrb4a/Gadd45b/Ifng/Tnfaip3/Gadd45g/Dtx3l/Cdkn1a/Il1b/Adar/Lyn/Il6/Ptpn6/Rasip1/Zfp36/Mvp/Aida/Pml/Parp3	20	UP
GO:0070672	BP	GO:0070672	response to interleukin-15	4/537	8/19034	4.00716e-05	0.000346842	0.000234415	Il2rb/Il15ra/Il15/Il2rg	4	UP
GO:0001771	BP	GO:0001771	immunological synapse formation	5/537	15/19034	4.16694e-05	0.000358881	0.000242551	Prf1/Dock2/Lgals3/Dock8/Msn	5	UP
GO:0062098	BP	GO:0062098	regulation of programmed necrotic cell death	6/537	25/19034	5.49731e-05	0.000467272	0.000315807	Cflar/Casp8/Rnf31/Zbp1/Nupr1/Birc3	6	UP
GO:0006898	BP	GO:0006898	receptor-mediated endocytosis	20/537	263/19034	6.14272e-05	0.00051209	0.000346098	Sele/Fcgr2b/Fcer1g/Lilrb4b/Lilrb4a/Itgb2/Cxcl16/Hap1/Angpt1/C3/B2m/Siglec1/Fcgr1/Bmp2k/Serpine1/Adm/Itgam/Ifitm3/Msr1/Anxa2	20	UP
GO:0051235	BP	GO:0051235	maintenance of location	23/537	329/19034	6.54001e-05	0.000543469	0.000367305	Sp100/Ptprc/Ddit3/Srgn/Rnf213/Lgals9/Hap1/Nfkbia/Tspo/Tnf/C3/Lcn2/Il1b/Lyn/Plin2/Cxcl9/Cxcl10/Hk2/Ptpn6/Msr1/Cyba/Pml/Ccr5	23	UP
GO:0031394	BP	GO:0031394	positive regulation of prostaglandin biosynthetic process	4/537	9/19034	7.05186e-05	0.00057229	0.000386784	Ptgs2/Pla2g4a/Cd74/Il1b	4	UP
GO:0043615	BP	GO:0043615	astrocyte cell migration	4/537	9/19034	7.05186e-05	0.00057229	0.000386784	Ccl2/Ccl12/Ccl3/Ccr2	4	UP
GO:0051712	BP	GO:0051712	positive regulation of killing of cells of another organism	4/537	9/19034	7.05186e-05	0.00057229	0.000386784	Prf1/Ifng/Nos2/Clec7a	4	UP
GO:0045342	BP	GO:0045342	MHC class II biosynthetic process	5/537	17/19034	8.19367e-05	0.000656756	0.000443871	Slc11a1/Ifng/Tmem106a/Jak2/Spi1	5	UP
GO:0001796	BP	GO:0001796	regulation of type IIa hypersensitivity	3/537	4/19034	8.74569e-05	0.000691348	0.00046725	Fcer1g/C3/Fcgr1	3	UP
GO:0001798	BP	GO:0001798	positive regulation of type IIa hypersensitivity	3/537	4/19034	8.74569e-05	0.000691348	0.00046725	Fcer1g/C3/Fcgr1	3	UP
GO:0002892	BP	GO:0002892	regulation of type II hypersensitivity	3/537	4/19034	8.74569e-05	0.000691348	0.00046725	Fcer1g/C3/Fcgr1	3	UP
GO:0002894	BP	GO:0002894	positive regulation of type II hypersensitivity	3/537	4/19034	8.74569e-05	0.000691348	0.00046725	Fcer1g/C3/Fcgr1	3	UP
GO:1904589	BP	GO:1904589	regulation of protein import	10/537	82/19034	0.000101616	0.000792515	0.000535624	Ptgs2/Ifng/Angpt1/Hcls1/Apod/Jak2/Il6/Gbp4/Tnfrsf1a/Uaca	10	UP
GO:0051402	BP	GO:0051402	neuron apoptotic process	22/537	317/19034	0.000104244	0.000810577	0.000547831	Ddit3/Ccl2/Ccl12/Grn/Ccl3/Lgmn/Angpt1/Tnf/Jak2/Fas/Casp7/Lcn2/Il1b/Ctsz/Pitx3/Jun/Tnfrsf1a/Itgam/Axl/Nupr1/Hmox1/Casp1	22	UP
GO:1900180	BP	GO:1900180	regulation of protein localization to nucleus	14/537	152/19034	0.000105357	0.000818014	0.000552857	Ptgs2/Lilrb4b/Lilrb4a/Ifng/Angpt1/Parp9/Hcls1/Apod/Dtx3l/Jak2/Il6/Gbp4/Tnfrsf1a/Uaca	14	UP
GO:0000768	BP	GO:0000768	syncytium formation by plasma membrane fusion	9/537	68/19034	0.000118714	0.000909499	0.000614688	Stat1/Cflar/Sbno2/Scgb3a1/Cd44/Cd53/Cxcl9/Cxcl10/Casp1	9	UP
GO:0140253	BP	GO:0140253	cell-cell fusion	9/537	68/19034	0.000118714	0.000909499	0.000614688	Stat1/Cflar/Sbno2/Scgb3a1/Cd44/Cd53/Cxcl9/Cxcl10/Casp1	9	UP
GO:0043129	BP	GO:0043129	surfactant homeostasis	6/537	29/19034	0.000133972	0.00101444	0.000685613	Pla2g4a/Oasl2/Oas1g/Oas1g/Oas1a/Ctsh	6	UP
GO:0043392	BP	GO:0043392	negative regulation of DNA binding	8/537	55/19034	0.000144406	0.00109027	0.000736864	Sp100/Ifi207/Ifi204/Ddit3/Gzma/Jak2/Jun/Hmox1	8	UP
GO:2000045	BP	GO:2000045	regulation of G1/S transition of mitotic cell cycle	13/537	140/19034	0.000169942	0.00126653	0.000855987	Ccl2/Ccl12/Slfn1/Psme2/Psme1/Cenpj/Adamts1/Cdkn1a/Aif1/Rbl1/Ptpn6/Pml/Trex1	13	UP
GO:0051346	BP	GO:0051346	negative regulation of hydrolase activity	23/537	351/19034	0.000171662	0.00127752	0.000863415	Cflar/Ptgs2/Ifi207/Ifi204/Grn/Serpina3f/Serpina3n/Serpinb6b/Serpinb9/Naip2/Gzma/Nckap1l/Tnf/Thbs1/Cst7/Serping1/Cd44/Pitx3/Il6/Serpine1/Plaur/Bcl2a1d/Timp1	23	UP
GO:0002347	BP	GO:0002347	response to tumor cell	7/537	43/19034	0.000182585	0.00135108	0.000913132	Prf1/Il12b/Cd274/Spi1/Txnip/Klrk1/Nkg7	7	UP
GO:0042092	BP	GO:0042092	type 2 immune response	7/537	43/19034	0.000182585	0.00135108	0.000913132	Lilrb4a/Irf1/Rsad2/Cd74/Il6/Bcl3/Ccr2	7	UP
GO:0000209	BP	GO:0000209	protein polyubiquitination	18/537	244/19034	0.000206512	0.00150459	0.00101688	Tnfaip3/Rnf213/Rnf31/Parp10/Dtx3l/Rnf125/Ube2l6/Rnf114/Nmi/Rnf19b/Trim14/Trim56/Trim34a/Trim21/Trim12c/Trim30a/Trim30d/Birc3	18	UP
GO:0001794	BP	GO:0001794	type IIa hypersensitivity	3/537	5/19034	0.000214047	0.00154221	0.00104231	Fcer1g/C3/Fcgr1	3	UP
GO:0002445	BP	GO:0002445	type II hypersensitivity	3/537	5/19034	0.000214047	0.00154221	0.00104231	Fcer1g/C3/Fcgr1	3	UP
GO:0032197	BP	GO:0032197	transposition, RNA-mediated	3/537	5/19034	0.000214047	0.00154221	0.00104231	Tut7/Mov10/Trex1	3	UP
GO:0050678	BP	GO:0050678	regulation of epithelial cell proliferation	25/537	404/19034	0.000220773	0.00158627	0.00107209	Stat1/Cflar/Ifng/Tnfaip3/Il12b/Ccl2/Ccl12/Grn/Ccl5/Stat3/Tgm1/Myc/Tnf/Lrg1/Xdh/Thbs1/B2m/Jun/Il6/Prkd2/Zfp36/Nupr1/Hmox1/Cyba/Aldh1a1	25	UP
GO:0048145	BP	GO:0048145	regulation of fibroblast proliferation	11/537	108/19034	0.000237615	0.00170213	0.00115039	Ifng/Myc/Parp10/Cdkn1a/Tgif1/Cd74/Jun/Serpine1/Nupr1/Anxa2/Pml	11	UP
GO:0032310	BP	GO:0032310	prostaglandin secretion	5/537	21/19034	0.000245408	0.00174878	0.00118192	Ptgs2/Pla2g4a/Nos2/Il1a/Il1b	5	UP
GO:0051101	BP	GO:0051101	regulation of DNA binding	12/537	127/19034	0.000254864	0.0018112	0.00122411	Sp100/Ifi207/Ifi204/Ifng/Ddit3/Lgals9/Gzma/Myc/Jak2/Jun/Plaur/Hmox1	12	UP
GO:0014842	BP	GO:0014842	regulation of skeletal muscle satellite cell proliferation	4/537	12/19034	0.000258928	0.00182265	0.00123185	Cflar/Stat3/Angpt1/Jak2	4	UP
GO:0051341	BP	GO:0051341	regulation of oxidoreductase activity	10/537	92/19034	0.000266461	0.00187315	0.00126597	Slamf8/Ifng/Lgals9/Gzma/Gch1/Tnf/Il1a/Il1b/Nod1/Cyba	10	UP
GO:0017038	BP	GO:0017038	protein import	17/537	229/19034	0.000285496	0.00198815	0.0013437	Ptgs2/Ifng/Stat3/Nfkbia/Angpt1/Hcls1/Apod/Cdkn1a/Jak2/Adar/Txnip/Il6/Gbp4/Tnfrsf1a/Bcl3/Uaca/Pml	17	UP
GO:0051259	BP	GO:0051259	protein complex oligomerization	18/537	251/19034	0.00029199	0.00203066	0.00137243	Prf1/Pnpt1/Gsdmd/Isg15/Cd74/Sting1/B2m/Ehd4/Samhd1/Tgm2/Tifa/Gbp5/Oasl2/Oas1g/Oas1g/Oas1a/Mlkl/Aldh1a1	18	UP
GO:0048144	BP	GO:0048144	fibroblast proliferation	11/537	111/19034	0.000302184	0.00209595	0.00141655	Ifng/Myc/Parp10/Cdkn1a/Tgif1/Cd74/Jun/Serpine1/Nupr1/Anxa2/Pml	11	UP
GO:0010332	BP	GO:0010332	response to gamma radiation	7/537	47/19034	0.000323324	0.00222478	0.00150362	Ptprc/Pnp/Myc/Cdkn1a/Apobec1/Pml/Trex1	7	UP
GO:0060263	BP	GO:0060263	regulation of respiratory burst	4/537	13/19034	0.000365689	0.0024802	0.00167625	Slamf8/Grn/Rac2/Ncf1	4	UP
GO:0046822	BP	GO:0046822	regulation of nucleocytoplasmic transport	12/537	133/19034	0.000390492	0.00263127	0.00177835	Sp100/Ptgs2/Ifng/Angpt1/Hcls1/Apod/Ier3/Jak2/Il6/Gbp4/Tnfrsf1a/Uaca	12	UP
GO:0060142	BP	GO:0060142	regulation of syncytium formation by plasma membrane fusion	6/537	35/19034	0.000396628	0.00266227	0.0017993	Stat1/Cflar/Scgb3a1/Cd53/Cxcl9/Cxcl10	6	UP
GO:0006874	BP	GO:0006874	cellular calcium ion homeostasis	28/537	494/19034	0.000399254	0.00267644	0.00180888	Ptprc/Ddit3/Ccl2/Ccl12/Ccl5/Ccl3/Hap1/Gpr65/Jak2/Tcirg1/Cd40/Il1b/Tgm2/Lyn/Cd52/Cxcl13/Spp1/Cxcl9/Cxcl10/C3ar1/Ptpn6/Adm/Cyba/Ccr2/Pml/Ccrl2/Ccr1/Ccr5	28	UP
GO:0002434	BP	GO:0002434	immune complex clearance	3/537	6/19034	0.000419111	0.00277029	0.00187231	Fcgr2b/Ccl2/Ccr2	3	UP
GO:0090383	BP	GO:0090383	phagosome acidification	3/537	6/19034	0.000419111	0.00277029	0.00187231	Slamf8/Tcirg1/Rab20	3	UP
GO:0097242	BP	GO:0097242	amyloid-beta clearance	6/537	36/19034	0.000464734	0.00305631	0.00206562	Itgb2/Ifng/Tnf/C3/Itgam/Msr1	6	UP
GO:0006968	BP	GO:0006968	cellular defense response	4/537	14/19034	0.000500589	0.00323888	0.00218901	B2m/Ncf1/Clec2d/Ccr2	4	UP
GO:0043312	BP	GO:0043312	neutrophil degranulation	4/537	14/19034	0.000500589	0.00323888	0.00218901	Itgb2/Myo1f/Spi1/Itgam	4	UP
GO:0062197	BP	GO:0062197	cellular response to chemical stress	21/537	332/19034	0.000517902	0.00334259	0.0022591	Ptgs2/Ddit3/Tnfaip3/Pnpt1/Serpinb6b/Hk3/Gch1/Aif1/Cyp1b1/Jak2/Fas/Lcn2/Nfe2l2/Jun/Il6/Itgam/Axl/Hmox1/Uaca/Pml/Trex1	21	UP
GO:0019730	BP	GO:0019730	antimicrobial humoral response	12/537	138/19034	0.000546011	0.00351094	0.00237288	Ccl12/Wfdc17/Lgals3/Acod1/B2m/Cxcl13/Cxcl9/Cxcl10/Cxcl11/Pglyrp1/Adm/Bcl3	12	UP
GO:0015732	BP	GO:0015732	prostaglandin transport	5/537	25/19034	0.000583736	0.00371676	0.00251199	Ptgs2/Pla2g4a/Nos2/Il1a/Il1b	5	UP
GO:0046386	BP	GO:0046386	deoxyribose phosphate catabolic process	5/537	25/19034	0.000583736	0.00371676	0.00251199	Upp1/Pnp/Xdh/Samhd1/Nt5c3	5	UP
GO:0034620	BP	GO:0034620	cellular response to unfolded protein	9/537	85/19034	0.000649909	0.004128	0.00278992	Atf3/Ifng/Ddit3/Daxx/Hspa1a/Eif2ak2/Nfe2l2/Hspb8/Casp12	9	UP
GO:0014841	BP	GO:0014841	skeletal muscle satellite cell proliferation	4/537	15/19034	0.000667468	0.00418838	0.00283073	Cflar/Stat3/Angpt1/Jak2	4	UP
GO:1901722	BP	GO:1901722	regulation of cell proliferation involved in kidney development	4/537	15/19034	0.000667468	0.00418838	0.00283073	Cflar/Ifng/Myc/C3ar1	4	UP
GO:0048771	BP	GO:0048771	tissue remodeling	15/537	204/19034	0.000705296	0.0043885	0.00296598	Fcgr4/Nos2/Klf6/Efna2/Rac2/Tcirg1/Il1a/Ctss/Il6/Spp1/Axl/Angpt2/Ccr2/Pml/Timp1	15	UP
GO:0009264	BP	GO:0009264	deoxyribonucleotide catabolic process	5/537	26/19034	0.000706108	0.0043885	0.00296598	Upp1/Pnp/Xdh/Samhd1/Nt5c3	5	UP
GO:0002536	BP	GO:0002536	respiratory burst involved in inflammatory response	3/537	7/19034	0.000718074	0.00441539	0.00298416	Slamf8/Grn/Ncf1	3	UP
GO:1901509	BP	GO:1901509	regulation of endothelial tube morphogenesis	3/537	7/19034	0.000718074	0.00441539	0.00298416	Lcn2/Cxcl10/Itgax	3	UP
GO:0031589	BP	GO:0031589	cell-substrate adhesion	22/537	367/19034	0.00078913	0.00481814	0.00325635	Itgb2/Carmil1/Angpt1/Rac2/Itga5/Apod/Jak2/Thbs1/Sdc4/Csf1/Vcam1/Bst1/Spp1/Hpse/Serpine1/Adamts9/Itgal/Itgam/Itgax/Axl/Angpt2/Plekha2	22	UP
GO:1902806	BP	GO:1902806	regulation of cell cycle G1/S phase transition	13/537	165/19034	0.000832233	0.0050656	0.0034236	Ccl2/Ccl12/Slfn1/Psme2/Psme1/Cenpj/Adamts1/Cdkn1a/Aif1/Rbl1/Ptpn6/Pml/Trex1	13	UP
GO:0035821	BP	GO:0035821	modulation of process of another organism	6/537	40/19034	0.000832582	0.0050656	0.0034236	Prf1/Ifng/Nos2/Gsdmd/Mpeg1/Clec7a	6	UP
GO:0048143	BP	GO:0048143	astrocyte activation	4/537	16/19034	0.000870222	0.0052334	0.00353701	Ifng/Grn/Il1b/C1qa	4	UP
GO:0001935	BP	GO:0001935	endothelial cell proliferation	14/537	188/19034	0.000928618	0.00557171	0.00376566	Stat1/Il12b/Ccl2/Ccl12/Stat3/Tnf/Lrg1/Xdh/Thbs1/Jun/Prkd2/Hmox1/Cyba/Aldh1a1	14	UP
GO:1905144	BP	GO:1905144	response to acetylcholine	6/537	41/19034	0.000952383	0.00570115	0.00385314	Ly6e/Tspo/Ly6i/Ly6a/Ly6c1/Ly6c2	6	UP
GO:0002418	BP	GO:0002418	immune response to tumor cell	5/537	28/19034	0.00100709	0.00598043	0.0040419	Prf1/Il12b/Cd274/Klrk1/Nkg7	5	UP
GO:0072012	BP	GO:0072012	glomerulus vasculature development	5/537	28/19034	0.00100709	0.00598043	0.0040419	Cflar/Ifng/Angpt1/C3ar1/Angpt2	5	UP
GO:0033619	BP	GO:0033619	membrane protein proteolysis	7/537	57/19034	0.00106662	0.00630521	0.0042614	Ifng/Erap1/Tnf/Il1b/Tnfrsf1b/Ctsh/Timp1	7	UP
GO:0045601	BP	GO:0045601	regulation of endothelial cell differentiation	6/537	42/19034	0.00108501	0.0064066	0.00432992	S1pr3/Tnf/Xdh/Il1b/Tnfrsf1a/Apold1	6	UP
GO:0042730	BP	GO:0042730	fibrinolysis	4/537	17/19034	0.00111277	0.0065308	0.00441387	Thbs1/Serping1/Serpine1/Anxa2	4	UP
GO:0035234	BP	GO:0035234	ectopic germ cell programmed cell death	3/537	8/19034	0.00112487	0.0065308	0.00441387	Il1a/Il1b/Casp4	3	UP
GO:1902339	BP	GO:1902339	positive regulation of apoptotic process involved in morphogenesis	3/537	8/19034	0.00112487	0.0065308	0.00441387	Tnfrsf1b/Tnfrsf1a/Pml	3	UP
GO:1904747	BP	GO:1904747	positive regulation of apoptotic process involved in development	3/537	8/19034	0.00112487	0.0065308	0.00441387	Tnfrsf1b/Tnfrsf1a/Pml	3	UP
GO:0031099	BP	GO:0031099	regeneration	12/537	150/19034	0.00114152	0.00662008	0.0044742	Cflar/Grn/Gfap/Ifrd1/Cdkn1a/Jak2/Fas/Jun/Il6/Serpine1/Adm/Hmox1	12	UP
GO:0033006	BP	GO:0033006	regulation of mast cell activation involved in immune response	6/537	43/19034	0.00123135	0.00705448	0.0047678	Fcer1g/Lilrb4a/Rac2/Lyn/Ptpn6/Hmox1	6	UP
GO:0051924	BP	GO:0051924	regulation of calcium ion transport	18/537	284/19034	0.00123897	0.00708256	0.00478677	Ptgs2/Ccl2/Ccl12/Ccl5/Hap1/Lgals3/Tspo/Lyn/Gem/Cxcl9/Cxcl10/Serpine1/Ptpn6/Cyba/Icam1/Tlr9/Pml/Ccr1	18	UP
GO:0006986	BP	GO:0006986	response to unfolded protein	10/537	113/19034	0.00135709	0.00773229	0.00522589	Atf3/Ifng/Ddit3/Daxx/Hspa1a/Eif2ak2/Thbs1/Nfe2l2/Hspb8/Casp12	10	UP
GO:0030198	BP	GO:0030198	extracellular matrix organization	19/537	311/19034	0.00141071	0.00795071	0.00537352	Cflar/Gfap/Tgfbi/Adamts6/Lgals3/Lcp1/Adamts1/Tnf/Cyp1b1/Nfkb2/Pitx3/Ctss/Tnfrsf1b/Il6/Plod3/Tnfrsf1a/Adamts9/Bcl3/Anxa2	19	UP
GO:0000082	BP	GO:0000082	G1/S transition of mitotic cell cycle	14/537	197/19034	0.0014542	0.00817808	0.00552719	Ccl2/Ccl12/Slfn1/Psme2/Psme1/Cenpj/Myc/Adamts1/Cdkn1a/Aif1/Rbl1/Ptpn6/Pml/Trex1	14	UP
GO:0140353	BP	GO:0140353	lipid export from cell	7/537	61/19034	0.00159792	0.00889977	0.00601494	Ptgs2/Pla2g4a/Nos2/Tspo/Il1a/Il1b/Spp1	7	UP
GO:0070741	BP	GO:0070741	response to interleukin-6	5/537	31/19034	0.0016241	0.00901664	0.00609393	Selp/Sbno2/Stat3/Spi1/Il6	5	UP
GO:1900542	BP	GO:1900542	regulation of purine nucleotide metabolic process	8/537	81/19034	0.00201478	0.0108498	0.00733285	Ifng/Nos2/Stat3/Lacc1/Myc/Ier3/Nupr1/Trex1	8	UP
GO:0043547	BP	GO:0043547	positive regulation of GTPase activity	16/537	250/19034	0.00205093	0.011033	0.0074567	Rgs1/Adap2/Ccl2/Ccl7/Ccl12/Ccl4/Ccl5/Ccl9/Ccl3/Gpr65/Vav1/Dock8/Cd40/Asap3/Cxcl13/Icam1	16	UP
GO:0032495	BP	GO:0032495	response to muramyl dipeptide	4/537	20/19034	0.00211832	0.0113021	0.00763853	Tnfaip3/Nfkbia/Ripk2/Nod1	4	UP
GO:0006110	BP	GO:0006110	regulation of glycolytic process	6/537	48/19034	0.00220138	0.0116734	0.00788948	Ifng/Stat3/Myc/Ier3/Nupr1/Trex1	6	UP
GO:1901136	BP	GO:1901136	carbohydrate derivative catabolic process	11/537	141/19034	0.00220842	0.0116988	0.00790665	Upp1/Aoah/Pnp/Pnp2/Xdh/Cd44/Samhd1/Hpse/Nt5c3/Pglyrp1/Aldh1a1	11	UP
GO:0043313	BP	GO:0043313	regulation of neutrophil degranulation	3/537	10/19034	0.00231083	0.0118817	0.00803026	Itgb2/Spi1/Itgam	3	UP
GO:0061635	BP	GO:0061635	regulation of protein complex stability	3/537	10/19034	0.00231083	0.0118817	0.00803026	Irgm1/Tapbp/Trex1	3	UP
GO:0072526	BP	GO:0072526	pyridine-containing compound catabolic process	3/537	10/19034	0.00231083	0.0118817	0.00803026	Pnp/Pnp2/Ncf1	3	UP
GO:0010525	BP	GO:0010525	regulation of transposition, RNA-mediated	2/537	3/19034	0.00233887	0.0118817	0.00803026	Tut7/Mov10	2	UP
GO:0010526	BP	GO:0010526	negative regulation of transposition, RNA-mediated	2/537	3/19034	0.00233887	0.0118817	0.00803026	Tut7/Mov10	2	UP
GO:0034418	BP	GO:0034418	urate biosynthetic process	2/537	3/19034	0.00233887	0.0118817	0.00803026	Pnp/Spp1	2	UP
GO:0034758	BP	GO:0034758	positive regulation of iron ion transport	2/537	3/19034	0.00233887	0.0118817	0.00803026	Ifng/Lcn2	2	UP
GO:0034761	BP	GO:0034761	positive regulation of iron ion transmembrane transport	2/537	3/19034	0.00233887	0.0118817	0.00803026	Ifng/Lcn2	2	UP
GO:0035781	BP	GO:0035781	CD86 biosynthetic process	2/537	3/19034	0.00233887	0.0118817	0.00803026	Tmem106a/Trex1	2	UP
GO:0090402	BP	GO:0090402	oncogene-induced cell senescence	2/537	3/19034	0.00233887	0.0118817	0.00803026	Spi1/Pml	2	UP
GO:1904440	BP	GO:1904440	positive regulation of iron ion import across plasma membrane	2/537	3/19034	0.00233887	0.0118817	0.00803026	Ifng/Lcn2	2	UP
GO:2000016	BP	GO:2000016	negative regulation of determination of dorsal identity	2/537	3/19034	0.00233887	0.0118817	0.00803026	Ddit3/Aida	2	UP
GO:0006979	BP	GO:0006979	response to oxidative stress	22/537	400/19034	0.00235102	0.0119317	0.00806409	Ptgs2/Tnfaip3/Pnpt1/Hk3/Gch1/Usp25/Apod/Aif1/Cyp1b1/Jak2/Lcn2/Nfe2l2/Txnip/Jun/Il6/Itgam/Axl/Hmox1/Uaca/Aldh1a1/Pml/Trex1	22	UP
GO:1905954	BP	GO:1905954	positive regulation of lipid localization	9/537	102/19034	0.00237431	0.0120265	0.00812812	Pla2g4a/C3/Lipg/Il1a/Il1b/Plin2/Spp1/Msr1/Anxa2	9	UP
GO:0007157	BP	GO:0007157	heterophilic cell-cell adhesion via plasma membrane cell adhesion molecules	6/537	49/19034	0.00244985	0.0123849	0.00837041	Sele/Selp/Lgals9/Itga5/Vcam1/Itgal	6	UP
GO:0071800	BP	GO:0071800	podosome assembly	4/537	21/19034	0.00255901	0.012837	0.00867592	Lcp1/Tnf/Hck/Msn	4	UP
GO:0009410	BP	GO:0009410	response to xenobiotic stimulus	18/537	306/19034	0.00280449	0.0140009	0.00946256	Slamf8/Nos2/Ccl4/Tent4a/Pnp/Pnp2/Myc/Nckap1l/Cyp1b1/Lcn2/Nfe2l2/Il1b/Jun/Serpine1/Apobec1/Cd69/Casp1/Aldh1a1	18	UP
GO:0045807	BP	GO:0045807	positive regulation of endocytosis	10/537	125/19034	0.00287572	0.0143428	0.0096936	Sele/Ankfy1/Nckap1l/Angpt1/C3/B2m/Fcgr1/Serpine1/Axl/Anxa2	10	UP
GO:0046939	BP	GO:0046939	nucleotide phosphorylation	9/537	105/19034	0.00289305	0.0144016	0.00973336	Ifng/Stat3/Cmpk2/Hk3/Myc/Ier3/Hk2/Nupr1/Trex1	9	UP
GO:0032956	BP	GO:0032956	regulation of actin cytoskeleton organization	20/537	357/19034	0.00295509	0.0146543	0.00990417	Plek/Gpr65/Carmil1/Iqgap2/Nckap1l/Rac2/Hcls1/Myo1f/Hck/Il1a/Sdc4/Rhoc/Tlr2/Asap3/Bst1/Capg/Arhgdib/Bst2/Icam1/Arpc1b	20	UP
GO:0061299	BP	GO:0061299	retina vasculature morphogenesis in camera-type eye	3/537	11/19034	0.00311118	0.0151966	0.0102707	Rhoj/Cyp1b1/Clic4	3	UP
GO:0019835	BP	GO:0019835	cytolysis	4/537	23/19034	0.00362113	0.0174741	0.0118099	Prf1/Gzma/Gzmb/Fgl2	4	UP
GO:0140632	BP	GO:0140632	inflammasome complex assembly	4/537	23/19034	0.00362113	0.0174741	0.0118099	Eif2ak2/Gbp5/Trim30a/Myd88	4	UP
GO:0042176	BP	GO:0042176	regulation of protein catabolic process	21/537	391/19034	0.00384831	0.0185018	0.0125045	Ifng/Tnfaip3/Nos2/Psme2/Gfap/Psme1/Usp25/Ier3/Hspa1a/Tnf/Il1b/Rnf19b/Tnfrsf1b/Samd9l/Ctsc/Trim30a/Nupr1/Anxa2/Pml/Timp1/Msn	21	UP
GO:0072594	BP	GO:0072594	establishment of protein localization to organelle	22/537	417/19034	0.00387518	0.0186138	0.0125802	Ptgs2/Ifng/Ddit3/Tnfaip3/Stat3/Nfkbia/Tspo/Angpt1/Hcls1/Apod/Cdkn1a/Jak2/Adar/Txnip/Il6/Gbp4/Tnfrsf1a/Hk2/Bcl3/Uaca/Il10ra/Pml	22	UP
GO:0043087	BP	GO:0043087	regulation of GTPase activity	19/537	341/19034	0.00393789	0.0188801	0.0127602	Rgs1/Adap2/Ccl2/Ccl7/Ccl12/Ccl4/Ccl5/Ccl9/Ccl3/Gpr65/Iqgap2/Vav1/Dock8/Cd40/Asap3/Cxcl13/Rasa4/Rasip1/Icam1	19	UP
GO:1903036	BP	GO:1903036	positive regulation of response to wounding	7/537	72/19034	0.00414018	0.0195971	0.0132448	Ccl2/Grn/Thbs1/Nfe2l2/Hpse/Serpine1/Clec7a	7	UP
GO:0050820	BP	GO:0050820	positive regulation of coagulation	4/537	24/19034	0.00424976	0.0200792	0.0135706	Thbs1/Nfe2l2/Hpse/Serpine1	4	UP
GO:0051209	BP	GO:0051209	release of sequestered calcium ion into cytosol	9/537	112/19034	0.00445272	0.020981	0.0141801	Ptprc/Ddit3/Hap1/Lyn/Cxcl9/Cxcl10/Ptpn6/Cyba/Ccr5	9	UP
GO:0014916	BP	GO:0014916	regulation of lung blood pressure	2/537	4/19034	0.00459029	0.0211316	0.0142819	Nampt/Gch1	2	UP
GO:0031580	BP	GO:0031580	membrane raft distribution	2/537	4/19034	0.00459029	0.0211316	0.0142819	Ptprc/Dock2	2	UP
GO:0070383	BP	GO:0070383	DNA cytosine deamination	2/537	4/19034	0.00459029	0.0211316	0.0142819	Apobec3/Apobec1	2	UP
GO:0071076	BP	GO:0071076	RNA 3' uridylation	2/537	4/19034	0.00459029	0.0211316	0.0142819	Tut7/Tent4a	2	UP
GO:1902524	BP	GO:1902524	positive regulation of protein K48-linked ubiquitination	2/537	4/19034	0.00459029	0.0211316	0.0142819	Nmi/Birc3	2	UP
GO:0044843	BP	GO:0044843	cell cycle G1/S phase transition	14/537	224/19034	0.0046877	0.0215419	0.0145591	Ccl2/Ccl12/Slfn1/Psme2/Psme1/Cenpj/Myc/Adamts1/Cdkn1a/Aif1/Rbl1/Ptpn6/Pml/Trex1	14	UP
GO:0010447	BP	GO:0010447	response to acidic pH	4/537	25/19034	0.00494805	0.0225787	0.0152599	Gpr65/Lgmn/Gpr31b/Ctss	4	UP
GO:0010742	BP	GO:0010742	macrophage derived foam cell differentiation	4/537	25/19034	0.00494805	0.0225787	0.0152599	Stat1/Nfkbia/Csf1/Msr1	4	UP
GO:0014910	BP	GO:0014910	regulation of smooth muscle cell migration	8/537	94/19034	0.00507971	0.0231187	0.0156248	Ccl5/Myc/Adamts1/Aif1/Cyp1b1/Nfe2l2/S100a11/Serpine1	8	UP
GO:0016553	BP	GO:0016553	base conversion or substitution editing	3/537	13/19034	0.00517081	0.0232888	0.0157398	Apobec3/Adar/Apobec1	3	UP
GO:0048304	BP	GO:0048304	positive regulation of isotype switching to IgG isotypes	3/537	13/19034	0.00517081	0.0232888	0.0157398	Ptprc/Ifng/Cd40	3	UP
GO:0033674	BP	GO:0033674	positive regulation of kinase activity	22/537	428/19034	0.00524663	0.0235691	0.0159292	Slc11a1/Ptprc/Ifng/Il12b/Irgm1/Angpt1/Cd86/Cdkn1a/Daxx/Tnf/Cd74/Jak2/Il1rn/Thbs1/Cd40/Il1b/Sdc4/Csf1/Lyn/Tlr1/Axl/Tlr9	22	UP
GO:0008360	BP	GO:0008360	regulation of cell shape	11/537	158/19034	0.00527821	0.0236701	0.0159975	Ccl2/Ccl7/Ccl12/Ccl3/Rhoj/Rac2/Hck/Rhoc/Il6/Icam1/Msn	11	UP
GO:0060249	BP	GO:0060249	anatomical structure homeostasis	18/537	326/19034	0.00541476	0.0242198	0.016369	Ptgs2/Fcgr4/Pla2g4a/Angpt1/Rac2/Tcirg1/Ctss/Csf1/Il6/Spp1/Oasl2/Oas1g/Oas1g/Oas1a/Aldh1a1/Ctsh/Tlr9/Ccr2	18	UP
GO:0016052	BP	GO:0016052	carbohydrate catabolic process	10/537	138/19034	0.00580645	0.0256628	0.0173443	Ifng/Stat3/Aoah/Idnk/Hk3/Myc/Ier3/Hk2/Nupr1/Trex1	10	UP
GO:0001763	BP	GO:0001763	morphogenesis of a branching structure	15/537	254/19034	0.00586645	0.025906	0.0175087	Socs3/Myc/Angpt1/Tnf/Cd44/Il1b/Tgm2/Ctsz/Csf1/Clic4/Il6/Rasip1/Adm/Ctsh/Pml	15	UP
GO:0032970	BP	GO:0032970	regulation of actin filament-based process	21/537	407/19034	0.00604129	0.0266329	0.0179999	Plek/Gpr65/Carmil1/Iqgap2/Nckap1l/Rac2/Hcls1/Myo1f/Hck/Il1a/Sdc4/Rhoc/Tlr2/Asap3/Bst1/Capg/Arhgdib/Bst2/Icam1/Pml/Arpc1b	21	UP
GO:0031102	BP	GO:0031102	neuron projection regeneration	6/537	59/19034	0.00623435	0.0274143	0.018528	Grn/Gfap/Jak2/Fas/Jun/Adm	6	UP
GO:0043470	BP	GO:0043470	regulation of carbohydrate catabolic process	6/537	59/19034	0.00623435	0.0274143	0.018528	Ifng/Stat3/Myc/Ier3/Nupr1/Trex1	6	UP
GO:0060147	BP	GO:0060147	regulation of post-transcriptional gene silencing	5/537	42/19034	0.0063092	0.0276966	0.0187188	Stat3/Tnf/Adar/Il6/Zfp36	5	UP
GO:1900368	BP	GO:1900368	regulation of post-transcriptional gene silencing by RNA	5/537	42/19034	0.0063092	0.0276966	0.0187188	Stat3/Tnf/Adar/Il6/Zfp36	5	UP
GO:0010660	BP	GO:0010660	regulation of muscle cell apoptotic process	8/537	98/19034	0.00651657	0.0282258	0.0190765	Cflar/Ifng/Il12b/Jak2/Nfe2l2/Nupr1/Hmox1/Casp12	8	UP
GO:0061138	BP	GO:0061138	morphogenesis of a branching epithelium	14/537	234/19034	0.00682998	0.0293633	0.0198453	Socs3/Myc/Angpt1/Tnf/Cd44/Tgm2/Ctsz/Csf1/Clic4/Il6/Rasip1/Adm/Ctsh/Pml	14	UP
GO:0000302	BP	GO:0000302	response to reactive oxygen species	12/537	187/19034	0.00694839	0.0297494	0.0201062	Tnfaip3/Hk3/Gch1/Apod/Cyp1b1/Lcn2/Nfe2l2/Jun/Il6/Axl/Hmox1/Trex1	12	UP
GO:0051384	BP	GO:0051384	response to glucocorticoid	7/537	80/19034	0.00737072	0.0309473	0.0209159	Sgk1/Tnf/Jak2/Fas/Il1rn/Il6/Zfp36	7	UP
GO:0051665	BP	GO:0051665	membrane raft localization	2/537	5/19034	0.00750779	0.0309473	0.0209159	Ptprc/Dock2	2	UP
GO:0070671	BP	GO:0070671	response to interleukin-12	2/537	5/19034	0.00750779	0.0309473	0.0209159	Jak2/Ripk2	2	UP
GO:0072656	BP	GO:0072656	maintenance of protein location in mitochondrion	2/537	5/19034	0.00750779	0.0309473	0.0209159	Tspo/Hk2	2	UP
GO:0097187	BP	GO:0097187	dentinogenesis	2/537	5/19034	0.00750779	0.0309473	0.0209159	Tcirg1/Serpine1	2	UP
GO:1901164	BP	GO:1901164	negative regulation of trophoblast cell migration	2/537	5/19034	0.00750779	0.0309473	0.0209159	Arhgdib/Timp1	2	UP
GO:1903862	BP	GO:1903862	positive regulation of oxidative phosphorylation	2/537	5/19034	0.00750779	0.0309473	0.0209159	Myc/Nupr1	2	UP
GO:1903972	BP	GO:1903972	regulation of cellular response to macrophage colony-stimulating factor stimulus	2/537	5/19034	0.00750779	0.0309473	0.0209159	Tlr2/Csf1	2	UP
GO:1905671	BP	GO:1905671	regulation of lysosome organization	2/537	5/19034	0.00750779	0.0309473	0.0209159	Grn/Trex1	2	UP
GO:2000121	BP	GO:2000121	regulation of removal of superoxide radicals	2/537	5/19034	0.00750779	0.0309473	0.0209159	Gch1/Nfe2l2	2	UP
GO:2000634	BP	GO:2000634	regulation of primary miRNA processing	2/537	5/19034	0.00750779	0.0309473	0.0209159	Stat3/Il6	2	UP
GO:2000635	BP	GO:2000635	negative regulation of primary miRNA processing	2/537	5/19034	0.00750779	0.0309473	0.0209159	Stat3/Il6	2	UP
GO:0034109	BP	GO:0034109	homotypic cell-cell adhesion	7/537	81/19034	0.00787736	0.0320354	0.0216512	Plek/Ccl5/Jak2/Lyn/Il6/Ptpn6/Plaur	7	UP
GO:0002467	BP	GO:0002467	germinal center formation	3/537	15/19034	0.00788877	0.0320354	0.0216512	Tnfaip3/Nfkb2/Bcl3	3	UP
GO:0009636	BP	GO:0009636	response to toxic substance	9/537	123/19034	0.0081424	0.0330182	0.0223154	Ccl5/Gch1/Eif2ak2/Cyp1b1/Fas/Lcn2/Nfe2l2/Nupr1/Aldh1a1	9	UP
GO:0046688	BP	GO:0046688	response to copper ion	4/537	29/19034	0.00850202	0.0343115	0.0231895	Daxx/Nfe2l2/Il1a/Cp	4	UP
GO:1901889	BP	GO:1901889	negative regulation of cell junction assembly	4/537	29/19034	0.00850202	0.0343115	0.0231895	Apod/Tnf/Il1b/Tlr2	4	UP
GO:0010657	BP	GO:0010657	muscle cell apoptotic process	8/537	103/19034	0.00872229	0.0350915	0.0237167	Cflar/Ifng/Il12b/Jak2/Nfe2l2/Nupr1/Hmox1/Casp12	8	UP
GO:1903978	BP	GO:1903978	regulation of microglial cell activation	3/537	16/19034	0.00950843	0.0377003	0.0254799	Grn/Cst7/Ctsc	3	UP
GO:1905155	BP	GO:1905155	positive regulation of membrane invagination	3/537	16/19034	0.00950843	0.0377003	0.0254799	Nckap1l/C3/Fcgr1	3	UP
GO:2001034	BP	GO:2001034	positive regulation of double-strand break repair via nonhomologous end joining	3/537	16/19034	0.00950843	0.0377003	0.0254799	Parp9/Dtx3l/Parp3	3	UP
GO:0060561	BP	GO:0060561	apoptotic process involved in morphogenesis	4/537	30/19034	0.00959555	0.0379301	0.0256352	Spi1/Tnfrsf1b/Tnfrsf1a/Pml	4	UP
GO:0070670	BP	GO:0070670	response to interleukin-4	4/537	30/19034	0.00959555	0.0379301	0.0256352	Cd300lf/Nfil3/Parp14/Pml	4	UP
GO:0045662	BP	GO:0045662	negative regulation of myoblast differentiation	4/537	31/19034	0.0107765	0.0421183	0.0284658	Ddit3/Ccl9/Tnf/Cxcl10	4	UP
GO:0072574	BP	GO:0072574	hepatocyte proliferation	4/537	31/19034	0.0107765	0.0421183	0.0284658	Cflar/Ifng/Tnfaip3/Il6	4	UP
GO:0072575	BP	GO:0072575	epithelial cell proliferation involved in liver morphogenesis	4/537	31/19034	0.0107765	0.0421183	0.0284658	Cflar/Ifng/Tnfaip3/Il6	4	UP
GO:0090200	BP	GO:0090200	positive regulation of release of cytochrome c from mitochondria	4/537	31/19034	0.0107765	0.0421183	0.0284658	Fas/Tnfsf10/Plaur/Casp1	4	UP
GO:0006816	BP	GO:0006816	calcium ion transport	21/537	430/19034	0.0109024	0.0421504	0.0284875	Ptgs2/Ptprc/Ddit3/Ccl2/Ccl12/Ccl5/Hap1/Lgals3/Tspo/Lyn/Gem/Cxcl9/Cxcl10/Serpine1/Ptpn6/Cyba/Icam1/Tlr9/Pml/Ccr1/Ccr5	21	UP
GO:0010986	BP	GO:0010986	positive regulation of lipoprotein particle clearance	2/537	6/19034	0.0110521	0.0421504	0.0284875	Lipg/Anxa2	2	UP
GO:0035509	BP	GO:0035509	negative regulation of myosin-light-chain-phosphatase activity	2/537	6/19034	0.0110521	0.0421504	0.0284875	Nckap1l/Tnf	2	UP
GO:0048014	BP	GO:0048014	Tie signaling pathway	2/537	6/19034	0.0110521	0.0421504	0.0284875	Angpt1/Angpt2	2	UP
GO:0097350	BP	GO:0097350	neutrophil clearance	2/537	6/19034	0.0110521	0.0421504	0.0284875	Axl/Ccr2	2	UP
GO:0061614	BP	GO:0061614	miRNA transcription	7/537	87/19034	0.0114718	0.0433066	0.0292689	Lilrb4b/Lilrb4a/Stat3/Myc/Tnf/Spi1/Jun	7	UP
GO:1903579	BP	GO:1903579	negative regulation of ATP metabolic process	4/537	32/19034	0.0120473	0.0453835	0.0306726	Stat3/Tspo/Ier3/Nupr1	4	UP
GO:0010677	BP	GO:0010677	negative regulation of cellular carbohydrate metabolic process	5/537	49/19034	0.0120482	0.0453835	0.0306726	Plek/Stat3/Ier3/Il6/Nupr1	5	UP
GO:0001503	BP	GO:0001503	ossification	20/537	409/19034	0.0126127	0.0474068	0.0320401	Ptgs2/Ifi204/Srgn/Sbno2/Rsad2/Cebpd/Clic1/Tnf/Isg15/Tcirg1/Adar/Csf1/Il6/Bmp2k/Spp1/Clec5a/Ifitm1/Zbtb16/Tent5a/Ccr1	20	UP
GO:0010827	BP	GO:0010827	regulation of glucose transmembrane transport	7/537	89/19034	0.0128981	0.0484097	0.0327179	Rnasel/Myc/Tnf/C3/Nfe2l2/Il1b/Hk2	7	UP
GO:0007566	BP	GO:0007566	embryo implantation	6/537	69/19034	0.0131195	0.0491344	0.0332076	Ptgs2/Grn/Acod1/H2-Q7/Arhgdib/Timp1	6	UP
GO:0002839	BP	GO:0002839	positive regulation of immune response to tumor cell	3/537	18/19034	0.0132892	0.0492031	0.0332541	Il12b/Cd274/Klrk1	3	UP
GO:0048291	BP	GO:0048291	isotype switching to IgG isotypes	3/537	18/19034	0.0132892	0.0492031	0.0332541	Ptprc/Ifng/Cd40	3	UP
GO:0071498	BP	GO:0071498	cellular response to fluid shear stress	3/537	18/19034	0.0132892	0.0492031	0.0332541	Ptgs2/Nfe2l2/Spp1	3	UP
GO:1905709	BP	GO:1905709	negative regulation of membrane permeability	3/537	18/19034	0.0132892	0.0492031	0.0332541	Ier3/Hk2/Rasip1	3	UP
GO:0043243	BP	GO:0043243	positive regulation of protein-containing complex disassembly	4/537	33/19034	0.0134103	0.0494403	0.0334144	Plek/Irgm1/Carmil1/Tnf	4	UP
GO:1904646	BP	GO:1904646	cellular response to amyloid-beta	4/537	33/19034	0.0134103	0.0494403	0.0334144	Fcgr2b/Lgmn/Vcam1/Icam1	4	UP
GO:0032309	BP	GO:0032309	icosanoid secretion	5/537	51/19034	0.0141799	0.0520198	0.0351578	Ptgs2/Pla2g4a/Nos2/Il1a/Il1b	5	UP
GO:0010922	BP	GO:0010922	positive regulation of phosphatase activity	4/537	34/19034	0.0148674	0.0543503	0.0367328	Ptprc/Ifng/Plek/Jak2	4	UP
GO:0030578	BP	GO:0030578	PML body organization	2/537	7/19034	0.0151858	0.0543677	0.0367446	Daxx/Pml	2	UP
GO:0046035	BP	GO:0046035	CMP metabolic process	2/537	7/19034	0.0151858	0.0543677	0.0367446	Upp1/Nt5c3	2	UP
GO:0070162	BP	GO:0070162	adiponectin secretion	2/537	7/19034	0.0151858	0.0543677	0.0367446	Il1b/Hcar2	2	UP
GO:0070163	BP	GO:0070163	regulation of adiponectin secretion	2/537	7/19034	0.0151858	0.0543677	0.0367446	Il1b/Hcar2	2	UP
GO:0071224	BP	GO:0071224	cellular response to peptidoglycan	2/537	7/19034	0.0151858	0.0543677	0.0367446	Tlr2/Ripk2	2	UP
GO:0071316	BP	GO:0071316	cellular response to nicotine	2/537	7/19034	0.0151858	0.0543677	0.0367446	Tnf/B2m	2	UP
GO:1904783	BP	GO:1904783	positive regulation of NMDA glutamate receptor activity	2/537	7/19034	0.0151858	0.0543677	0.0367446	Ifng/Ccl2	2	UP
GO:0055072	BP	GO:0055072	iron ion homeostasis	7/537	92/19034	0.0152701	0.054632	0.0369232	Slc11a1/Ifng/Myc/B2m/Lcn2/Cp/Hmox1	7	UP
GO:0008037	BP	GO:0008037	cell recognition	10/537	161/19034	0.0161531	0.0575538	0.0388979	Prf1/Dock2/Lgals3/C3/Dock8/Pitx3/Fcgr1/Clec7a/Robo3/Msn	10	UP
GO:0072524	BP	GO:0072524	pyridine-containing compound metabolic process	4/537	35/19034	0.0164208	0.0583079	0.0394076	Nampt/Pnp/Pnp2/Ncf1	4	UP
GO:0006692	BP	GO:0006692	prostanoid metabolic process	5/537	53/19034	0.0165513	0.0586909	0.0396665	Ptgs2/Pla2g4a/Cd74/Il1b/Tnfrsf1a	5	UP
GO:0006693	BP	GO:0006693	prostaglandin metabolic process	5/537	53/19034	0.0165513	0.0586909	0.0396665	Ptgs2/Pla2g4a/Cd74/Il1b/Tnfrsf1a	5	UP
GO:0008637	BP	GO:0008637	apoptotic mitochondrial changes	8/537	116/19034	0.01703	0.0602652	0.0407304	Pnp/Ier3/Fas/Tnfsf10/Jun/Hk2/Plaur/Casp1	8	UP
GO:0033574	BP	GO:0033574	response to testosterone	3/537	20/19034	0.0178097	0.0624587	0.0422129	Cflar/Spp1/Msn	3	UP
GO:0045912	BP	GO:0045912	negative regulation of carbohydrate metabolic process	5/537	54/19034	0.0178299	0.0624587	0.0422129	Plek/Stat3/Ier3/Il6/Nupr1	5	UP
GO:0006090	BP	GO:0006090	pyruvate metabolic process	8/537	117/19034	0.0178454	0.0624709	0.0422212	Ifng/Stat3/Hk3/Myc/Ier3/Hk2/Nupr1/Trex1	8	UP
GO:1903312	BP	GO:1903312	negative regulation of mRNA metabolic process	7/537	95/19034	0.0179369	0.0627069	0.0423806	Slc11a1/Tent4a/Zbp1/Apobec1/Zfp36/Tent5a/Myd88	7	UP
GO:0010667	BP	GO:0010667	negative regulation of cardiac muscle cell apoptotic process	4/537	36/19034	0.0180721	0.0630525	0.0426143	Cflar/Jak2/Nfe2l2/Nupr1	4	UP
GO:0055067	BP	GO:0055067	monovalent inorganic cation homeostasis	10/537	165/19034	0.0188483	0.0656723	0.0443848	Slc11a1/Slamf8/Sgk1/Grn/Lacc1/Tcirg1/Il1a/Clic4/Spp1/Rab20	10	UP
GO:0046136	BP	GO:0046136	positive regulation of vitamin metabolic process	2/537	8/19034	0.0198727	0.0676114	0.0456954	Ifng/Tnf	2	UP
GO:0060397	BP	GO:0060397	growth hormone receptor signaling pathway via JAK-STAT	2/537	8/19034	0.0198727	0.0676114	0.0456954	Stat3/Jak2	2	UP
GO:0060556	BP	GO:0060556	regulation of vitamin D biosynthetic process	2/537	8/19034	0.0198727	0.0676114	0.0456954	Ifng/Tnf	2	UP
GO:1900122	BP	GO:1900122	positive regulation of receptor binding	2/537	8/19034	0.0198727	0.0676114	0.0456954	B2m/Anxa2	2	UP
GO:0003177	BP	GO:0003177	pulmonary valve development	3/537	21/19034	0.0203515	0.0687904	0.0464922	Tnfrsf1b/Tnfrsf1a/Stra6	3	UP
GO:0030728	BP	GO:0030728	ovulation	3/537	21/19034	0.0203515	0.0687904	0.0464922	Ptgs2/Pla2g4a/Adamts1	3	UP
GO:0031529	BP	GO:0031529	ruffle organization	5/537	57/19034	0.0220518	0.0740565	0.0500513	Plek/Carmil1/Aif1/Tcirg1/Icam1	5	UP
GO:0010743	BP	GO:0010743	regulation of macrophage derived foam cell differentiation	3/537	22/19034	0.0230819	0.0767245	0.0518545	Nfkbia/Csf1/Msr1	3	UP
GO:0060009	BP	GO:0060009	Sertoli cell development	3/537	22/19034	0.0230819	0.0767245	0.0518545	Fndc3a/Il1a/Icam1	3	UP
GO:0014050	BP	GO:0014050	negative regulation of glutamate secretion	2/537	9/19034	0.0250786	0.0813842	0.0550038	Il1rn/Il1b	2	UP
GO:0042940	BP	GO:0042940	D-amino acid transport	2/537	9/19034	0.0250786	0.0813842	0.0550038	Gfap/Nfkbie	2	UP
GO:0060664	BP	GO:0060664	epithelial cell proliferation involved in salivary gland morphogenesis	2/537	9/19034	0.0250786	0.0813842	0.0550038	Tnf/Il6	2	UP
GO:1900222	BP	GO:1900222	negative regulation of amyloid-beta clearance	2/537	9/19034	0.0250786	0.0813842	0.0550038	Ifng/Tnf	2	UP
GO:1901731	BP	GO:1901731	positive regulation of platelet aggregation	2/537	9/19034	0.0250786	0.0813842	0.0550038	Jak2/Il6	2	UP
GO:1902965	BP	GO:1902965	regulation of protein localization to early endosome	2/537	9/19034	0.0250786	0.0813842	0.0550038	Dtx3l/Msn	2	UP
GO:1902966	BP	GO:1902966	positive regulation of protein localization to early endosome	2/537	9/19034	0.0250786	0.0813842	0.0550038	Dtx3l/Msn	2	UP
GO:1903054	BP	GO:1903054	negative regulation of extracellular matrix organization	2/537	9/19034	0.0250786	0.0813842	0.0550038	Tnfrsf1b/Tnfrsf1a	2	UP
GO:0019233	BP	GO:0019233	sensory perception of pain	9/537	149/19034	0.0256133	0.0828931	0.0560236	Ptgs2/Fcgr4/Il12b/Ccl2/Il1rn/Il1a/Ctss/Fcgr1/Ccr2	9	UP
GO:0006691	BP	GO:0006691	leukotriene metabolic process	3/537	23/19034	0.026001	0.0835438	0.0564633	Pla2g4a/Tlr2/Ncf1	3	UP
GO:0034976	BP	GO:0034976	response to endoplasmic reticulum stress	13/537	251/19034	0.026402	0.0847292	0.0572645	Fcgr2b/Atf3/Ifng/Ddit3/Trim25/Usp25/Eif2ak2/Thbs1/Nfe2l2/Jun/Nupr1/Casp12/Pml	13	UP
GO:0006826	BP	GO:0006826	iron ion transport	5/537	60/19034	0.026874	0.08603	0.0581437	Slc11a1/Ifng/B2m/Lcn2/Cp	5	UP
GO:0030282	BP	GO:0030282	bone mineralization	8/537	127/19034	0.0275942	0.0881725	0.0595917	Ptgs2/Srgn/Sbno2/Isg15/Bmp2k/Spp1/Tent5a/Ccr1	8	UP
GO:0010876	BP	GO:0010876	lipid localization	20/537	445/19034	0.0281985	0.0899377	0.0607847	Ptgs2/Pla2g4a/Nos2/Rnf213/Nfkbia/Tspo/Apod/Tnf/C3/Lipg/Thbs1/Atp8b4/Il1a/Il1b/Plin2/Spp1/Msr1/Stra6/Anxa2/Plscr2	20	UP
GO:0031646	BP	GO:0031646	positive regulation of nervous system process	5/537	61/19034	0.028619	0.0911116	0.0615781	Cst7/Fcgr1/Tnfrsf1b/Il6/Itgax	5	UP
GO:0035634	BP	GO:0035634	response to stilbenoid	3/537	24/19034	0.0291084	0.0919379	0.0621365	Ifit3/Usp18/Saa3	3	UP
GO:1902993	BP	GO:1902993	positive regulation of amyloid precursor protein catabolic process	3/537	24/19034	0.0291084	0.0919379	0.0621365	Ifng/Tnf/Lyn	3	UP
GO:2000772	BP	GO:2000772	regulation of cellular senescence	4/537	42/19034	0.0301165	0.0947194	0.0640164	Pnpt1/Nampt/B2m/Rbl1	4	UP
GO:0030865	BP	GO:0030865	cortical cytoskeleton organization	5/537	62/19034	0.0304342	0.0951655	0.064318	Plek/Nckap1l/Rac2/Tnf/Rhoc	5	UP
GO:0031642	BP	GO:0031642	negative regulation of myelination	2/537	10/19034	0.0307706	0.0951655	0.064318	Ifng/Ctsc	2	UP
GO:0034058	BP	GO:0034058	endosomal vesicle fusion	2/537	10/19034	0.0307706	0.0951655	0.064318	Ankfy1/Samd9l	2	UP
GO:0071394	BP	GO:0071394	cellular response to testosterone stimulus	2/537	10/19034	0.0307706	0.0951655	0.064318	Spp1/Msn	2	UP
GO:0097421	BP	GO:0097421	liver regeneration	2/537	10/19034	0.0307706	0.0951655	0.064318	Il6/Hmox1	2	UP
GO:0046889	BP	GO:0046889	positive regulation of lipid biosynthetic process	7/537	107/19034	0.0318746	0.0984046	0.0665071	Ptgs2/Pla2g4a/Ifng/Tnf/Cd74/Il1a/Il1b	7	UP
GO:0010977	BP	GO:0010977	negative regulation of neuron projection development	9/537	155/19034	0.0319126	0.09844	0.066531	Katna1/Gfap/Ifrd1/H2-Bl/H2-Bl/Il15ra/B2m/Ctsz/Ccr5	9	UP
GO:0034405	BP	GO:0034405	response to fluid shear stress	3/537	25/19034	0.0324029	0.0992698	0.0670918	Ptgs2/Nfe2l2/Spp1	3	UP
GO:0009897	CC	GO:0009897	external side of plasma membrane	72/535	483/19022	7.22435e-32	2.83195e-29	2.19772e-29	Icos/Sele/Sell/Selp/Fcgr4/Ptprc/Fcgr2b/Fcer1g/Ly9/Slamf7/Lilrb4a/Itgb2/Icosl/Ifng/Il12b/Lgals3/Csf2rb/Osmr/Ly6a/Ly6c1/Csf2rb2/Il2rb/Itga5/Cd86/H2-Bl/H2-Q4/H2-Q8/H2-Q6/H2-Q7/H2-M3/H2-Bl/H2-Aa/Tnf/H2-T24/H2-T23/H2-T22/Gm7030/H2-T10/Cd74/Cd274/Fas/Il2ra/Thbs1/B2m/Cd40/Cd44/Tlr2/Fcgr1/Vcam1/Csf3r/Tnfrsf9/Il6/Cxcl9/Cxcl10/Clec4a1/Clec4a3/Clec2d/Clec4e/Cd69/Klrk1/Il21r/Itgal/Itgam/Itgax/Msr1/Icam1/Robo…	72	UP
GO:0045335	CC	GO:0045335	phagocytic vesicle	24/535	109/19022	3.22333e-15	6.31772e-13	4.90285e-13	Slc11a1/Irgm1/Scimp/Pld4/Tapbp/Tap1/H2-Bl/H2-Q8/H2-Q7/H2-Bl/H2-T23/Unc93b1/Mpeg1/Tcirg1/B2m/Ctss/Tlr1/Capg/Nod1/Clec4e/Rab20/Tlr9/Cybb/Tlr7	24	UP
GO:0018995	CC	GO:0018995	host cellular component	9/535	9/19022	1.03115e-14	8.0842e-13	6.27372e-13	Iigp1/Gbp2b/Gbp7/Gbp3/Gbp2/Gbp9/Gbp4/Gbp6/Axl	9	UP
GO:0033643	CC	GO:0033643	host cell part	9/535	9/19022	1.03115e-14	8.0842e-13	6.27372e-13	Iigp1/Gbp2b/Gbp7/Gbp3/Gbp2/Gbp9/Gbp4/Gbp6/Axl	9	UP
GO:0043657	CC	GO:0043657	host cell	9/535	9/19022	1.03115e-14	8.0842e-13	6.27372e-13	Iigp1/Gbp2b/Gbp7/Gbp3/Gbp2/Gbp9/Gbp4/Gbp6/Axl	9	UP
GO:0020003	CC	GO:0020003	symbiont-containing vacuole	8/535	8/19022	3.72035e-13	1.3258e-11	1.02888e-11	Iigp1/Gbp2b/Gbp7/Gbp3/Gbp2/Gbp9/Gbp4/Gbp6	8	UP
GO:0020005	CC	GO:0020005	symbiont-containing vacuole membrane	8/535	8/19022	3.72035e-13	1.3258e-11	1.02888e-11	Iigp1/Gbp2b/Gbp7/Gbp3/Gbp2/Gbp9/Gbp4/Gbp6	8	UP
GO:0042611	CC	GO:0042611	MHC protein complex	13/535	34/19022	3.22411e-12	1.05321e-10	8.1734e-11	H2-Bl/H2-Q4/H2-Q8/H2-Q6/H2-Q7/H2-M3/H2-Bl/H2-Aa/H2-Ea/H2-T23/H2-T22/Cd74/B2m	13	UP
GO:0030670	CC	GO:0030670	phagocytic vesicle membrane	11/535	24/19022	1.41025e-11	4.25244e-10	3.30009e-10	Slc11a1/Tapbp/Tap1/H2-Bl/H2-Q8/H2-Q7/H2-Bl/H2-T23/Tcirg1/B2m/Clec4e	11	UP
GO:0045121	CC	GO:0045121	membrane raft	35/535	395/19022	2.27102e-09	5.2367e-08	4.06393e-08	Cflar/Casp8/Ptgs2/Sele/Ptprc/Fcgr2b/Fcer1g/Itgb2/Lcp2/Angpt1/H2-Bl/H2-Bl/Hspa1a/Tnf/Ms4a4c/Ms4a4b/Ms4a4d/Jak2/Fas/Hck/Sdc4/Tlr2/Fcgr1/Lyn/Tnfrsf1b/Tlr1/Hpse/Tnfrsf1a/Itgam/Hmox1/Icam1/Anxa2/Plscr2/Birc3/Pml	35	UP
GO:0042824	CC	GO:0042824	MHC class I peptide loading complex	7/535	11/19022	4.00732e-09	8.26774e-08	6.41615e-08	Tapbp/Tap1/Tap2/H2-Bl/H2-Q8/H2-Bl/B2m	7	UP
GO:0033106	CC	GO:0033106	cis-Golgi network membrane	9/535	29/19022	6.24342e-08	1.16544e-06	9.04436e-07	H2-Bl/H2-Q4/H2-Q8/H2-Q6/H2-Q7/H2-M3/H2-Bl/H2-T23/H2-T22	9	UP
GO:0043230	CC	GO:0043230	extracellular organelle	14/535	121/19022	7.85393e-06	0.000128281	9.95521e-05	Cd86/Clic1/Iigp1/Cd274/Gbp2b/Gbp7/Gbp3/Gbp2/Gbp9/Gbp4/Gbp6/Serpine1/Icam1/Anxa2	14	UP
GO:0065010	CC	GO:0065010	extracellular membrane-bounded organelle	14/535	121/19022	7.85393e-06	0.000128281	9.95521e-05	Cd86/Clic1/Iigp1/Cd274/Gbp2b/Gbp7/Gbp3/Gbp2/Gbp9/Gbp4/Gbp6/Serpine1/Icam1/Anxa2	14	UP
GO:0005765	CC	GO:0005765	lysosomal membrane	17/535	184/19022	1.82779e-05	0.000275574	0.000213859	Grn/Ifitm2/Gfap/H2-Bl/H2-Q4/H2-Q8/H2-Q6/H2-Q7/H2-M3/H2-Bl/H2-T23/H2-T22/Slc15a3/Nkg7/Ifitm1/Ifitm3/Anxa2	17	UP
GO:0098852	CC	GO:0098852	lytic vacuole membrane	17/535	184/19022	1.82779e-05	0.000275574	0.000213859	Grn/Ifitm2/Gfap/H2-Bl/H2-Q4/H2-Q8/H2-Q6/H2-Q7/H2-M3/H2-Bl/H2-T23/H2-T22/Slc15a3/Nkg7/Ifitm1/Ifitm3/Anxa2	17	UP
GO:0043235	CC	GO:0043235	receptor complex	28/535	416/19022	2.04117e-05	0.000296348	0.00022998	Itgb2/Il12b/Scimp/Rnf31/Csf2rb/Osmr/Csf2rb2/Gpr84/Itga5/Cd74/Jak2/B2m/Cd40/Cd44/Tlr2/Lyn/Csf3r/Il6/Tlr1/Tnfrsf1a/Ptpn6/Itgal/Itgam/Itgax/Axl/Birc3/Il2rg/Tlr7	28	UP
GO:0062167	CC	GO:0062167	complement component C1q complex	3/535	3/19022	2.2127e-05	0.000299096	0.000232112	C1qb/C1qc/C1qa	3	UP
GO:0070721	CC	GO:0070721	ISGF3 complex	3/535	3/19022	2.2127e-05	0.000299096	0.000232112	Stat1/Stat2/Irf9	3	UP
GO:0072557	CC	GO:0072557	IPAF inflammasome complex	4/535	8/19022	3.95873e-05	0.000470249	0.000364935	Naip2/Casp1/Casp4/Casp12	4	UP
GO:0072559	CC	GO:0072559	NLRP3 inflammasome complex	4/535	8/19022	3.95873e-05	0.000470249	0.000364935	Gsdmd/Casp1/Casp4/Casp12	4	UP
GO:1905369	CC	GO:1905369	endopeptidase complex	11/535	98/19022	9.66758e-05	0.00111462	0.000864994	Casp8/Psme1/Usp25/Psmb8/Psmb9/C2/C3/Casp7/Plaur/Psmb10/Casp1	11	UP
GO:0031901	CC	GO:0031901	early endosome membrane	11/535	101/19022	0.000127148	0.00134708	0.0010454	H2-Bl/H2-Q4/H2-Q8/H2-Q6/H2-Q7/H2-M3/H2-Bl/H2-T23/H2-T22/Cd274/Ifitm3	11	UP
GO:0098576	CC	GO:0098576	lumenal side of membrane	5/535	19/19022	0.000144815	0.00149388	0.00115932	H2-Bl/H2-Q8/H2-Q7/H2-Bl/H2-T23	5	UP
GO:0098636	CC	GO:0098636	protein complex involved in cell adhesion	7/535	45/19022	0.000240327	0.00201756	0.00156572	Itgb2/Itga5/Lyn/Plaur/Itgal/Itgam/Itgax	7	UP
GO:0043020	CC	GO:0043020	NADPH oxidase complex	4/535	12/19022	0.000255871	0.00208961	0.00162164	Ncf4/Ncf1/Cyba/Cybb	4	UP
GO:0044194	CC	GO:0044194	cytolytic granule	4/535	13/19022	0.000361397	0.00289118	0.00224369	Prf1/Gzmb/Rnf19b/Nkg7	4	UP
GO:0044853	CC	GO:0044853	plasma membrane raft	12/535	138/19022	0.000531238	0.00416491	0.00323216	Ptgs2/Sele/Itgb2/Lcp2/Ms4a4c/Ms4a4b/Ms4a4d/Jak2/Hck/Itgam/Hmox1/Pml	12	UP
GO:1990462	CC	GO:1990462	omegasome	3/535	8/19022	0.00111481	0.00780365	0.006056	Trim12c/Trim30a/Trim30d	3	UP
GO:0031225	CC	GO:0031225	anchored component of membrane	13/535	172/19022	0.00118661	0.00816052	0.00633295	Efna2/Ly6e/Ly6i/Ly6a/Ly6c1/Ly6c2/Cp/Vcam1/Cd52/Bst1/Nod1/Plaur/Bst2	13	UP
GO:0072562	CC	GO:0072562	blood microparticle	3/535	9/19022	0.00163738	0.010988	0.00852723	C1ra/C1rb/Hp	3	UP
GO:0062023	CC	GO:0062023	collagen-containing extracellular matrix	22/535	390/19022	0.00165381	0.010988	0.00852723	Lgals9/Serpinb9/Tgfbi/Lgals3/Angpt1/Adamts1/Thbs1/Serping1/Tgm2/Ctsz/S100a6/S100a11/Fgl2/Plod3/Serpine1/Anxa4/Ctsc/Angpt2/Vwa5a/Anxa2/Plscr2/Timp1	22	UP
GO:0001931	CC	GO:0001931	uropod	3/535	11/19022	0.00308395	0.0180434	0.0140025	Scimp/Bst1/Msn	3	UP
GO:0031254	CC	GO:0031254	cell trailing edge	3/535	11/19022	0.00308395	0.0180434	0.0140025	Scimp/Bst1/Msn	3	UP
GO:0097179	CC	GO:0097179	protease inhibitor complex	3/535	11/19022	0.00308395	0.0180434	0.0140025	Serpinb6b/Serpine1/Casp1	3	UP
GO:0001726	CC	GO:0001726	ruffle	11/535	153/19022	0.00405349	0.0230285	0.0178712	Plek/Scimp/Spata13/Lcp1/Itga5/Aif1/S100a6/S100a11/Asap3/Ddx58/Anxa2	11	UP
GO:0005925	CC	GO:0005925	focal adhesion	11/535	161/19022	0.00592962	0.0319995	0.0248331	Ptprc/Itgb2/Lcp1/Itga5/Jak2/Hck/Sdc4/Asap3/Irf2/Cyba/Msn	11	UP
GO:0036464	CC	GO:0036464	cytoplasmic ribonucleoprotein granule	14/535	231/19022	0.00595909	0.0319995	0.0248331	Icosl/Trim25/Apobec3/Nfkbiz/Dcp2/Znfx1/Zbp1/Mov10/Tdrd7/Zfp36/Trim12c/Trim30a/Trim30d/Ctsh	14	UP
GO:0097342	CC	GO:0097342	ripoptosome	2/535	5/19022	0.00746265	0.0375046	0.0291053	Cflar/Casp8	2	UP
GO:0001772	CC	GO:0001772	immunological synapse	5/535	45/19022	0.00835241	0.0408213	0.0316792	Scimp/Lgals3/Cd53/Itgal/Icam1	5	UP
GO:0140534	CC	GO:0140534	endoplasmic reticulum protein-containing complex	9/535	127/19022	0.00975682	0.0460804	0.0357606	Tapbp/Tap1/Tap2/H2-Bl/H2-Q8/H2-Bl/Rnf125/B2m/Trex1	9	UP
GO:0031904	CC	GO:0031904	endosome lumen	2/535	7/19022	0.0150962	0.0672467	0.0521866	Il12b/Ctss	2	UP
GO:0005797	CC	GO:0005797	Golgi medial cisterna	3/535	20/19022	0.0176641	0.0766601	0.0594919	H2-Bl/H2-Q8/H2-Bl	3	UP
GO:0016605	CC	GO:0016605	PML body	6/535	74/19022	0.0177961	0.0766601	0.0594919	Sp100/Daxx/Isg20/Zbtb16/Pml/Elf4	6	UP
GO:0005126	MF	GO:0005126	cytokine receptor binding	43/527	307/18711	2.89375e-18	2.23976e-15	1.75757e-15	Stat1/Cflar/Casp8/Ifng/Il12b/Ccl2/Ccl7/Ccl12/Ccl4/Cxcl16/Ccl5/Ccl9/Ccl3/Stat3/Cd300lf/Erap1/Osmr/Angpt1/Tnf/Lrg1/Jak2/Il1rn/Cd44/Il1a/Il1b/Tnfsf10/Csf1/Lyn/Ifna7/Ifna4/Tnfsf8/Ifna15/Ifna2/Il6/Cxcl13/Cxcl9/Cxcl10/Cxcl11/Angpt2/Il15/Tlr9/Ccrl2/Myd88	43	UP
GO:0005125	MF	GO:0005125	cytokine activity	33/527	219/18711	3.12876e-15	1.21083e-12	9.50155e-13	Ifng/Il12b/Scgb3a1/Ccl2/Ccl7/Ccl12/Ccl4/Grn/Cxcl16/Ccl5/Ccl9/Ccl3/Nampt/Tnf/Il1rn/Il1a/Il1b/Tnfsf10/Csf1/Ifna7/Ifna4/Tnfsf8/Ifna15/Ifna2/Il6/Cxcl13/Spp1/Cxcl9/Cxcl10/Cxcl11/Pglyrp1/Il15/Timp1	33	UP
GO:0042605	MF	GO:0042605	peptide antigen binding	15/527	37/18711	2.42058e-14	6.2451e-12	4.90061e-12	Tap1/Tap2/H2-Bl/H2-Q4/H2-Q8/H2-Q6/H2-Q7/H2-M3/H2-Bl/H2-Aa/H2-T24/H2-T23/H2-T22/Gm7030/H2-T10	15	UP
GO:0140375	MF	GO:0140375	immune receptor activity	24/527	130/18711	2.09777e-13	4.05918e-11	3.18529e-11	Fcgr4/Fcgr2b/Fcer1g/Il12b/Csf2rb/Osmr/Csf2rb2/Il2rb/Cd74/Il2ra/Il15ra/Cd44/Fcgr1/Csf3r/C3ar1/Klrk1/Il21r/Ctsh/Ccr2/Il10ra/Ccrl2/Ccr1/Ccr5/Il2rg	24	UP
GO:0003823	MF	GO:0003823	antigen binding	18/527	69/18711	4.25338e-13	6.58423e-11	5.16673e-11	Tapbp/Tap1/Tap2/H2-Bl/H2-Q4/H2-Q8/H2-Q6/H2-Q7/H2-M3/H2-Bl/H2-Aa/H2-T24/H2-T23/H2-T22/Gm7030/H2-T10/Cd40/Tapbpl	18	UP
GO:0046979	MF	GO:0046979	TAP2 binding	12/527	26/18711	1.48497e-12	1.91561e-10	1.5032e-10	Tapbp/Tap1/Tap2/H2-Bl/H2-Q4/H2-Q8/H2-Q6/H2-Q7/H2-M3/H2-Bl/H2-T23/H2-T22	12	UP
GO:0003725	MF	GO:0003725	double-stranded RNA binding	18/527	82/18711	1.0289e-11	8.84852e-10	6.94355e-10	Dhx58/Hspa1a/Eif2ak2/Ifih1/Zbp1/Adar/Ddx58/Oasl2/Oasl1/Oas1g/Oas2/Oas3/Oas1g/Oas1a/Ddx60/Tlr3/Msn/Tlr7	18	UP
GO:0001730	MF	GO:0001730	2'-5'-oligoadenylate synthetase activity	6/527	6/18711	4.8554e-10	3.75808e-08	2.94902e-08	Oasl2/Oas1g/Oas2/Oas3/Oas1g/Oas1a	6	UP
GO:0046703	MF	GO:0046703	natural killer cell lectin-like receptor binding	11/527	32/18711	6.02335e-10	4.23825e-08	3.32581e-08	H2-Bl/H2-Q4/H2-Q8/H2-Q6/H2-Q7/H2-M3/H2-Bl/H2-T23/H2-T22/Clec2d/Ptpn6	11	UP
GO:0042288	MF	GO:0042288	MHC class I protein binding	12/527	42/18711	1.12724e-09	6.36336e-08	4.99341e-08	Tap1/Tap2/H2-Bl/H2-Q4/H2-Q8/H2-Q6/H2-Q7/H2-M3/H2-Bl/H2-T23/H2-T22/Klrk1	12	UP
GO:0038187	MF	GO:0038187	pattern recognition receptor activity	10/527	27/18711	1.58255e-09	8.16598e-08	6.40795e-08	Tlr2/Nod1/Clec4e/Clec7a/Pglyrp1/Trim12c/Trim30a/Trim30d/Tlr9/Tlr7	10	UP
GO:0003924	MF	GO:0003924	GTPase activity	29/527	283/18711	2.15967e-09	9.83287e-08	7.71599e-08	Ifi47/Irgm2/Irgm1/Gm5431/Gm12185/Tgtp1/Rhoj/Gch1/Rac2/Mx2/Mx1/Gm4951/Iigp1/Tubb6/Gm4841/Rhoc/Gbp5/Gbp2b/Gbp7/Gbp3/Gbp2/Gem/Gbp8/Gbp9/Gbp4/Gbp6/Gbp11/Arhgdib/Rab20	29	UP
GO:0019955	MF	GO:0019955	cytokine binding	20/527	140/18711	2.48303e-09	1.0677e-07	8.37843e-08	Il12b/Osmr/Il2rb/Cd74/Il2ra/Il1rn/Cd44/Gbp2/Csf3r/Tnfrsf9/Tnfrsf1b/Tnfrsf1a/Zfp36/Il18bp/Ccr2/Il10ra/Ccrl2/Ccr1/Ccr5/Il2rg	20	UP
GO:0042610	MF	GO:0042610	CD8 receptor binding	9/527	25/18711	1.42419e-08	5.77096e-07	4.52855e-07	H2-Bl/H2-Q4/H2-Q8/H2-Q6/H2-Q7/H2-M3/H2-Bl/H2-T23/H2-T22	9	UP
GO:0042608	MF	GO:0042608	T cell receptor binding	10/527	33/18711	1.4912e-08	5.77096e-07	4.52855e-07	Dock2/H2-Bl/H2-Q4/H2-Q8/H2-Q6/H2-Q7/H2-M3/H2-Bl/H2-T23/H2-T22	10	UP
GO:0016763	MF	GO:0016763	pentosyltransferase activity	12/527	52/18711	1.62785e-08	5.9998e-07	4.70812e-07	Upp1/Nampt/Pnp/Pnp2/Lacc1/Parp10/Parp9/Parp14/Parp11/Zc3hav1/Parp12/Parp3	12	UP
GO:0030881	MF	GO:0030881	beta-2-microglobulin binding	9/527	26/18711	2.12406e-08	7.47284e-07	5.86404e-07	H2-Bl/H2-Q4/H2-Q8/H2-Q6/H2-Q7/H2-M3/H2-Bl/H2-T23/H2-T22	9	UP
GO:0030547	MF	GO:0030547	signaling receptor inhibitor activity	10/527	36/18711	3.79525e-08	1.24555e-06	9.77402e-07	Lilrb4b/Lilrb4a/Ccl5/Ly6e/Ly6i/Ly6a/Ly6c1/Ly6c2/Il1rn/Angpt2	10	UP
GO:0005178	MF	GO:0005178	integrin binding	18/527	151/18711	2.6406e-07	7.86085e-06	6.16852e-06	Lilrb4a/Itgb2/Gfap/S1pr3/Tgfbi/Lgals8/Lcp1/Itga5/Isg15/Thbs1/Il1b/Vcam1/Lyn/Spp1/Itgal/Itgam/Itgax/Icam1	18	UP
GO:0097153	MF	GO:0097153	cysteine-type endopeptidase activity involved in apoptotic process	6/527	12/18711	3.88155e-07	1.07297e-05	8.41976e-06	Cflar/Casp8/Casp7/Casp1/Casp4/Casp12	6	UP
GO:0005525	MF	GO:0005525	GTP binding	27/527	349/18711	2.3208e-06	5.61342e-05	4.40493e-05	Irgm1/Tgtp1/Rhoj/Gch1/Rac2/Iigp1/Tubb6/Ehd4/Samhd1/Tgm2/Rhoc/Gbp5/Gbp2b/Gbp7/Gbp3/Gbp2/Gem/Ddx58/Gbp8/Gbp9/Gbp4/Gbp6/Gbp11/Hcar2/Gimap4/Gimap6/Rab20	27	UP
GO:0019001	MF	GO:0019001	guanyl nucleotide binding	28/527	372/18711	2.5757e-06	5.86351e-05	4.60117e-05	Irgm1/Tgtp1/Rhoj/Gch1/Rac2/Iigp1/Tubb6/Sting1/Ehd4/Samhd1/Tgm2/Rhoc/Gbp5/Gbp2b/Gbp7/Gbp3/Gbp2/Gem/Ddx58/Gbp8/Gbp9/Gbp4/Gbp6/Gbp11/Hcar2/Gimap4/Gimap6/Rab20	28	UP
GO:0032561	MF	GO:0032561	guanyl ribonucleotide binding	28/527	372/18711	2.5757e-06	5.86351e-05	4.60117e-05	Irgm1/Tgtp1/Rhoj/Gch1/Rac2/Iigp1/Tubb6/Sting1/Ehd4/Samhd1/Tgm2/Rhoc/Gbp5/Gbp2b/Gbp7/Gbp3/Gbp2/Gem/Ddx58/Gbp8/Gbp9/Gbp4/Gbp6/Gbp11/Hcar2/Gimap4/Gimap6/Rab20	28	UP
GO:0062061	MF	GO:0062061	TAP complex binding	4/527	5/18711	3.04218e-06	6.72756e-05	5.27921e-05	Tapbp/H2-Bl/H2-Q8/H2-Bl	4	UP
GO:0030246	MF	GO:0030246	carbohydrate binding	23/527	275/18711	3.58926e-06	7.71691e-05	6.05557e-05	Sele/Sell/Selp/Lgals9/Lgals8/Hk3/Lgals3/C4b/Siglec1/Cd93/Pitx3/Alpk1/Cd72/Plod3/Clec4a1/Clec4a3/Clec2d/Clec5a/Hk2/Clec4e/Cd69/Klrk1/Clec7a	23	UP
GO:0001848	MF	GO:0001848	complement binding	7/527	25/18711	4.17883e-06	8.29338e-05	6.50793e-05	Itgb2/C4b/Serping1/Cd93/Pitx3/C3ar1/Itgam	7	UP
GO:0071889	MF	GO:0071889	14-3-3 protein binding	10/527	58/18711	4.4671e-06	8.64384e-05	6.78294e-05	H2-Bl/H2-Q4/H2-Q8/H2-Q6/H2-Q7/H2-M3/H2-Bl/H2-T23/H2-T22/Zfp36	10	UP
GO:0050700	MF	GO:0050700	CARD domain binding	5/527	12/18711	1.16915e-05	0.000215457	0.000169072	Irgm1/Ripk2/Nod1/Casp1/Casp4	5	UP
GO:0033130	MF	GO:0033130	acetylcholine receptor binding	6/527	20/18711	1.34322e-05	0.000236284	0.000185415	Ly6e/Ly6i/Ly6a/Ly6c1/Ly6c2/Jak2	6	UP
GO:0030550	MF	GO:0030550	acetylcholine receptor inhibitor activity	5/527	13/18711	1.85589e-05	0.000312273	0.000245045	Ly6e/Ly6i/Ly6a/Ly6c1/Ly6c2	5	UP
GO:0035325	MF	GO:0035325	Toll-like receptor binding	5/527	14/18711	2.82015e-05	0.000441749	0.000346646	Unc93b1/Tlr2/Tlr1/Saa3/Myd88	5	UP
GO:0061134	MF	GO:0061134	peptidase regulator activity	20/527	253/18711	3.46896e-05	0.000526466	0.000413125	Cflar/Wfdc17/Psme2/Serpina3f/Serpina3n/Serpinb6b/Serpinb9/Naip2/Psme1/C3/Cst7/Serping1/Serpine1/Ctsc/Bst2/Anxa2/Ctsh/Birc3/Bcl2a1d/Timp1	20	UP
GO:0050839	MF	GO:0050839	cell adhesion molecule binding	22/527	297/18711	3.86682e-05	0.000570484	0.000447666	Sell/Lilrb4a/Itgb2/Nos2/Gfap/S1pr3/Tgfbi/Lgals8/Lcp1/Itga5/Isg15/Thbs1/Il1b/Vcam1/Lyn/Spp1/Ptpn6/Itgal/Itgam/Itgax/Icam1/Msn	22	UP
GO:0019864	MF	GO:0019864	IgG binding	4/527	8/18711	3.98012e-05	0.000570484	0.000447666	Fcgr4/Fcgr2b/Fcer1g/Fcgr1	4	UP
GO:0044389	MF	GO:0044389	ubiquitin-like protein ligase binding	23/527	326/18711	5.5258e-05	0.000777631	0.000610218	Stat1/Casp8/Ifi205/Stat2/Nfkbia/Rnf31/Myc/Parp9/Usp25/Dtx3l/Cdkn1a/Daxx/Hspa1a/Isg15/Sting1/Ube2l6/Cd40/Txnip/Lyn/Ddx58/Jun/Tnfrsf1b/Pml	23	UP
GO:0016814	MF	GO:0016814	hydrolase activity, acting on carbon-nitrogen (but not peptide) bonds, in cyclic amidines	6/527	27/18711	8.67398e-05	0.00108623	0.000852382	Gch1/Lacc1/Apobec3/Adar/Mthfd2/Apobec1	6	UP
GO:0023026	MF	GO:0023026	MHC class II protein complex binding	4/527	11/18711	0.000175379	0.00199623	0.00156647	H2-Aa/H2-Ea/Cd74/B2m	4	UP
GO:0002020	MF	GO:0002020	protease binding	14/527	178/18711	0.000532336	0.00535102	0.00419902	Cflar/Sell/Tnfaip3/Serpinb6b/Serpinb9/Tnf/Fas/Lcn2/Ripk2/Serpine1/Tnfrsf1a/Casp12/Anxa2/Timp1	14	UP
GO:0140031	MF	GO:0140031	phosphorylation-dependent protein binding	3/527	7/18711	0.000714494	0.00674412	0.00529221	Vav1/Lyn/Ptpn6	3	UP
GO:0001849	MF	GO:0001849	complement component C1q complex binding	3/527	8/18711	0.00111931	0.00984483	0.00772538	C4b/Cd93/Pitx3	3	UP
GO:0005031	MF	GO:0005031	tumor necrosis factor-activated receptor activity	3/527	8/18711	0.00111931	0.00984483	0.00772538	Fas/Tnfrsf1b/Tnfrsf1a	3	UP
GO:0050840	MF	GO:0050840	extracellular matrix binding	7/527	58/18711	0.00117211	0.0101934	0.00799892	Tgfbi/Lgals3/Thbs1/Ctss/Spp1/Plekha2/Anxa2	7	UP
GO:0050135	MF	GO:0050135	NAD(P)+ nucleosidase activity	4/527	18/18711	0.00139017	0.0115698	0.00907897	Tlr2/Bst1/Tlr1/Tlr13	4	UP
GO:0061809	MF	GO:0061809	NAD+ nucleotidase, cyclic ADP-ribose generating	4/527	18/18711	0.00139017	0.0115698	0.00907897	Tlr2/Bst1/Tlr1/Tlr13	4	UP
GO:0016175	MF	GO:0016175	superoxide-generating NAD(P)H oxidase activity	3/527	9/18711	0.00164394	0.0131176	0.0102936	Ncf1/Cyba/Cybb	3	UP
GO:0046790	MF	GO:0046790	virion binding	3/527	9/18711	0.00164394	0.0131176	0.0102936	Siglec1/Pitx3/Anxa2	3	UP
GO:0097677	MF	GO:0097677	STAT family protein binding	3/527	9/18711	0.00164394	0.0131176	0.0102936	Parp9/Dtx3l/Spi1	3	UP
GO:0001784	MF	GO:0001784	phosphotyrosine residue binding	6/527	46/18711	0.0017464	0.013793	0.0108236	Socs3/Samsn1/Vav1/Hck/Sh3bp2/Ptpn6	6	UP
GO:0001968	MF	GO:0001968	fibronectin binding	6/527	48/18711	0.00218225	0.0167234	0.013123	Lilrb4b/Lilrb4a/Thbs1/Sdc4/Ctss/Plekha2	6	UP
GO:0015433	MF	GO:0015433	ABC-type peptide antigen transporter activity	2/527	3/18711	0.00233102	0.0168617	0.0132316	Tap1/Tap2	2	UP
GO:0015440	MF	GO:0015440	ABC-type peptide transporter activity	2/527	3/18711	0.00233102	0.0168617	0.0132316	Tap1/Tap2	2	UP
GO:0030293	MF	GO:0030293	transmembrane receptor protein tyrosine kinase inhibitor activity	2/527	3/18711	0.00233102	0.0168617	0.0132316	Lilrb4b/Lilrb4a	2	UP
GO:0030369	MF	GO:0030369	ICAM-3 receptor activity	2/527	3/18711	0.00233102	0.0168617	0.0132316	Itgb2/Itgal	2	UP
GO:0032554	MF	GO:0032554	purine deoxyribonucleotide binding	2/527	3/18711	0.00233102	0.0168617	0.0132316	Samhd1/Trex1	2	UP
GO:0016493	MF	GO:0016493	C-C chemokine receptor activity	4/527	24/18711	0.00422382	0.0294526	0.0231119	Ccr2/Ccrl2/Ccr1/Ccr5	4	UP
GO:0019239	MF	GO:0019239	deaminase activity	4/527	24/18711	0.00422382	0.0294526	0.0231119	Lacc1/Apobec3/Adar/Apobec1	4	UP
GO:0001872	MF	GO:0001872	(1->3)-beta-D-glucan binding	2/527	4/18711	0.00457502	0.0313369	0.0245905	Pitx3/Clec7a	2	UP
GO:0002060	MF	GO:0002060	purine nucleobase binding	2/527	4/18711	0.00457502	0.0313369	0.0245905	Pnp/Pnp2	2	UP
GO:0048029	MF	GO:0048029	monosaccharide binding	8/527	93/18711	0.00471243	0.0319949	0.0251069	Selp/Hk3/Lgals3/Alpk1/Plod3/Clec4a1/Clec4a3/Hk2	8	UP
GO:0004842	MF	GO:0004842	ubiquitin-protein transferase activity	21/527	400/18711	0.00488	0.0325348	0.0255305	Tnfaip3/Trim25/Rnf213/Rnf31/Dtx3l/Trim26/Rnf125/Ube2l6/Rnf114/Rnf19b/Trim14/Trim56/Herc6/Trim34a/Trim21/Trim12c/Trim30a/Trim30d/Uba7/Birc3/Pml	21	UP
GO:0005539	MF	GO:0005539	glycosaminoglycan binding	14/527	226/18711	0.00498792	0.0327174	0.0256738	Selp/Ptprc/Ccl2/Ccl7/Ccl5/Adamts1/Lipg/Thbs1/Cd44/Tlr2/Cxcl13/Cxcl10/Pglyrp1/Itgam	14	UP
GO:0042301	MF	GO:0042301	phosphate ion binding	3/527	13/18711	0.00514619	0.0334719	0.0262658	Pnp/Pnp2/Mthfd2	3	UP
GO:0044548	MF	GO:0044548	S100 protein binding	3/527	14/18711	0.00641406	0.0410288	0.0321959	S100a6/S100a11/Anxa2	3	UP
GO:0004715	MF	GO:0004715	non-membrane spanning protein tyrosine kinase activity	5/527	43/18711	0.00692773	0.0425874	0.0334189	Eif2ak2/Jak2/Hck/Lyn/Ripk2	5	UP
GO:0043236	MF	GO:0043236	laminin binding	4/527	28/18711	0.00744877	0.0425874	0.0334189	Lgals3/Thbs1/Ctss/Plekha2	4	UP
GO:0043325	MF	GO:0043325	phosphatidylinositol-3,4-bisphosphate binding	4/527	28/18711	0.00744877	0.0425874	0.0334189	Adap2/Plek/Ncf1/Plekha2	4	UP
GO:0004340	MF	GO:0004340	glucokinase activity	2/527	5/18711	0.00748306	0.0425874	0.0334189	Hk3/Hk2	2	UP
GO:0004396	MF	GO:0004396	hexokinase activity	2/527	5/18711	0.00748306	0.0425874	0.0334189	Hk3/Hk2	2	UP
GO:0008865	MF	GO:0008865	fructokinase activity	2/527	5/18711	0.00748306	0.0425874	0.0334189	Hk3/Hk2	2	UP
GO:0019158	MF	GO:0019158	mannokinase activity	2/527	5/18711	0.00748306	0.0425874	0.0334189	Hk3/Hk2	2	UP
GO:0043028	MF	GO:0043028	cysteine-type endopeptidase regulator activity involved in apoptotic process	5/527	47/18711	0.0100746	0.0553031	0.0433971	Serpinb9/Naip2/Ctsh/Birc3/Bcl2a1d	5	UP
GO:0051861	MF	GO:0051861	glycolipid binding	4/527	31/18711	0.0107137	0.0583972	0.0458251	Sell/Fcgr4/Lyn/Clec4e	4	UP
GO:0048019	MF	GO:0048019	receptor antagonist activity	3/527	17/18711	0.0112553	0.0588623	0.04619	Ccl5/Il1rn/Angpt2	3	UP
GO:1904680	MF	GO:1904680	peptide transmembrane transporter activity	3/527	17/18711	0.0112553	0.0588623	0.04619	Tap1/Tap2/Slc15a3	3	UP
GO:0016796	MF	GO:0016796	exonuclease activity, active with either ribo- or deoxyribonucleic acids and producing 5'-phosphomonoesters	5/527	51/18711	0.0140837	0.0721907	0.056649	Pnpt1/Pld4/Dcp2/Isg20/Trex1	5	UP
GO:0043621	MF	GO:0043621	protein self-association	6/527	71/18711	0.0148431	0.0751014	0.0589331	Tnfaip3/Ccl5/Rsad2/Ctsc/Ctsh/Myd88	6	UP
GO:0004630	MF	GO:0004630	phospholipase D activity	2/527	7/18711	0.0151367	0.0751014	0.0589331	Pld4/Hmox1	2	UP
GO:0140311	MF	GO:0140311	protein sequestering activity	2/527	7/18711	0.0151367	0.0751014	0.0589331	Cdkn1a/Spi1	2	UP
GO:0048821	BP	GO:0048821	erythrocyte development	4/73	46/19034	2.87613e-05	0.0180336	0.0149607	Hba-a1/Hba-a2/Hbb-b1/Alas2	4	DOWN
GO:0061515	BP	GO:0061515	myeloid cell development	5/73	93/19034	2.88691e-05	0.0180336	0.0149607	Hba-a1/Hba-a2/Tspan2/Hbb-b1/Alas2	5	DOWN
GO:0015669	BP	GO:0015669	gas transport	3/73	18/19034	4.23745e-05	0.0180336	0.0149607	Hba-a1/Car14/Hbb-b1	3	DOWN
GO:0042552	BP	GO:0042552	myelination	6/73	177/19034	6.03599e-05	0.0180336	0.0149607	Tmem98/Abcd2/Tspan2/Ugt8a/Gjc3/Pllp	6	DOWN
GO:0007272	BP	GO:0007272	ensheathment of neurons	6/73	180/19034	6.62593e-05	0.0180336	0.0149607	Tmem98/Abcd2/Tspan2/Ugt8a/Gjc3/Pllp	6	DOWN
GO:0008366	BP	GO:0008366	axon ensheathment	6/73	180/19034	6.62593e-05	0.0180336	0.0149607	Tmem98/Abcd2/Tspan2/Ugt8a/Gjc3/Pllp	6	DOWN
GO:0010875	BP	GO:0010875	positive regulation of cholesterol efflux	3/73	32/19034	0.000247829	0.0578149	0.0479633	Abca8a/Pltp/Cav1	3	DOWN
GO:0009925	CC	GO:0009925	basal plasma membrane	8/74	275/19022	1.13801e-05	0.00131085	0.00108417	Slc40a1/Tfrc/Slc22a8/Tek/Cav1/Slc6a13/Slco1a4/Slc38a3	8	DOWN
GO:0045178	CC	GO:0045178	basal part of cell	8/74	299/19022	2.08072e-05	0.00131085	0.00108417	Slc40a1/Tfrc/Slc22a8/Tek/Cav1/Slc6a13/Slco1a4/Slc38a3	8	DOWN
GO:0062023	CC	GO:0062023	collagen-containing extracellular matrix	8/74	390/19022	0.000134493	0.00421315	0.00348456	Fmod/Prelp/Hmcn1/Ogn/Hapln1/Serpinb1a/Mamdc2/Mfge8	8	DOWN
GO:0043209	CC	GO:0043209	myelin sheath	6/74	210/19022	0.000167188	0.00421315	0.00348456	Hba-a1/Mog/Tspan2/Gjc3/Hbb-b1/Pllp	6	DOWN
GO:0005833	CC	GO:0005833	hemoglobin complex	2/74	8/19022	0.000411759	0.00864694	0.00715161	Hba-a1/Hbb-b1	2	DOWN
GO:0031838	CC	GO:0031838	haptoglobin-hemoglobin complex	2/74	9/19022	0.000528071	0.00950527	0.00786151	Hba-a1/Hbb-b1	2	DOWN
GO:0043235	CC	GO:0043235	receptor complex	7/74	416/19022	0.00116096	0.0182851	0.015123	Ptprb/Gabra6/Grin2c/Prlr/Tfrc/Tek/Gpr37	7	DOWN
GO:0045121	CC	GO:0045121	membrane raft	6/74	395/19022	0.00435973	0.0556087	0.0459921	Ednrb/Mog/Stoml3/Tek/Cav1/Pllp	6	DOWN
GO:0098857	CC	GO:0098857	membrane microdomain	6/74	396/19022	0.00441339	0.0556087	0.0459921	Ednrb/Mog/Stoml3/Tek/Cav1/Pllp	6	DOWN
GO:0030021	MF	GO:0030021	extracellular matrix structural constituent conferring compression resistance	3/73	14/18711	2.01084e-05	0.00752056	0.00478369	Prelp/Ogn/Hapln1	3	DOWN
GO:0022804	MF	GO:0022804	active transmembrane transporter activity	8/73	382/18711	0.000118492	0.0221218	0.0140713	Abca8a/Abcd2/Slc15a2/Slc22a8/Slc16a4/Slc6a13/Slco1a4/Slc38a3	8	DOWN
GO:0015291	MF	GO:0015291	secondary active transmembrane transporter activity	6/73	240/18711	0.000347539	0.0221218	0.0140713	Slc15a2/Slc22a8/Slc16a4/Slc6a13/Slco1a4/Slc38a3	6	DOWN
GO:0042562	MF	GO:0042562	hormone binding	4/73	88/18711	0.000388179	0.0221218	0.0140713	Slc40a1/Ednrb/Prlr/Ttr	4	DOWN
GO:0046915	MF	GO:0046915	transition metal ion transmembrane transporter activity	3/73	37/18711	0.000402456	0.0221218	0.0140713	Slc40a1/Tfrc/Slc39a12	3	DOWN
GO:0031720	MF	GO:0031720	haptoglobin binding	2/73	8/18711	0.000414044	0.0221218	0.0140713	Hba-a1/Hbb-b1	2	DOWN
GO:0008429	MF	GO:0008429	phosphatidylethanolamine binding	2/73	9/18711	0.000530997	0.0248241	0.0157902	Pltp/Mfge8	2	DOWN
GO:0005344	MF	GO:0005344	oxygen carrier activity	2/73	11/18711	0.000807155	0.0301876	0.0192018	Hba-a1/Hbb-b1	2	DOWN
GO:0016790	MF	GO:0016790	thiolester hydrolase activity	3/73	52/18711	0.00109772	0.0347026	0.0220737	Aldh6a1/Abcd2/Acaa2	3	DOWN
GO:0017046	MF	GO:0017046	peptide hormone binding	3/73	54/18711	0.00122518	0.0352475	0.0224203	Slc40a1/Ednrb/Prlr	3	DOWN
GO:0008028	MF	GO:0008028	monocarboxylic acid transmembrane transporter activity	3/73	61/18711	0.00174335	0.0465725	0.0296239	Slc16a4/Slc6a13/Slco1a4	3	DOWN
GO:0015276	MF	GO:0015276	ligand-gated ion channel activity	4/73	136/18711	0.00197196	0.0486134	0.0309221	Kcnj13/Gabra6/Grin2c/Tpcn1	4	DOWN
GO:0022834	MF	GO:0022834	ligand-gated channel activity	4/73	138/18711	0.00207972	0.0486134	0.0309221	Kcnj13/Gabra6/Grin2c/Tpcn1	4	DOWN
GO:0019825	MF	GO:0019825	oxygen binding	2/73	22/18711	0.00329725	0.0685095	0.0435777	Hba-a1/Hbb-b1	2	DOWN
GO:0005319	MF	GO:0005319	lipid transporter activity	4/73	160/18711	0.00354588	0.0697978	0.0443972	Abca8a/Abcd2/Pltp/Slco1a4	4	DOWN
GO:0033218	MF	GO:0033218	amide binding	6/73	415/18711	0.00559587	0.0887309	0.0564401	Slc40a1/Ednrb/Prlr/Pltp/Gpr37/Itm2a	6	DOWN
GO:0008514	MF	GO:0008514	organic anion transmembrane transporter activity	4/73	187/18711	0.00614974	0.0920001	0.0585196	Slc22a8/Slc6a13/Slco1a4/Slc38a3	4	DOWN

## Sheet: TabS4c-STS ORA
Supplementary Table 4c: Overrepresentation analysis results of DEGs in the STS mouse strain.
	ONTOLOGY	ID	Description	GeneRatio	BgRatio	pvalue	p.adjust	qvalue	geneID	Count	Regulation
GO:0009615	BP	GO:0009615	response to virus	91/501	326/19046	6.89257e-68	3.41803e-64	2.37612e-64	Stat1/Rnasel/Ptprc/Ifi207/Ifi204/Stat2/Il12b/Irf1/Rnf135/Trim25/Ifitm2/Irgm1/Tgtp1/Lgals9/Slfn9/Slfn8/Ccl5/Dhx58/Rsad2/Ifi27l2a/Lgals8/Acod1/Apobec3/Rtp4/Parp9/Mx2/Dtx3l/Cd86/Mx1/Trim26/Tnf/Isg15/Eif2ak2/Rnf125/Sting1/Unc93b1/Ifit2/Ifit3/Ifit3b/Ifit1/Cd40/Lcn2/Nmi/Ifih1/Il1b/Samhd1/Znfx1/Zbp1/Gbp2b/Gbp7/Mov10/Ddx58/Fgl2/Il6/Oasl2/Oasl1/Oas1g/Cxcl9/Cxcl10/Gbp4/Oas2/Oas3/Oas1g/Oas1a/Trim56/Zc3hav1/…	91	UP
GO:0051607	BP	GO:0051607	defense response to virus	81/501	271/19046	6.28198e-63	1.44613e-59	1.00531e-59	Stat1/Rnasel/Ptprc/Ifi207/Ifi204/Stat2/Il12b/Irf1/Rnf135/Trim25/Ifitm2/Slfn9/Slfn8/Ccl5/Dhx58/Rsad2/Acod1/Apobec3/Rtp4/Parp9/Mx2/Dtx3l/Cd86/Mx1/Trim26/Isg15/Eif2ak2/Rnf125/Sting1/Unc93b1/Ifit2/Ifit3/Ifit3b/Ifit1/Cd40/Ifih1/Il1b/Samhd1/Znfx1/Zbp1/Gbp2b/Gbp7/Mov10/Ddx58/Fgl2/Il6/Oasl2/Oasl1/Oas1g/Cxcl9/Cxcl10/Gbp4/Oas2/Oas3/Oas1g/Oas1a/Trim56/Zc3hav1/Nt5c3/Apobec1/Isg20/Trim34a/Itgax/Ifitm1/Trim21/…	81	UP
GO:0140546	BP	GO:0140546	defense response to symbiont	81/501	272/19046	8.74854e-63	1.44613e-59	1.00531e-59	Stat1/Rnasel/Ptprc/Ifi207/Ifi204/Stat2/Il12b/Irf1/Rnf135/Trim25/Ifitm2/Slfn9/Slfn8/Ccl5/Dhx58/Rsad2/Acod1/Apobec3/Rtp4/Parp9/Mx2/Dtx3l/Cd86/Mx1/Trim26/Isg15/Eif2ak2/Rnf125/Sting1/Unc93b1/Ifit2/Ifit3/Ifit3b/Ifit1/Cd40/Ifih1/Il1b/Samhd1/Znfx1/Zbp1/Gbp2b/Gbp7/Mov10/Ddx58/Fgl2/Il6/Oasl2/Oasl1/Oas1g/Cxcl9/Cxcl10/Gbp4/Oas2/Oas3/Oas1g/Oas1a/Trim56/Zc3hav1/Nt5c3/Apobec1/Isg20/Trim34a/Itgax/Ifitm1/Trim21/…	81	UP
GO:0002831	BP	GO:0002831	regulation of response to biotic stimulus	84/501	355/19046	4.05154e-56	5.0229e-53	3.49179e-53	Stat1/Casp8/Ifi209/Ifi208/Slamf8/Ifi207/Ifi204/Ifi203/Ifi205/Stat2/Tnfaip3/Il12b/Irf1/Rnf135/Ifi35/Grn/Irgm1/Scimp/Lgals9/Ccl5/Dhx58/Pomc/Serpinb9/Ly86/Cd180/Rnf31/Acod1/Apobec3/Parp9/Parp14/Dtx3l/Myo1f/Tap1/Tap2/H2-M3/Vav1/Isg15/C3/Rnf125/Cd74/Sting1/Cd274/Spi1/Nmi/Serping1/Il1b/Samhd1/Znfx1/Zbp1/Gbp5/Tlr2/Ripk2/Ddx58/Fgl2/Oasl2/Oasl1/Oas1g/Gbp4/Oas3/Oas1g/Oas1a/Trafd1/Ncf1/Trim56/Clec2d/Klrd1/Z…	84	UP
GO:0002443	BP	GO:0002443	leukocyte mediated immunity	86/501	448/19046	1.59694e-49	1.58384e-46	1.10105e-46	Slc11a1/Inpp5d/Ptprc/Fcer1g/Lilrb4b/Lilrb4a/Itgb2/Icosl/Stx11/Il12b/Ccl2/Milr1/Scimp/Lgals9/Pomc/Rsad2/Serpinb9/Pnp/Gzmb/Csf2rb/Nckap1l/Csf2rb2/Rac2/Myo1f/Tap1/Tap2/H2-Ab1/H2-Eb1/H2-Bl/H2-Q4/H2-Q8/H2-Q7/H2-M3/Vav1/H2-Bl/H2-Aa/C4b/C2/Tnf/H2-T24/H2-T23/H2-T22/Gm7030/H2-T10/C3/Cd74/Fas/Tcirg1/Spi1/B2m/Cd40/Serping1/Il1b/Tlr2/Fcgr1/Lyn/Ddx58/C1qb/C1qc/C1qa/Fgl2/Il6/Ncf1/C1ra/C1rb/Clec2d/Klrd1/C1s1/Pt…	86	UP
GO:0002250	BP	GO:0002250	adaptive immune response	86/501	462/19046	2.18869e-48	1.80895e-45	1.25754e-45	Slc11a1/Inpp5d/Cd48/Ptprc/Pla2g4a/Fcer1g/Slamf7/Lilrb4b/Lilrb4a/Icosl/Stx11/Tnfaip3/Il12b/Irf1/Stat3/Rsad2/Serpinb9/Gadd45g/Erap1/Pnp/Gzmb/Csf2rb/Nckap1l/Csf2rb2/Cd86/Nfkbiz/Samsn1/Tap1/Tap2/H2-Ab1/H2-Eb1/H2-Bl/H2-Q4/H2-Q8/H2-Q7/H2-M3/H2-Bl/H2-Aa/C4b/C2/Tnf/H2-T24/H2-T23/H2-T22/Gm7030/H2-T10/C3/Rnf125/Cd74/Unc93b1/Cd274/Fas/Tcirg1/Anxa1/B2m/Cd40/Serping1/Cd44/Il1b/Fcgr1/Lyn/Ripk2/C1qb/C1qc/C1qa/F…	86	UP
GO:0035456	BP	GO:0035456	response to interferon-beta	39/501	59/19046	9.47743e-48	6.71408e-45	4.66745e-45	Stat1/Ifi209/Ifi208/Ifi213/Ifi207/Ifi204/Ifi203/Ifi202b/Ifi205/Pnpt1/Ifi47/Irf1/Irgm2/Xaf1/Ifitm2/Irgm1/Gm5431/Gm12185/Tgtp1/Acod1/Gm4951/Iigp1/Sting1/Ifit3/Ifit1/Gbp2b/Gbp7/Gbp3/Gbp2/Oasl2/Oas1g/Gbp4/Gbp6/Oas1g/Oas1a/Ifitm1/Ifitm3/Ifitm6/Bst2	39	UP
GO:0034341	BP	GO:0034341	response to interferon-gamma	52/501	133/19046	2.27318e-47	1.40909e-44	9.7956e-45	Stat1/Slc11a1/Sp100/Stx11/Il12b/Irf1/Irgm2/Nos2/Ccl2/Ccl7/Ccl12/Ccl8/Ccl4/Ifitm2/Irgm1/Tgtp1/Cxcl16/Ccl5/Ccl9/Ccl3/Acod1/Gch1/Parp9/Parp14/H2-Ab1/H2-Eb1/H2-Q7/H2-Aa/Cd74/Vim/Cd40/Nmi/Gbp5/Gbp2b/Gbp7/Gbp3/Gbp2/Tlr2/Gbp8/Gbp9/Gbp4/Gbp6/Gbp11/Capg/Ifitm1/Trim21/Ifitm3/Ifitm6/Nlrc5/Irf8/Bst2/Casp1	52	UP
GO:0001819	BP	GO:0001819	positive regulation of cytokine production	86/501	490/19046	3.09174e-46	1.70355e-43	1.18426e-43	Stat1/Casp8/Slc11a1/Ptgs2/Ptprc/Fcer1g/Ifi207/Ifi204/Ifi205/Icosl/Il12b/Irf1/Nos2/Rnf135/Ccl2/Ccl4/Tmem106a/Scimp/Lgals9/Ccl5/Ccl3/Dhx58/Stat3/Rsad2/Pnp/Pnp2/Lacc1/Gsdmd/Ltb/H2-M3/Aif1/Tnf/Isg15/C3/Eif2ak2/Cyp1b1/Cd74/Sting1/Unc93b1/Cd274/Anxa1/Thbs1/B2m/Cd40/Ifih1/Il1a/Il1b/Gbp5/Tlr2/Laptm5/Ripk2/Ddx58/Il6/Oasl2/Oas1g/Cd36/Hpse/Oas2/Oas3/Oas1g/Oas1a/Serpine1/Trim56/Tnfrsf1a/Zc3hav1/Clec5a/Nod1/I…	86	UP
GO:0032103	BP	GO:0032103	positive regulation of response to external stimulus	81/501	440/19046	3.87677e-45	1.92249e-42	1.33647e-42	Ptgs2/Sell/Ifi209/Ifi208/Pla2g4a/Fcer1g/Ifi207/Ifi204/Ifi203/Ifi205/Il12b/Ccl2/Ccl7/Ifi35/Grn/Irgm1/Scimp/Lgals9/Ccl5/Ccl3/Dhx58/Pomc/Nfkbia/Ly86/Cd180/Rnf31/Acod1/Lgals1/Nckap1l/Rac2/Parp9/Nfkbiz/H2-M3/Vav1/Aif1/Tnf/C3/Cd74/Sting1/Spi1/Thbs1/Nmi/Il1b/Znfx1/Zbp1/Ctss/Gbp5/Tlr2/Fcgr1/Csf1/Ripk2/Il6/Cxcl13/Oasl1/Cxcl10/Serpine1/Trim56/Tnfrsf1a/Klrd1/Zc3hav1/Nod1/C3ar1/Klrk1/Klrc1/Tyrobp/Nkg7/Ctsc/T…	81	UP
GO:0045088	BP	GO:0045088	regulation of innate immune response	61/501	229/19046	5.49713e-44	2.27169e-41	1.57922e-41	Casp8/Ifi209/Ifi208/Slamf8/Ifi207/Ifi204/Ifi203/Ifi205/Stat2/Tnfaip3/Il12b/Irf1/Rnf135/Ifi35/Grn/Irgm1/Lgals9/Dhx58/Serpinb9/Acod1/Parp9/Parp14/Myo1f/Tap1/Tap2/H2-M3/Vav1/Isg15/C3/Cd74/Sting1/Spi1/Nmi/Serping1/Samhd1/Znfx1/Zbp1/Gbp5/Tlr2/Oasl2/Oas1g/Oas3/Oas1g/Oas1a/Trafd1/Ncf1/Trim56/Clec2d/Klrd1/Klrk1/Klrc1/Tyrobp/Trim21/Trim12c/Trim30a/Trim30d/Irf7/Hmgb2/Nlrc5/Tlr9/Ccr1	61	UP
GO:0035458	BP	GO:0035458	cellular response to interferon-beta	34/501	51/19046	6.13045e-42	2.33853e-39	1.62569e-39	Stat1/Ifi209/Ifi208/Ifi213/Ifi207/Ifi204/Ifi203/Ifi202b/Ifi205/Pnpt1/Ifi47/Irf1/Irgm2/Ifitm2/Irgm1/Gm5431/Gm12185/Tgtp1/Acod1/Gm4951/Iigp1/Sting1/Ifit3/Ifit1/Gbp2b/Gbp7/Gbp3/Gbp2/Oasl2/Oas1g/Gbp4/Gbp6/Oas1g/Oas1a	34	UP
GO:0002764	BP	GO:0002764	immune response-regulating signaling pathway	72/501	378/19046	4.00939e-41	1.42018e-38	9.87275e-39	Ptprc/Fcer1g/Lilrb4b/Lilrb4a/Icosl/Tnfaip3/Lcp2/Irf1/Rnf135/Ifi35/Irgm1/Scimp/Lgals9/Dhx58/Cd300lf/Rsad2/Nfkbia/Cd180/Lgals3/Rnf31/Efna2/Acod1/Lacc1/Fyb/Nckap1l/Cd86/Nfkbiz/Rnf125/Unc93b1/Slc15a3/Lpxn/Pik3ap1/Cd40/Nmi/Ifih1/Tifa/Tlr2/Alpk1/Lyn/Laptm5/Ripk2/Ddx58/Lck/Themis2/Oasl2/Oasl1/Oas1g/Cd36/Oas3/Oas1g/Oas1a/Klrd1/Zc3hav1/Nod1/C3ar1/Ptpn6/Klrk1/Klrc1/Tyrobp/Trim30a/Irf7/Ddx60/Tlr3/Cyba/Casp1…	72	UP
GO:0048525	BP	GO:0048525	negative regulation of viral process	42/501	97/19046	1.13276e-40	3.51085e-38	2.44065e-38	Stat1/Sp100/Rnasel/Ifi207/Ifi204/Trim25/Ifitm2/Ccl5/Rsad2/Ly6e/Apobec3/Parp10/Trim26/Tnf/Isg15/Eif2ak2/Cd74/Fam111a/Ch25h/Ifih1/Znfx1/Pitx3/Trim14/Oasl2/Oasl1/Oas1g/Oas2/Oas3/Oas1g/Oas1a/Trim56/Zc3hav1/Isg20/Ifitm1/Zfp36/Trim21/Trim12c/Trim30a/Trim30d/Ifitm3/Ifitm6/Bst2	42	UP
GO:0019221	BP	GO:0019221	cytokine-mediated signaling pathway	73/501	407/19046	7.90067e-40	2.30467e-37	1.60215e-37	Stat1/Ptprc/Fcer1g/Stat2/Il12b/Irf1/Ccl2/Ccl7/Ccl12/Ccl8/Ccl4/Ifitm2/Irgm1/Ccl5/Ccl9/Ccl3/Stat3/Cd300lf/Nfkbia/Naip2/Csf2rb/Osmr/Angpt1/Csf2rb2/Il2rb/Parp9/Parp14/Tnf/Isg15/Iigp1/Cd74/Sting1/Il15ra/Il1rn/Spi1/Nmi/Il1a/Il1b/Samhd1/Zbp1/Csf1/Laptm5/Ripk2/Il6/Cxcl13/Oasl2/Oasl1/Oas1g/Cxcl9/Cxcl10/Cxcl11/Oas2/Oas3/Oas1g/Oas1a/Trim56/Tnfrsf1a/Il12rb2/Ptpn6/Il4ra/Ifitm1/Ifitm3/Ifitm6/Irf7/Nlrc5/Il15/Ca…	73	UP
GO:0002697	BP	GO:0002697	regulation of immune effector process	73/501	416/19046	3.72023e-39	1.02492e-36	7.125e-37	Ptprc/Fcer1g/Slamf8/Lilrb4b/Lilrb4a/Itgb2/Tnfaip3/Il12b/Irf1/Ccl2/Grn/Scimp/Lgals9/Dhx58/Pomc/Rsad2/Serpinb9/Lgals3/Pnp/Lacc1/Nckap1l/Angpt1/Rac2/Cd86/Nfkbiz/Tap1/Tap2/H2-Bl/H2-Q4/H2-Q8/H2-Q7/H2-M3/Vav1/H2-Bl/Tnf/H2-T24/H2-T23/H2-T22/Gm7030/H2-T10/C3/Cd74/Anxa1/Spi1/B2m/Cd40/Serping1/Il1b/Tlr2/Fcgr1/Lyn/Laptm5/Ripk2/Ddx58/Fgl2/Il6/Cd36/Ncf1/Clec2d/Klrd1/Ptpn6/Klrk1/Klrc1/Tyrobp/Il4ra/Itgam/Ddx60/…	73	UP
GO:0031349	BP	GO:0031349	positive regulation of defense response	61/501	288/19046	1.16137e-37	3.03117e-35	2.10719e-35	Ptgs2/Ifi209/Ifi208/Pla2g4a/Fcer1g/Ifi207/Ifi204/Ifi203/Ifi205/Il12b/Ifi35/Grn/Irgm1/Lgals9/Ccl5/Ccl3/Pomc/Nfkbia/Rnf31/Lgals1/Parp9/Nfkbiz/H2-M3/Vav1/Tnf/C3/Cd74/Sting1/Spi1/Nmi/Il1b/Znfx1/Zbp1/Ctss/Gbp5/Tlr2/Fcgr1/Ripk2/Il6/Serpine1/Trim56/Tnfrsf1a/Klrd1/Nod1/Klrk1/Klrc1/Tyrobp/Nkg7/Ctsc/Trim12c/Trim30a/Trim30d/Nupr1/Irf7/Hmgb2/Nlrc5/Tlr3/Cyba/Casp1/Tlr9/Ccr2	61	UP
GO:0002221	BP	GO:0002221	pattern recognition receptor signaling pathway	47/501	175/19046	3.39849e-34	7.6605e-32	5.32538e-32	Tnfaip3/Irf1/Rnf135/Ifi35/Irgm1/Scimp/Lgals9/Dhx58/Cd300lf/Rsad2/Nfkbia/Cd180/Acod1/Lacc1/Cd86/Rnf125/Unc93b1/Slc15a3/Pik3ap1/Cd40/Nmi/Ifih1/Tifa/Tlr2/Alpk1/Lyn/Ripk2/Ddx58/Oasl2/Oasl1/Oas1g/Cd36/Oas3/Oas1g/Oas1a/Zc3hav1/Nod1/Trim30a/Irf7/Ddx60/Tlr3/Cyba/Casp1/Tlr9/Myd88/Tlr13/Tlr7	47	UP
GO:0019882	BP	GO:0019882	antigen processing and presentation	39/501	119/19046	3.06323e-32	6.07623e-30	4.22404e-30	Slc11a1/Ctse/Fcgr4/Fcer1g/Psme2/Erap1/Psme1/Tapbp/Tap1/Psmb8/Tap2/H2-Ab1/H2-Eb1/H2-Bl/H2-Q4/H2-Q8/H2-Q7/H2-M3/H2-Bl/Psmb9/H2-Aa/H2-T24/H2-T23/H2-T22/Gm7030/H2-T10/Cd74/Unc93b1/Thbs1/B2m/Ctss/Fcgr1/Fgl2/Clec4a1/Clec4a3/Nod1/Tapbpl/Ifi30/Icam1	39	UP
GO:0050777	BP	GO:0050777	negative regulation of immune response	46/501	190/19046	2.71015e-31	4.97764e-29	3.46033e-29	Inpp5d/Ptprc/Slamf8/Ifi207/Ifi204/Lilrb4b/Lilrb4a/Stat2/Tnfaip3/Il12b/Irf1/Grn/Lgals9/Dhx58/Serpinb9/Lgals3/Acod1/Nckap1l/Parp14/Samsn1/Tap1/Tap2/C2/Isg15/Anxa1/Spi1/Nmi/Serping1/Samhd1/Fgl2/Oasl2/Oas1g/Oas3/Oas1g/Oas1a/Trafd1/Clec2d/Klrd1/Ptpn6/Il4ra/Trim21/Hmox1/Nlrc5/Ccr2/Parp3/Ccr1	46	UP
GO:0001906	BP	GO:0001906	cell killing	48/501	226/19046	8.10543e-30	1.25609e-27	8.73201e-28	Ptprc/Stx11/Lyz2/Lyz1/Il12b/Nos2/Ccl2/Ccl12/Ccl8/Lgals9/Pomc/Serpinb9/Lgals3/Pnp/Gzmb/Nckap1l/Tap1/Tap2/H2-Bl/H2-Q4/H2-Q8/H2-Q7/H2-M3/Vav1/H2-Bl/H2-T24/H2-T23/H2-T22/Gm7030/H2-T10/C3/Spi1/B2m/Fcgr1/Cxcl13/Cxcl9/Cxcl10/Ncf1/Clec2d/Klrd1/Ptpn6/Klrk1/Klrc1/Tyrobp/Nkg7/Ctsc/Itgam/Myd88	48	UP
GO:0002237	BP	GO:0002237	response to molecule of bacterial origin	58/501	368/19046	1.412e-28	2.05945e-26	1.43168e-26	Stat1/Slc11a1/Ptgs2/Fcgr4/Lilrb4a/Tnfaip3/Sbno2/Il12b/Nos2/Ccl2/Ccl12/Irgm1/Cxcl16/Scimp/Lgals9/Ccl5/Cmpk2/Nfkbia/Ly86/Cd180/Acod1/Gch1/Cd86/Tap2/H2-M3/Gpr31b/Tnf/Eif2ak2/Cd274/Vim/Spi1/B2m/Il1a/Il1b/Gbp2/Tlr2/Lyn/Ripk2/Il6/Cxcl13/Cd36/Cxcl9/Cxcl10/Cxcl11/Gbp6/Serpine1/Il12rb2/Klrk1/Zfp36/Trim12c/Trim30a/Trim30d/Hmgb2/Irf8/Casp1/Plscr2/Tlr9/Myd88	58	UP
GO:0071706	BP	GO:0071706	tumor necrosis factor superfamily cytokine production	44/501	197/19046	2.21614e-28	3.05273e-26	2.12218e-26	Ptprc/Fcer1g/Lilrb4b/Lilrb4a/Tnfaip3/Il12b/Ccl2/Ccl4/Tmem106a/Lgals9/Ccl3/Stat3/Pomc/Tspo/Angpt1/Cd274/Thbs1/Ifih1/Il1a/Tlr2/Ripk2/Ddx58/Il6/Oasl2/Oas1g/Cd36/Oas2/Oas3/Oas1g/Oas1a/Clec4a1/Clec4a3/Tnfrsf1a/Nod1/Ptpn6/Tyrobp/Bcl3/Zfp36/Trim30a/Tlr3/Cyba/Tlr9/Ccr2/Myd88	44	UP
GO:0051249	BP	GO:0051249	regulation of lymphocyte activation	63/501	469/19046	5.51361e-27	6.66877e-25	4.63596e-25	Inpp5d/Ptprc/Slamf7/Slamf8/Lilrb4b/Lilrb4a/Icosl/Tnfaip3/Ikzf1/Il12b/Irf1/Ccl2/Slfn1/Lgals9/Ccl5/Lgals8/Ctla2a/Lgals3/Pnp/Lgals1/Nckap1l/Rac2/Cd86/Nfkbiz/Samsn1/Cdkn1a/H2-Ab1/H2-Eb1/H2-Aa/Aif1/Cd74/Cd274/Fas/Anxa1/Il2ra/Il15ra/B2m/Cd40/Cd44/Il1a/Il1b/Sirpb1b/Vcam1/Lyn/Laptm5/Ripk2/Lck/Themis2/Fgl2/Il6/Il12rb2/Ptpn6/Klrc1/Tyrobp/Il4ra/Itgal/Il15/Tlr9/Ccr2/Cd3e/Parp3/Myd88/Il2rg	63	UP
GO:0002366	BP	GO:0002366	leukocyte activation involved in immune response	51/501	310/19046	4.2105e-26	4.97139e-24	3.45598e-24	Slc11a1/Ptprc/Fcer1g/Lilrb4a/Itgb2/Icosl/Stx11/Tnfaip3/Sbno2/Il12b/Irf1/Ifi35/Grn/Milr1/Dock2/Lgals9/Stat3/Gadd45g/Cd180/Lgals8/Lgals3/Lcp1/Lgals1/Nckap1l/Rac2/Nfkbiz/Myo1f/H2-M3/Cd74/Anxa1/Spi1/Cd40/Nmi/Lyn/Ripk2/Fgl2/Il6/Ptpn6/Klrc1/Tyrobp/Nkg7/Il4ra/Itgal/Itgam/Bcl3/Hmox1/Irf8/Icam1/Ccr2/Parp3/Myd88	51	UP
GO:0007159	BP	GO:0007159	leukocyte cell-cell adhesion	55/501	369/19046	6.86688e-26	7.91927e-24	5.50527e-24	Sele/Sell/Ptprc/Lilrb4b/Lilrb4a/Itgb2/Icosl/Ikzf1/Il12b/Irf1/Ccl2/Slfn1/Lgals9/Ccl5/Lgals8/Lgals3/Pnp/Lgals1/Nckap1l/Rac2/Cd86/Nfkbiz/H2-Ab1/H2-Eb1/H2-Aa/Aif1/Tnf/Cd74/Cd274/Fermt3/Anxa1/Il2ra/Thbs1/B2m/Cd44/Il1a/Il1b/Sirpb1b/Vcam1/Laptm5/Ripk2/Lck/Fgl2/Il6/Il12rb2/Ptpn6/Il4ra/Itgal/Itgam/Il15/Icam1/Ccr2/Cd3e/Msn/Il2rg	55	UP
GO:0001909	BP	GO:0001909	leukocyte mediated cytotoxicity	38/501	160/19046	1.08938e-25	1.14941e-23	7.99038e-24	Ptprc/Stx11/Il12b/Ccl2/Lgals9/Pomc/Serpinb9/Pnp/Gzmb/Nckap1l/Tap1/Tap2/H2-Bl/H2-Q4/H2-Q8/H2-Q7/H2-M3/Vav1/H2-Bl/H2-T24/H2-T23/H2-T22/Gm7030/H2-T10/Spi1/B2m/Fcgr1/Ncf1/Clec2d/Klrd1/Ptpn6/Klrk1/Klrc1/Tyrobp/Nkg7/Ctsc/Itgam/Myd88	38	UP
GO:0002274	BP	GO:0002274	myeloid leukocyte activation	46/501	256/19046	2.60373e-25	2.53174e-23	1.76e-23	Slc11a1/Fcgr4/Cd48/Pla2g4a/Fcer1g/Lilrb4b/Lilrb4a/Itgb2/Stx11/Sbno2/Lcp2/Ifi35/Tmem106a/Grn/Milr1/Dock2/Lgals9/Ccl5/Cd300lf/Nampt/Rac2/Myo1f/Aif1/Tnf/Batf2/Anxa1/Spi1/Thbs1/Cst7/Nmi/Tlr2/Lyn/C1qa/Ptpn6/Klrk1/Tyrobp/Ctsc/Il4ra/Itgam/Hmox1/Tlr3/Il15/Casp1/Plscr2/Ccr2/Myd88	46	UP
GO:0070661	BP	GO:0070661	leukocyte proliferation	53/501	356/19046	5.99327e-25	5.71551e-23	3.97327e-23	Slc11a1/Inpp5d/Ptprc/Lilrb4b/Lilrb4a/Itgb2/Icosl/Il12b/Irf1/Ccl12/Slfn1/Dock2/Lgals9/Ccl5/Cd180/Lgals3/Pnp/Csf2rb/Nckap1l/Csf2rb2/Rac2/Cd86/Cdkn1a/H2-Ab1/H2-Aa/Aif1/Cd74/Cd274/Tcirg1/Anxa1/Il2ra/Cd40/Cd44/Il1a/Il1b/Csf1/Vcam1/Lyn/Laptm5/Ripk2/Il6/Il12rb2/Ptpn6/Tyrobp/Itgal/Itgam/Il15/Psmb10/Tlr9/Ccr2/Cd3e/Myd88/Msn	53	UP
GO:1903039	BP	GO:1903039	positive regulation of leukocyte cell-cell adhesion	44/501	236/19046	6.18178e-25	5.72105e-23	3.97712e-23	Sele/Ptprc/Lilrb4b/Lilrb4a/Itgb2/Icosl/Ikzf1/Il12b/Irf1/Ccl2/Lgals9/Ccl5/Lgals8/Pnp/Lgals1/Nckap1l/Cd86/Nfkbiz/H2-Ab1/H2-Eb1/H2-Aa/Aif1/Tnf/Cd74/Cd274/Anxa1/Il2ra/B2m/Cd44/Il1a/Il1b/Sirpb1b/Vcam1/Ripk2/Lck/Il6/Il12rb2/Il4ra/Itgal/Il15/Icam1/Ccr2/Cd3e/Il2rg	44	UP
GO:0071216	BP	GO:0071216	cellular response to biotic stimulus	49/501	301/19046	6.73578e-25	6.07322e-23	4.22195e-23	Stat1/Fcgr4/Lilrb4a/Tnfaip3/Sbno2/Il12b/Nos2/Ccl2/Ccl12/Irgm1/Cxcl16/Scimp/Ccl5/Cmpk2/Nfkbia/Ly86/Cd180/Acod1/Gch1/Cd86/Tnf/Cd274/Vim/Spi1/B2m/Il1a/Il1b/Txnip/Gbp2/Tlr2/Lyn/Ripk2/Il6/Cxcl13/Cd36/Cxcl9/Cxcl10/Cxcl11/Gbp6/Serpine1/Klrk1/Zfp36/Trim12c/Trim30a/Trim30d/Irf8/Casp1/Plscr2/Myd88	49	UP
GO:0019058	BP	GO:0019058	viral life cycle	45/501	252/19046	1.15752e-24	1.02502e-22	7.12569e-23	Rnasel/Ifi207/Ifi204/Ccl12/Ccl8/Trim25/Ifitm2/Ccl5/Rsad2/Ly6e/Lgals1/Apobec3/Parp10/Trim26/Tnf/Isg15/Eif2ak2/Cd74/Fam111a/Ch25h/Ifih1/Siglec1/Znfx1/Pitx3/Trim14/Oasl2/Oasl1/Oas1g/Oas2/Oas3/Oas1g/Oas1a/Trim56/Zc3hav1/Isg20/Trim34a/Ifitm1/Trim21/Trim12c/Trim30a/Trim30d/Ifitm3/Ifitm6/Bst2/Icam1	45	UP
GO:0070663	BP	GO:0070663	regulation of leukocyte proliferation	45/501	265/19046	1.01406e-23	8.11087e-22	5.63847e-22	Inpp5d/Ptprc/Lilrb4b/Lilrb4a/Icosl/Il12b/Irf1/Ccl12/Slfn1/Lgals9/Ccl5/Lgals3/Pnp/Csf2rb/Nckap1l/Csf2rb2/Rac2/Cd86/Cdkn1a/H2-Ab1/H2-Aa/Aif1/Cd74/Cd274/Anxa1/Il2ra/Cd40/Cd44/Il1a/Il1b/Csf1/Vcam1/Lyn/Laptm5/Ripk2/Il6/Il12rb2/Ptpn6/Tyrobp/Itgal/Il15/Tlr9/Ccr2/Cd3e/Myd88	45	UP
GO:0046651	BP	GO:0046651	lymphocyte proliferation	48/501	323/19046	1.22786e-22	8.57599e-21	5.96181e-21	Slc11a1/Inpp5d/Ptprc/Lilrb4b/Lilrb4a/Itgb2/Icosl/Il12b/Irf1/Slfn1/Dock2/Lgals9/Ccl5/Cd180/Lgals3/Pnp/Nckap1l/Rac2/Cd86/Cdkn1a/H2-Ab1/H2-Aa/Aif1/Cd74/Cd274/Anxa1/Il2ra/Cd40/Cd44/Il1a/Il1b/Vcam1/Lyn/Laptm5/Ripk2/Il6/Il12rb2/Ptpn6/Tyrobp/Itgal/Itgam/Il15/Psmb10/Tlr9/Ccr2/Cd3e/Myd88/Msn	48	UP
GO:0050870	BP	GO:0050870	positive regulation of T cell activation	39/501	212/19046	5.36426e-22	3.45472e-20	2.40163e-20	Ptprc/Lilrb4b/Lilrb4a/Icosl/Ikzf1/Il12b/Irf1/Ccl2/Lgals9/Ccl5/Lgals8/Pnp/Lgals1/Nckap1l/Cd86/Nfkbiz/H2-Ab1/H2-Eb1/H2-Aa/Aif1/Cd74/Cd274/Anxa1/Il2ra/B2m/Il1a/Il1b/Sirpb1b/Vcam1/Ripk2/Lck/Il6/Il12rb2/Il4ra/Itgal/Il15/Ccr2/Cd3e/Il2rg	39	UP
GO:0001910	BP	GO:0001910	regulation of leukocyte mediated cytotoxicity	30/501	116/19046	1.10097e-21	6.82462e-20	4.7443e-20	Ptprc/Il12b/Ccl2/Lgals9/Pomc/Serpinb9/Pnp/Nckap1l/Tap1/Tap2/H2-Bl/H2-Q4/H2-Q8/H2-Q7/H2-M3/Vav1/H2-Bl/H2-T24/H2-T23/H2-T22/Gm7030/H2-T10/Spi1/B2m/Clec2d/Klrd1/Klrk1/Klrc1/Tyrobp/Itgam	30	UP
GO:1903131	BP	GO:1903131	mononuclear cell differentiation	56/501	471/19046	1.95596e-21	1.15471e-19	8.02727e-20	Inpp5d/Ptprc/Fcer1g/Slamf8/Ifi207/Ifi204/Lilrb4b/Lilrb4a/Tnfaip3/Ikzf1/Il12b/Irf1/Dock2/Lgals9/Stat3/Rsad2/Gadd45g/Lgals8/Ctla2a/Pnp/Lgals1/Nckap1l/Nfkbiz/H2-Ab1/Vav1/H2-Aa/Cd74/Batf2/Fas/Tcirg1/Anxa1/Il2ra/Il15ra/Spi1/B2m/Cd44/Il1a/Il1b/Csf1/Lyn/Laptm5/Ripk2/Lck/Fgl2/Il6/Ptpn6/Il4ra/Bcl3/Irf8/Il15/Tlr9/Ccr2/Cd3g/Cd3e/Bcl2a1d/Il2rg	56	UP
GO:0019724	BP	GO:0019724	B cell mediated immunity	33/501	150/19046	2.47689e-21	1.41183e-19	9.81466e-20	Inpp5d/Ptprc/Fcer1g/Icosl/Csf2rb/Csf2rb2/H2-Ab1/H2-Eb1/H2-Aa/C4b/C2/Tnf/C3/Cd74/Fas/Tcirg1/B2m/Cd40/Serping1/Fcgr1/C1qb/C1qc/C1qa/Fgl2/C1ra/C1rb/C1s1/Ptpn6/Il4ra/Bcl3/Irf7/Parp3/Myd88	33	UP
GO:1903706	BP	GO:1903706	regulation of hemopoiesis	50/501	389/19046	1.05589e-20	5.54218e-19	3.85278e-19	Stat1/Casp8/Inpp5d/Ptprc/Slamf8/Lilrb4b/Lilrb4a/Ikzf1/Il12b/Irf1/Lgals9/Ccl5/Ccl3/Stat3/Nfkbia/Ctla2a/Pnp/Nckap1l/Hcls1/Nfkbiz/H2-Aa/Tnf/Isg15/Cd74/Fas/Anxa1/Il2ra/Il15ra/Spi1/B2m/Cd44/Csf1/Lyn/Ripk2/Lck/C1qc/Fgl2/Il6/Clec2d/Ptpn6/Tyrobp/Il4ra/Itgam/Zfp36/Hmgb2/Il15/Tlr9/Ccr2/Ccr1/Il2rg	50	UP
GO:0031341	BP	GO:0031341	regulation of cell killing	31/501	135/19046	1.06172e-20	5.54218e-19	3.85278e-19	Ptprc/Il12b/Nos2/Ccl2/Lgals9/Pomc/Serpinb9/Pnp/Nckap1l/Tap1/Tap2/H2-Bl/H2-Q4/H2-Q8/H2-Q7/H2-M3/Vav1/H2-Bl/H2-T24/H2-T23/H2-T22/Gm7030/H2-T10/Spi1/B2m/Clec2d/Klrd1/Klrk1/Klrc1/Tyrobp/Itgam	31	UP
GO:0060759	BP	GO:0060759	regulation of response to cytokine stimulus	31/501	145/19046	1.0085e-19	4.80879e-18	3.34295e-18	Ptprc/Stat2/Irgm1/Cd300lf/Naip2/Angpt1/Parp9/Parp14/Isg15/Cd74/Sting1/Il1rn/Ifih1/Samhd1/Zbp1/Tlr2/Csf1/Laptm5/Ripk2/Ddx58/Il6/Oasl2/Oas1g/Oas3/Oas1g/Oas1a/Trim56/Tnfrsf1a/Irf7/Nlrc5/Casp1	31	UP
GO:0050900	BP	GO:0050900	leukocyte migration	47/501	372/19046	3.30892e-19	1.49172e-17	1.037e-17	Sele/Sell/Fcer1g/Slamf8/Itgb2/Ccl2/Ccl7/Ccl12/Ccl8/Ccl4/Cxcl16/Lgals9/Ccl5/Ccl9/Ccl3/Lgals3/Nckap1l/Rac2/Apod/Vav1/Aif1/Tnf/Cd74/Anxa1/Ch25h/Spi1/Thbs1/Il1a/Il1b/Tlr2/Csf1/Vcam1/Lyn/Cxcl13/Spp1/Cxcl9/Cxcl10/Cxcl11/Serpine1/C3ar1/Itgal/Itgam/Icam1/Ccr2/Myd88/Ccr1/Msn	47	UP
GO:0006909	BP	GO:0006909	phagocytosis	38/501	243/19046	6.51824e-19	2.86053e-17	1.98856e-17	Slc11a1/Ptprc/Fcer1g/Itgb2/Ccl2/Dock2/Cd300lf/Pld4/Ncf4/Nckap1l/Il2rb/Rac2/Vav1/C2/Aif1/Tnf/C3/Anxa1/Il15ra/Thbs1/Hck/Il1b/Tgm2/Pitx3/Sirpb1b/Tlr2/Fcgr1/Cd36/Tyrobp/Itgal/Itgam/Irf8/Msr1/Il15/Cyba/Ccr2/Myd88/Il2rg	38	UP
GO:0032102	BP	GO:0032102	negative regulation of response to external stimulus	48/501	401/19046	1.29289e-18	5.62408e-17	3.90972e-17	Slamf8/Ifi207/Ifi204/Stat2/Tnfaip3/Il12b/Ccl2/Ccl12/Grn/Lgals9/Dhx58/Socs3/Serpinb9/Ctla2a/Acod1/Parp14/Tap1/Tap2/Gpr31b/C2/Aif1/Tnf/Isg15/Rnf125/Il2ra/Thbs1/Cst7/Nmi/Serping1/Cd44/Samhd1/Fgl2/Cxcl13/Oasl2/Oas1g/Oas3/Oas1g/Oas1a/Trafd1/Serpine1/Tnfrsf1a/Clec2d/Klrd1/Zfp36/Trim21/Nlrc5/Anxa2/Ccr1	48	UP
GO:0030595	BP	GO:0030595	leukocyte chemotaxis	36/501	226/19046	3.0219e-18	1.24659e-16	8.66596e-17	Sell/Fcer1g/Slamf8/Itgb2/Ccl2/Ccl7/Ccl12/Ccl8/Ccl4/Cxcl16/Ccl5/Ccl9/Ccl3/Lgals3/Nckap1l/Rac2/Vav1/Aif1/Cd74/Anxa1/Ch25h/Spi1/Thbs1/Il1b/Csf1/Lyn/Cxcl13/Spp1/Cxcl9/Cxcl10/Cxcl11/Serpine1/C3ar1/Itgam/Ccr2/Ccr1	36	UP
GO:0046631	BP	GO:0046631	alpha-beta T cell activation	32/501	182/19046	1.19267e-17	4.51483e-16	3.13859e-16	Ptprc/Lilrb4b/Lilrb4a/Ikzf1/Il12b/Irf1/Dock2/Lgals9/Stat3/Rsad2/Gadd45g/Pnp/Nckap1l/Nfkbiz/H2-Ab1/H2-M3/Cd274/Tcirg1/Anxa1/Cd44/Ripk2/Il6/Clec4a1/Clec4a3/Il12rb2/Nkg7/Il4ra/Bcl3/Il15/Ccr2/Cd3e/Il2rg	32	UP
GO:0002440	BP	GO:0002440	production of molecular mediator of immune response	37/501	254/19046	2.14825e-17	7.89124e-16	5.48579e-16	Slc11a1/Ptprc/Fcer1g/Lilrb4b/Lilrb4a/Icosl/Tnfaip3/Il12b/Scimp/Rsad2/Lacc1/Angpt1/Cd86/H2-Ab1/H2-Eb1/H2-Aa/Tnf/Cd74/Fas/Tcirg1/B2m/Cd40/Il1b/Samhd1/Tlr2/Laptm5/Ddx58/Fgl2/Il6/Cd36/Il4ra/Hmox1/Tlr3/Bst2/Tlr9/Ccr2/Parp3	37	UP
GO:0002709	BP	GO:0002709	regulation of T cell mediated immunity	24/501	104/19046	2.30393e-16	7.77224e-15	5.40306e-15	Ptprc/Lilrb4b/Lilrb4a/Il12b/Rsad2/Pnp/Nckap1l/Tap2/H2-Bl/H2-Q4/H2-Q8/H2-Q7/H2-M3/H2-Bl/H2-T24/H2-T23/H2-T22/Gm7030/H2-T10/B2m/Il1b/Il6/Klrd1/Ccr2	24	UP
GO:0035455	BP	GO:0035455	response to interferon-alpha	15/501	33/19046	1.09015e-15	3.40002e-14	2.36361e-14	Ifi204/Ifitm2/Tgtp1/Eif2ak2/Ifit2/Ifit3/Ifit1/Oasl2/Oas1g/Oas1g/Oas1a/Ifitm1/Ifitm3/Ifitm6/Bst2	15	UP
GO:0070555	BP	GO:0070555	response to interleukin-1	22/501	97/19046	6.11659e-15	1.77381e-13	1.23311e-13	Sele/Irf1/Ccl2/Ccl7/Ccl12/Ccl8/Ccl4/Ccl5/Ccl9/Ccl3/Acod1/Anxa1/Il1rn/Cd40/Il1a/Il1b/Zbp1/Ripk2/Il6/Serpine1/Saa3/Myd88	22	UP
GO:0050764	BP	GO:0050764	regulation of phagocytosis	23/501	110/19046	9.71184e-15	2.80006e-13	1.94653e-13	Slc11a1/Ptprc/Fcer1g/Ccl2/Dock2/Cd300lf/Nckap1l/Il2rb/C2/Tnf/C3/Il15ra/Hck/Il1b/Tgm2/Pitx3/Sirpb1b/Tlr2/Fcgr1/Cd36/Il15/Cyba/Il2rg	23	UP
GO:0002367	BP	GO:0002367	cytokine production involved in immune response	23/501	116/19046	3.26602e-14	9.20238e-13	6.39726e-13	Slc11a1/Fcer1g/Lilrb4b/Lilrb4a/Il12b/Scimp/Rsad2/Lacc1/Angpt1/Tnf/Cd74/B2m/Il1b/Tlr2/Laptm5/Ddx58/Il6/Cd36/Hmox1/Tlr3/Bst2/Tlr9/Ccr2	23	UP
GO:0002685	BP	GO:0002685	regulation of leukocyte migration	31/501	223/19046	3.36438e-14	9.42597e-13	6.55269e-13	Sele/Sell/Slamf8/Ccl2/Ccl7/Ccl12/Lgals9/Ccl5/Lgals3/Nckap1l/Rac2/Apod/Aif1/Cd74/Anxa1/Spi1/Thbs1/Il1a/Il1b/Tlr2/Csf1/Lyn/Cxcl13/Cxcl10/Serpine1/C3ar1/Icam1/Ccr2/Myd88/Ccr1/Msn	31	UP
GO:0002718	BP	GO:0002718	regulation of cytokine production involved in immune response	21/501	98/19046	8.51025e-14	2.30614e-12	1.60317e-12	Fcer1g/Lilrb4b/Lilrb4a/Scimp/Rsad2/Lacc1/Angpt1/Tnf/Cd74/B2m/Il1b/Tlr2/Laptm5/Ddx58/Il6/Cd36/Hmox1/Tlr3/Bst2/Tlr9/Ccr2	21	UP
GO:0034612	BP	GO:0034612	response to tumor necrosis factor	27/501	201/19046	3.57739e-12	8.78231e-11	6.10523e-11	Stat1/Casp8/Irf1/Nos2/Ccl2/Ccl7/Ccl12/Ccl8/Ccl4/Cxcl16/Ccl5/Ccl9/Ccl3/Nfkbia/Naip2/Acod1/Gch1/Tnf/Cd40/Gbp3/Laptm5/Il6/Gbp4/Tnfrsf1a/Zfp36/Casp1/Birc3	27	UP
GO:0051090	BP	GO:0051090	regulation of DNA-binding transcription factor activity	40/501	433/19046	5.62005e-12	1.33989e-10	9.3146e-11	Cflar/Sp100/Itgb2/Tnfaip3/Trim25/Stat3/Nfkbia/Rnf31/Acod1/Parp10/Hcls1/Trim26/Tnf/Eif2ak2/Cyp1b1/Sting1/Spi1/Hck/Cd40/Il1b/Tlr2/Ripk2/Ddx58/Trim14/Il6/Cd36/Nod1/Trim34a/Bcl3/Trim21/Trim12c/Trim30a/Trim30d/Nupr1/Hmox1/Nlrc5/Tlr3/Icam1/Tlr9/Myd88	40	UP
GO:0052548	BP	GO:0052548	regulation of endopeptidase activity	35/501	348/19046	1.16286e-11	2.68215e-10	1.86456e-10	Stat1/Cflar/Casp8/Ptgs2/Ifi207/Ifi204/Psme2/Stat3/Serpina3f/Serpina3n/Serpinb9/Naip2/Psme1/Psmb8/Psmb9/Tnf/Xdh/Fas/Thbs1/Cst7/Serping1/Cd44/Tnfsf10/Lyn/Laptm5/Ripk2/Lck/Il6/Serpine1/Nod1/Casp1/Casp12/Pml/Bcl2a1d/Timp1	35	UP
GO:0042113	BP	GO:0042113	B cell activation	32/501	295/19046	1.24505e-11	2.84526e-10	1.97795e-10	Inpp5d/Ptprc/Slamf8/Lilrb4a/Icosl/Tnfaip3/Ikzf1/Cd180/Lgals8/Pnp/Lgals1/Nckap1l/Cd86/Samsn1/Cdkn1a/H2-Ab1/Cd74/Fas/Tcirg1/Spi1/Cd40/Lyn/Laptm5/Themis2/Il6/Ptpn6/Tyrobp/Bcl3/Irf8/Tlr9/Parp3/Il2rg	32	UP
GO:0006959	BP	GO:0006959	humoral immune response	29/501	248/19046	1.85894e-11	4.17126e-10	2.89976e-10	Ptprc/Ccl12/Ccl8/Wfdc17/Pomc/Lgals3/Acod1/C4b/C4a/Cfb/C2/Tnf/C3/B2m/Serping1/Il1b/C1qb/C1qc/C1qa/Cxcl13/Cxcl9/Cxcl10/Cxcl11/C1ra/C1rb/C1s1/Ptpn6/Bcl3/Ccr2	29	UP
GO:0046718	BP	GO:0046718	viral entry into host cell	19/501	103/19046	2.17101e-11	4.84956e-10	3.37129e-10	Trim25/Ifitm2/Ly6e/Lgals1/Trim26/Cd74/Ch25h/Siglec1/Pitx3/Trim14/Trim56/Trim34a/Ifitm1/Trim21/Trim12c/Trim30a/Trim30d/Ifitm3/Ifitm6	19	UP
GO:0150076	BP	GO:0150076	neuroinflammatory response	15/501	64/19046	7.92081e-11	1.69307e-09	1.17698e-09	Ptgs2/Grn/Nampt/Aif1/Tnf/Cst7/Il1b/Tlr2/C1qa/Tyrobp/Ctsc/Itgam/Nupr1/Tlr3/Casp1	15	UP
GO:0002269	BP	GO:0002269	leukocyte activation involved in inflammatory response	13/501	45/19046	8.37414e-11	1.78229e-09	1.239e-09	Grn/Nampt/Aif1/Tnf/Cst7/Tlr2/C1qa/Tyrobp/Ctsc/Itgam/Tlr3/Casp1/Myd88	13	UP
GO:1904407	BP	GO:1904407	positive regulation of nitric oxide metabolic process	13/501	47/19046	1.53791e-10	3.16452e-09	2.19989e-09	Ptgs2/Itgb2/Tmem106a/H2-M3/Aif1/Tnf/Il1b/Pitx3/Tlr2/Il6/Cd36/Klrk1/Icam1	13	UP
GO:0045765	BP	GO:0045765	regulation of angiogenesis	31/501	307/19046	1.62642e-10	3.31911e-09	2.30736e-09	Stat1/Sp100/Itgb2/Ccl2/Grn/Ccl5/Stat3/Erap1/Lgals3/Adamts1/Tnf/Lrg1/C3/Cyp1b1/Thbs1/Cd40/Il1a/Il1b/Cd36/Cxcl10/Hpse/Serpine1/Tnfrsf1a/Hk2/Adamts9/C3ar1/Itgax/Hmox1/Tlr3/Ccr2/Pml	31	UP
GO:0002532	BP	GO:0002532	production of molecular mediator involved in inflammatory response	17/501	92/19046	2.41267e-10	4.80499e-09	3.34031e-09	Fcer1g/Slamf8/Lilrb4b/Lilrb4a/Nos2/Grn/Stat3/Pld4/Apod/Tnf/Gbp5/Lyn/Il6/Ncf1/Serpine1/Il4ra/Myd88	17	UP
GO:0050730	BP	GO:0050730	regulation of peptidyl-tyrosine phosphorylation	28/501	267/19046	5.35423e-10	1.03314e-08	7.1821e-09	Ptprc/Lilrb4b/Lilrb4a/Itgb2/Il12b/Irf1/Ccl5/Socs3/Angpt1/Parp9/Hcls1/Parp14/Samsn1/Cd74/Cd40/Cd44/Ehd4/Lyn/Ripk2/Lck/Il6/Cd36/Tnfrsf1a/Ptpn6/Mvp/Il15/Icam1/Cd3e	28	UP
GO:0046209	BP	GO:0046209	nitric oxide metabolic process	16/501	88/19046	1.04904e-09	1.95571e-08	1.35956e-08	Ptgs2/Itgb2/Nos2/Tmem106a/Tspo/H2-M3/Aif1/Tnf/Cyp1b1/Il1b/Pitx3/Tlr2/Il6/Cd36/Klrk1/Icam1	16	UP
GO:2001057	BP	GO:2001057	reactive nitrogen species metabolic process	16/501	91/19046	1.75518e-09	3.21178e-08	2.23275e-08	Ptgs2/Itgb2/Nos2/Tmem106a/Tspo/H2-M3/Aif1/Tnf/Cyp1b1/Il1b/Pitx3/Tlr2/Il6/Cd36/Klrk1/Icam1	16	UP
GO:0050868	BP	GO:0050868	negative regulation of T cell activation	19/501	132/19046	1.79919e-09	3.28021e-08	2.28032e-08	Lilrb4b/Lilrb4a/Irf1/Slfn1/Lgals9/Lgals3/Nckap1l/Cd86/H2-Ab1/H2-Aa/Cd74/Cd274/Anxa1/Il2ra/Cd44/Laptm5/Fgl2/Ptpn6/Il4ra	19	UP
GO:0002507	BP	GO:0002507	tolerance induction	10/501	29/19046	1.85471e-09	3.35676e-08	2.33353e-08	Lilrb4b/Lilrb4a/Tnfaip3/Acod1/Cd86/Cd274/Il2ra/Lyn/C3ar1/Cd3e	10	UP
GO:0042267	BP	GO:0042267	natural killer cell mediated cytotoxicity	15/501	80/19046	2.23871e-09	4.02238e-08	2.79626e-08	Stx11/Il12b/Lgals9/Serpinb9/Gzmb/Tap1/Tap2/H2-M3/Vav1/Clec2d/Klrd1/Ptpn6/Klrk1/Klrc1/Nkg7	15	UP
GO:0002526	BP	GO:0002526	acute inflammatory response	17/501	106/19046	2.37975e-09	4.24778e-08	2.95295e-08	Ptgs2/Fcer1g/Ccl5/Stat3/Serpina3n/Serpinb9/Tnf/C3/Il1rn/Il1a/Il1b/Fcgr1/Il6/Hpse/Saa3/Nupr1/Icam1	17	UP
GO:0070374	BP	GO:0070374	positive regulation of ERK1 and ERK2 cascade	25/501	231/19046	2.38129e-09	4.24778e-08	2.95295e-08	Cflar/Ptprc/Ccl2/Ccl7/Ccl12/Ccl8/Ccl4/Scimp/Ccl5/Ccl9/Ccl3/Angpt1/C3/Cd74/Cd44/Il1a/Il1b/Tlr2/Glipr2/Ripk2/Il6/Cd36/Nod1/Icam1/Ccr1	25	UP
GO:0071887	BP	GO:0071887	leukocyte apoptotic process	19/501	136/19046	3.00224e-09	5.29825e-08	3.68321e-08	Casp8/Fcer1g/Ccl5/Serpinb9/Lgals3/Pnp/Hcls1/Cd74/Cd274/Fas/Anxa1/Il2ra/Cd44/Siglec1/Lyn/Il6/Itgam/Bcl2a1a/Cd3g	19	UP
GO:0006809	BP	GO:0006809	nitric oxide biosynthetic process	15/501	82/19046	3.20412e-09	5.57517e-08	3.87571e-08	Ptgs2/Itgb2/Nos2/Tspo/H2-M3/Aif1/Tnf/Cyp1b1/Il1b/Pitx3/Tlr2/Il6/Cd36/Klrk1/Icam1	15	UP
GO:0043299	BP	GO:0043299	leukocyte degranulation	16/501	96/19046	3.95423e-09	6.76174e-08	4.70058e-08	Fcer1g/Itgb2/Stx11/Milr1/Lgals9/Nckap1l/Rac2/Myo1f/Spi1/Lyn/Klrc1/Nkg7/Il4ra/Itgam/Hmox1/Ccr2	16	UP
GO:0033627	BP	GO:0033627	cell adhesion mediated by integrin	15/501	86/19046	6.35826e-09	1.05454e-07	7.33085e-08	Itgb2/Ccl5/Nckap1l/Cyp1b1/Lpxn/Fermt3/Lyn/Cxcl13/Serpine1/Ptpn6/Itgal/Itgam/Itgax/Icam1/Cd3e	15	UP
GO:0010952	BP	GO:0010952	positive regulation of peptidase activity	21/501	175/19046	7.31262e-09	1.20077e-07	8.34745e-08	Stat1/Cflar/Casp8/Ifi207/Ifi204/Grn/Psme2/Stat3/Psme1/Tnf/Xdh/Fas/Tnfsf10/Lyn/Laptm5/Ripk2/Lck/Nod1/Casp1/Casp12/Pml	21	UP
GO:0032069	BP	GO:0032069	regulation of nuclease activity	9/501	26/19046	1.17774e-08	1.8901e-07	1.31395e-07	Gzma/Oasl2/Oasl1/Oas1g/Oas2/Oas3/Oas1g/Oas1a/Hmgb2	9	UP
GO:0044406	BP	GO:0044406	adhesion of symbiont to host	8/501	20/19046	2.06819e-08	3.12228e-07	2.17053e-07	Gbp2b/Gbp7/Gbp3/Gbp2/Gbp9/Gbp4/Gbp6/Icam1	8	UP
GO:0044790	BP	GO:0044790	suppression of viral release by host	8/501	20/19046	2.06819e-08	3.12228e-07	2.17053e-07	Trim25/Trim26/Trim56/Trim21/Trim12c/Trim30a/Trim30d/Pml	8	UP
GO:0097300	BP	GO:0097300	programmed necrotic cell death	11/501	46/19046	2.17075e-08	3.25219e-07	2.26084e-07	Cflar/Casp8/Rnf31/Tnf/Fas/Zbp1/Nupr1/Tlr3/Mlkl/Casp1/Birc3	11	UP
GO:0035457	BP	GO:0035457	cellular response to interferon-alpha	8/501	21/19046	3.26425e-08	4.77505e-07	3.31949e-07	Ifi204/Ifit2/Ifit3/Ifit1/Oasl2/Oas1g/Oas1g/Oas1a	8	UP
GO:0039528	BP	GO:0039528	cytoplasmic pattern recognition receptor signaling pathway in response to virus	9/501	29/19046	3.51854e-08	5.10188e-07	3.5467e-07	Rnf135/Dhx58/Rnf125/Ifih1/Ddx58/Oasl1/Oas3/Zc3hav1/Ddx60	9	UP
GO:0002262	BP	GO:0002262	myeloid cell homeostasis	21/501	192/19046	3.80065e-08	5.49488e-07	3.8199e-07	Stat1/Inpp5d/Fcer1g/Lilrb4a/Ikzf1/Ccl2/Stat3/Nckap1l/Hcls1/Isg15/Anxa1/Spi1/B2m/Cd44/Lyn/Il6/Itgam/Zfp36/Hmgb2/Hmox1/Ccr2	21	UP
GO:0060700	BP	GO:0060700	regulation of ribonuclease activity	7/501	15/19046	4.48007e-08	6.43961e-07	4.47665e-07	Oasl2/Oasl1/Oas1g/Oas2/Oas3/Oas1g/Oas1a	7	UP
GO:0043300	BP	GO:0043300	regulation of leukocyte degranulation	12/501	61/19046	5.19836e-08	7.38643e-07	5.13486e-07	Fcer1g/Itgb2/Lgals9/Nckap1l/Rac2/Spi1/Lyn/Klrc1/Il4ra/Itgam/Hmox1/Ccr2	12	UP
GO:1990868	BP	GO:1990868	response to chemokine	13/501	74/19046	5.98513e-08	8.45591e-07	5.87833e-07	Ccl2/Ccl7/Ccl12/Ccl8/Ccl4/Ccl5/Ccl9/Ccl3/Cxcl13/Cxcl9/Cxcl10/Cxcl11/Ccr1	13	UP
GO:0045730	BP	GO:0045730	respiratory burst	8/501	23/19046	7.50859e-08	1.04888e-06	7.29151e-07	Slc11a1/Slamf8/Grn/Ncf4/Rac2/Ncf1/Cyba/Cybb	8	UP
GO:0050921	BP	GO:0050921	positive regulation of chemotaxis	18/501	149/19046	7.83364e-08	1.08511e-06	7.54342e-07	Sell/Ccl2/Ccl7/Ccl5/Nckap1l/Rac2/Aif1/Cd74/Spi1/Thbs1/Il1b/Csf1/Cxcl13/Cxcl10/Serpine1/C3ar1/Ccr2/Ccr1	18	UP
GO:0000768	BP	GO:0000768	syncytium formation by plasma membrane fusion	12/501	66/19046	1.30376e-07	1.738e-06	1.20821e-06	Stat1/Cflar/Sbno2/Scgb3a1/Ccl8/Cd44/Cd53/Cxcl9/Cxcl10/Tyrobp/Il4ra/Casp1	12	UP
GO:0140253	BP	GO:0140253	cell-cell fusion	12/501	66/19046	1.30376e-07	1.738e-06	1.20821e-06	Stat1/Cflar/Sbno2/Scgb3a1/Ccl8/Cd44/Cd53/Cxcl9/Cxcl10/Tyrobp/Il4ra/Casp1	12	UP
GO:2000106	BP	GO:2000106	regulation of leukocyte apoptotic process	15/501	108/19046	1.50364e-07	1.99908e-06	1.38971e-06	Casp8/Fcer1g/Ccl5/Serpinb9/Lgals3/Pnp/Hcls1/Cd74/Cd274/Anxa1/Cd44/Siglec1/Lyn/Bcl2a1a/Cd3g	15	UP
GO:0060142	BP	GO:0060142	regulation of syncytium formation by plasma membrane fusion	9/501	35/19046	2.15536e-07	2.78344e-06	1.93498e-06	Stat1/Cflar/Scgb3a1/Ccl8/Cd53/Cxcl9/Cxcl10/Tyrobp/Il4ra	9	UP
GO:0002437	BP	GO:0002437	inflammatory response to antigenic stimulus	12/501	70/19046	2.56117e-07	3.27341e-06	2.27559e-06	Fcer1g/Lilrb4a/Il12b/Serpinb9/C2/Tnf/C3/Il2ra/Il1rn/Fcgr1/Hmgb2/Icam1	12	UP
GO:0043525	BP	GO:0043525	positive regulation of neuron apoptotic process	13/501	87/19046	4.28631e-07	5.26134e-06	3.65754e-06	Grn/Ccl3/Tnf/Fas/Lcn2/Il1b/Ctsz/Pitx3/Tnfrsf1a/Tyrobp/Itgam/Nupr1/Casp1	13	UP
GO:1901216	BP	GO:1901216	positive regulation of neuron death	16/501	133/19046	4.37272e-07	5.35416e-06	3.72207e-06	Casp8/Grn/Ccl3/Daxx/Tnf/Fas/Lcn2/Il1b/Ctsz/Pitx3/C1qa/Tnfrsf1a/Tyrobp/Itgam/Nupr1/Casp1	16	UP
GO:0002396	BP	GO:0002396	MHC protein complex assembly	6/501	13/19046	4.71619e-07	5.71824e-06	3.97517e-06	Tapbp/H2-Ab1/H2-Eb1/H2-Aa/B2m/Tapbpl	6	UP
GO:0002501	BP	GO:0002501	peptide antigen assembly with MHC protein complex	6/501	13/19046	4.71619e-07	5.71824e-06	3.97517e-06	Tapbp/H2-Ab1/H2-Eb1/H2-Aa/B2m/Tapbpl	6	UP
GO:0098792	BP	GO:0098792	xenophagy	6/501	13/19046	4.71619e-07	5.71824e-06	3.97517e-06	Rnf213/Lgals8/Rnf31/Tlr2/Ripk2/Nod1	6	UP
GO:0006911	BP	GO:0006911	phagocytosis, engulfment	11/501	64/19046	7.89202e-07	9.25214e-06	6.43185e-06	Fcer1g/Itgb2/Nckap1l/Rac2/Aif1/C3/Thbs1/Fcgr1/Cd36/Itgam/Msr1	11	UP
GO:0001660	BP	GO:0001660	fever generation	6/501	14/19046	8.06998e-07	9.43845e-06	6.56137e-06	Ptgs2/Ccl5/Tnf/Il1rn/Il1a/Il1b	6	UP
GO:1904019	BP	GO:1904019	epithelial cell apoptotic process	15/501	123/19046	8.39006e-07	9.76674e-06	6.78959e-06	Cflar/Casp8/Tnfaip3/Ccl2/Ccl12/Angpt1/Tnf/Fas/Thbs1/Cd40/Serpine1/Zfp36/Nupr1/Hmox1/Icam1	15	UP
GO:0060252	BP	GO:0060252	positive regulation of glial cell proliferation	7/501	22/19046	1.01161e-06	1.16665e-05	8.11023e-06	Gfap/Tspo/Tnf/Vim/Il1b/Lyn/Il6	7	UP
GO:0034113	BP	GO:0034113	heterotypic cell-cell adhesion	10/501	53/19046	1.02458e-06	1.17341e-05	8.15725e-06	Ptprc/Itgb2/Tnfaip3/Tnf/Il1rn/Cd44/Il1b/Vcam1/Lck/Itgax	10	UP
GO:0010506	BP	GO:0010506	regulation of autophagy	23/501	275/19046	1.1424e-06	1.30534e-05	9.0744e-06	Tnfaip3/Irgm1/Stat3/Gfap/Nampt/Rnf31/Tspo/Iigp1/Sting1/Tlr2/Ripk2/Trim14/Hpse/Nod1/Trim34a/Trim21/Trim12c/Trim30a/Trim30d/Nupr1/Hmox1/Casp1/Il10ra	23	UP
GO:1904035	BP	GO:1904035	regulation of epithelial cell apoptotic process	13/501	95/19046	1.20718e-06	1.37303e-05	9.54495e-06	Cflar/Tnfaip3/Ccl2/Ccl12/Angpt1/Tnf/Thbs1/Cd40/Serpine1/Zfp36/Nupr1/Hmox1/Icam1	13	UP
GO:0031394	BP	GO:0031394	positive regulation of prostaglandin biosynthetic process	5/501	9/19046	1.42555e-06	1.60903e-05	1.11856e-05	Ptgs2/Pla2g4a/Cd74/Anxa1/Il1b	5	UP
GO:0042092	BP	GO:0042092	type 2 immune response	9/501	43/19046	1.42766e-06	1.60903e-05	1.11856e-05	Lilrb4a/Irf1/Rsad2/Cd74/Anxa1/Il6/Il4ra/Bcl3/Ccr2	9	UP
GO:0070269	BP	GO:0070269	pyroptosis	8/501	33/19046	1.68649e-06	1.88788e-05	1.31241e-05	Casp8/Naip2/Gzma/Gzmb/Gsdmd/Zbp1/Casp1/Casp4	8	UP
GO:0031640	BP	GO:0031640	killing of cells of another organism	10/501	56/19046	1.74334e-06	1.94275e-05	1.35055e-05	Lyz2/Lyz1/Nos2/Ccl12/Ccl8/Pomc/Lgals3/Cxcl13/Cxcl9/Cxcl10	10	UP
GO:0009611	BP	GO:0009611	response to wounding	32/501	492/19046	2.67571e-06	2.91623e-05	2.02728e-05	Cflar/Slc11a1/Pla2g4a/Fcer1g/Lilrb4a/Tnfaip3/Ccl2/Grn/Plek/Gfap/Lcp1/Cdkn1a/Tnf/C3/Fermt3/Anxa1/Thbs1/Serping1/Cd44/Il1a/Lyn/Il6/Cd36/Hpse/Serpine1/Ptpn6/Tyrobp/Zfp36/Hmox1/Anxa2/Ccr2/Timp1	32	UP
GO:0098883	BP	GO:0098883	synapse pruning	5/501	10/19046	2.78936e-06	3.02018e-05	2.09955e-05	C3/C1qb/C1qc/C1qa/Itgam	5	UP
GO:0099024	BP	GO:0099024	plasma membrane invagination	11/501	73/19046	3.05157e-06	3.27548e-05	2.27703e-05	Fcer1g/Itgb2/Nckap1l/Rac2/Aif1/C3/Thbs1/Fcgr1/Cd36/Itgam/Msr1	11	UP
GO:0070304	BP	GO:0070304	positive regulation of stress-activated protein kinase signaling cascade	15/501	139/19046	3.97575e-06	4.19484e-05	2.91615e-05	Gadd45b/Scimp/Gadd45g/Naip2/Tnf/Xdh/Eif2ak2/Spi1/Il1a/Il1b/Lyn/Ripk2/Nod1/Tlr3/Myd88	15	UP
GO:0048660	BP	GO:0048660	regulation of smooth muscle cell proliferation	17/501	181/19046	6.17878e-06	6.3438e-05	4.41005e-05	Ptgs2/Tnfaip3/Il12b/Ccl5/Nampt/Apod/Adamts1/Cdkn1a/Aif1/Tnf/Thbs1/Il6/C3ar1/Hmox1/Il15/Cyba/Myd88	17	UP
GO:0010951	BP	GO:0010951	negative regulation of endopeptidase activity	17/501	182/19046	6.65289e-06	6.77447e-05	4.70944e-05	Cflar/Ptgs2/Ifi207/Ifi204/Serpina3f/Serpina3n/Serpinb9/Naip2/Tnf/Thbs1/Cst7/Serping1/Cd44/Il6/Serpine1/Bcl2a1d/Timp1	17	UP
GO:0002246	BP	GO:0002246	wound healing involved in inflammatory response	5/501	12/19046	8.3913e-06	8.27286e-05	5.75108e-05	Cd44/Il1a/Hmox1/Ccr2/Timp1	5	UP
GO:0006914	BP	GO:0006914	autophagy	29/501	452/19046	1.02198e-05	9.93721e-05	6.90809e-05	Tnfaip3/Rnf213/Irgm1/Hap1/Stat3/Gfap/Nampt/Lgals8/Rnf31/Tspo/Iigp1/Sting1/Tcirg1/Tlr2/Ripk2/Trim14/Hpse/Nod1/Hk2/Trim34a/Trim21/Trim12c/Trim30a/Trim30d/Nupr1/Hmox1/Irf8/Casp1/Il10ra	29	UP
GO:0061919	BP	GO:0061919	process utilizing autophagic mechanism	29/501	452/19046	1.02198e-05	9.93721e-05	6.90809e-05	Tnfaip3/Rnf213/Irgm1/Hap1/Stat3/Gfap/Nampt/Lgals8/Rnf31/Tspo/Iigp1/Sting1/Tcirg1/Tlr2/Ripk2/Trim14/Hpse/Nod1/Hk2/Trim34a/Trim21/Trim12c/Trim30a/Trim30d/Nupr1/Hmox1/Irf8/Casp1/Il10ra	29	UP
GO:0048659	BP	GO:0048659	smooth muscle cell proliferation	17/501	189/19046	1.09924e-05	0.000106467	7.40132e-05	Ptgs2/Tnfaip3/Il12b/Ccl5/Nampt/Apod/Adamts1/Cdkn1a/Aif1/Tnf/Thbs1/Il6/C3ar1/Hmox1/Il15/Cyba/Myd88	17	UP
GO:0051259	BP	GO:0051259	protein complex oligomerization	20/501	250/19046	1.10224e-05	0.000106498	7.40347e-05	Pnpt1/Rnf135/Oxa1l/Gsdmd/Isg15/Cd74/Sting1/B2m/Ehd4/Samhd1/Tgm2/Tifa/Gbp5/Steap4/Oasl2/Oas1g/Oas1g/Oas1a/Mlkl/Aldh1a1	20	UP
GO:0034655	BP	GO:0034655	nucleobase-containing compound catabolic process	26/501	383/19046	1.10385e-05	0.000106498	7.40347e-05	Slc11a1/Rnasel/Upp1/Pnpt1/Slfn9/Slfn8/Pnp/Pnp2/Xdh/Dcp2/Vim/Samhd1/Zbp1/Helz2/Tent5c/Mov10/Il6/Oas2/Ncf1/Zc3hav1/Nt5c3/Apobec1/Isg20/Zfp36/Tent5a/Myd88	26	UP
GO:0044270	BP	GO:0044270	cellular nitrogen compound catabolic process	27/501	410/19046	1.29713e-05	0.000123939	8.61595e-05	Slc11a1/Rnasel/Upp1/Pnpt1/Slfn9/Slfn8/Pnp/Pnp2/Xdh/Dcp2/Vim/Samhd1/Zbp1/Helz2/Tent5c/Mov10/Il6/Oas2/Ncf1/Zc3hav1/Nt5c3/Apobec1/Isg20/Zfp36/Hmox1/Tent5a/Myd88	27	UP
GO:0046700	BP	GO:0046700	heterocycle catabolic process	27/501	410/19046	1.29713e-05	0.000123939	8.61595e-05	Slc11a1/Rnasel/Upp1/Pnpt1/Slfn9/Slfn8/Pnp/Pnp2/Xdh/Dcp2/Vim/Samhd1/Zbp1/Helz2/Tent5c/Mov10/Il6/Oas2/Ncf1/Zc3hav1/Nt5c3/Apobec1/Isg20/Zfp36/Hmox1/Tent5a/Myd88	27	UP
GO:0060251	BP	GO:0060251	regulation of glial cell proliferation	8/501	43/19046	1.39805e-05	0.000132308	9.19768e-05	Gfap/Tspo/Tnf/Fas/Vim/Il1b/Lyn/Il6	8	UP
GO:0016485	BP	GO:0016485	protein processing	21/501	277/19046	1.51687e-05	0.000143279	9.9604e-05	Casp8/Ctse/Ifi207/Ifi204/Srgn/Ctla2a/Fam111a/Casp7/Thbs1/Cst7/Ctsz/S100a10/Ctss/Ripk2/Hpse/Serpine1/C1ra/C1rb/Casp1/Casp4/Casp12	21	UP
GO:0007252	BP	GO:0007252	I-kappaB phosphorylation	6/501	22/19046	1.67585e-05	0.000156507	0.0001088	Tnf/Tlr2/Saa3/Tlr3/Tlr9/Tlr7	6	UP
GO:0150064	BP	GO:0150064	vertebrate eye-specific patterning	3/501	3/19046	1.80953e-05	0.000166793	0.00011595	C3/C1qa/Itgam	3	UP
GO:0071360	BP	GO:0071360	cellular response to exogenous dsRNA	5/501	14/19046	2.03045e-05	0.000183406	0.000127499	Sting1/Ifih1/Ddx58/Zc3hav1/Tlr3	5	UP
GO:0051235	BP	GO:0051235	maintenance of location	23/501	329/19046	2.22555e-05	0.000199575	0.000138739	Sp100/Ptprc/Srgn/Rnf213/Lgals9/Hap1/Nfkbia/Tspo/Tnf/C3/Lcn2/Il1b/Lyn/Plin2/Lck/Cd36/Cxcl9/Cxcl10/Hk2/Ptpn6/Msr1/Cyba/Pml	23	UP
GO:0031649	BP	GO:0031649	heat generation	6/501	24/19046	2.89084e-05	0.00025463	0.000177012	Ptgs2/Ccl5/Tnf/Il1rn/Il1a/Il1b	6	UP
GO:0007596	BP	GO:0007596	blood coagulation	15/501	164/19046	2.94916e-05	0.000259306	0.000180263	Pla2g4a/Fcer1g/Lilrb4a/Plek/C3/Fermt3/Thbs1/Serping1/Lyn/Il6/Cd36/Hpse/Serpine1/Ptpn6/Anxa2	15	UP
GO:0043312	BP	GO:0043312	neutrophil degranulation	5/501	15/19046	2.97992e-05	0.00025958	0.000180454	Itgb2/Stx11/Myo1f/Spi1/Itgam	5	UP
GO:0019439	BP	GO:0019439	aromatic compound catabolic process	27/501	430/19046	3.00548e-05	0.000261019	0.000181453	Slc11a1/Rnasel/Upp1/Pnpt1/Slfn9/Slfn8/Pnp/Pnp2/Xdh/Dcp2/Vim/Samhd1/Zbp1/Helz2/Tent5c/Mov10/Il6/Oas2/Ncf1/Zc3hav1/Nt5c3/Apobec1/Isg20/Zfp36/Hmox1/Tent5a/Myd88	27	UP
GO:0070672	BP	GO:0070672	response to interleukin-15	4/501	8/19046	3.04472e-05	0.000262588	0.000182544	Il2rb/Il15ra/Il15/Il2rg	4	UP
GO:0070534	BP	GO:0070534	protein K63-linked ubiquitination	9/501	62/19046	3.29775e-05	0.000283424	0.000197029	Rnf135/Rnf213/Parp10/Trim56/Trim21/Trim12c/Trim30a/Trim30d/Birc3	9	UP
GO:1901361	BP	GO:1901361	organic cyclic compound catabolic process	28/501	459/19046	3.59447e-05	0.000307858	0.000214015	Slc11a1/Rnasel/Upp1/Pnpt1/Slfn9/Slfn8/Pnp/Pnp2/Xdh/Dcp2/Vim/Samhd1/Zbp1/Helz2/Tent5c/Mov10/Il6/Spp1/Oas2/Ncf1/Zc3hav1/Nt5c3/Apobec1/Isg20/Zfp36/Hmox1/Tent5a/Myd88	28	UP
GO:0007599	BP	GO:0007599	hemostasis	15/501	167/19046	3.64637e-05	0.000311765	0.000216731	Pla2g4a/Fcer1g/Lilrb4a/Plek/C3/Fermt3/Thbs1/Serping1/Lyn/Il6/Cd36/Hpse/Serpine1/Ptpn6/Anxa2	15	UP
GO:0062098	BP	GO:0062098	regulation of programmed necrotic cell death	6/501	25/19046	3.71966e-05	0.000314238	0.00021845	Cflar/Casp8/Rnf31/Zbp1/Nupr1/Birc3	6	UP
GO:0043330	BP	GO:0043330	response to exogenous dsRNA	8/501	49/19046	3.78638e-05	0.000318789	0.000221614	Stat1/Nfkbia/Sting1/Ifih1/Ripk2/Ddx58/Zc3hav1/Tlr3	8	UP
GO:0050817	BP	GO:0050817	coagulation	15/501	168/19046	3.90904e-05	0.000328558	0.000228405	Pla2g4a/Fcer1g/Lilrb4a/Plek/C3/Fermt3/Thbs1/Serping1/Lyn/Il6/Cd36/Hpse/Serpine1/Ptpn6/Anxa2	15	UP
GO:0061028	BP	GO:0061028	establishment of endothelial barrier	8/501	50/19046	4.40499e-05	0.000367132	0.000255221	S1pr3/Tnf/Il1b/Hpse/Tnfrsf1a/Icam1/Myd88/Msn	8	UP
GO:0006925	BP	GO:0006925	inflammatory cell apoptotic process	6/501	26/19046	4.72872e-05	0.000392136	0.000272602	Ccl5/Fas/Anxa1/Cd44/Il6/Itgam	6	UP
GO:0033028	BP	GO:0033028	myeloid cell apoptotic process	7/501	38/19046	5.19881e-05	0.000428966	0.000298206	Fcer1g/Ccl5/Anxa1/Cd44/Il6/Clec5a/Itgam	7	UP
GO:0031622	BP	GO:0031622	positive regulation of fever generation	4/501	9/19046	5.36646e-05	0.000434132	0.000301797	Ptgs2/Ccl5/Tnf/Il1b	4	UP
GO:0043615	BP	GO:0043615	astrocyte cell migration	4/501	9/19046	5.36646e-05	0.000434132	0.000301797	Ccl2/Ccl12/Ccl3/Ccr2	4	UP
GO:0010563	BP	GO:0010563	negative regulation of phosphorus metabolic process	27/501	451/19046	6.79414e-05	0.000539938	0.000375351	Ptprc/Lilrb4b/Lilrb4a/Gadd45b/Tnfaip3/Irf1/Slfn1/Plek/Stat3/Socs3/Gadd45g/Nckap1l/Angpt1/Parp14/Samsn1/Cdkn1a/Tnf/Xdh/Il1b/Lyn/Il6/Gbp4/Ptpn6/Nupr1/Mvp/Aida/Birc3	27	UP
GO:0045936	BP	GO:0045936	negative regulation of phosphate metabolic process	27/501	451/19046	6.79414e-05	0.000539938	0.000375351	Ptprc/Lilrb4b/Lilrb4a/Gadd45b/Tnfaip3/Irf1/Slfn1/Plek/Stat3/Socs3/Gadd45g/Nckap1l/Angpt1/Parp14/Samsn1/Cdkn1a/Tnf/Xdh/Il1b/Lyn/Il6/Gbp4/Ptpn6/Nupr1/Mvp/Aida/Birc3	27	UP
GO:0001796	BP	GO:0001796	regulation of type IIa hypersensitivity	3/501	4/19046	7.09615e-05	0.000557683	0.000387687	Fcer1g/C3/Fcgr1	3	UP
GO:0001798	BP	GO:0001798	positive regulation of type IIa hypersensitivity	3/501	4/19046	7.09615e-05	0.000557683	0.000387687	Fcer1g/C3/Fcgr1	3	UP
GO:0002892	BP	GO:0002892	regulation of type II hypersensitivity	3/501	4/19046	7.09615e-05	0.000557683	0.000387687	Fcer1g/C3/Fcgr1	3	UP
GO:0002894	BP	GO:0002894	positive regulation of type II hypersensitivity	3/501	4/19046	7.09615e-05	0.000557683	0.000387687	Fcer1g/C3/Fcgr1	3	UP
GO:0002347	BP	GO:0002347	response to tumor cell	7/501	41/19046	8.65137e-05	0.000667218	0.000463833	Il12b/Cd274/Spi1/Txnip/Laptm5/Klrk1/Nkg7	7	UP
GO:0009895	BP	GO:0009895	negative regulation of catabolic process	21/501	313/19046	9.03887e-05	0.000690659	0.000480128	Slc11a1/Tnfaip3/Nos2/Stat3/Nampt/Tspo/Tnf/Il1b/Zbp1/Tent5c/Hcar2/Apobec1/Zfp36/Nupr1/Hmox1/Anxa2/Il10ra/Pml/Tent5a/Myd88/Timp1	21	UP
GO:1900225	BP	GO:1900225	regulation of NLRP3 inflammasome complex assembly	5/501	19/19046	0.000105754	0.000799443	0.000555752	Eif2ak2/Gbp5/Cd36/Trim30a/Myd88	5	UP
GO:0034504	BP	GO:0034504	protein localization to nucleus	21/501	319/19046	0.000118014	0.000888056	0.000617354	Sp100/Ptgs2/Tor1aip2/Tor1aip1/Lilrb4b/Lilrb4a/Stat3/Nfkbia/Angpt1/Parp9/Hcls1/Apod/Dtx3l/Cdkn1a/Txnip/Il6/Cd36/Gbp4/Tnfrsf1a/Bcl3/Pml	21	UP
GO:0033006	BP	GO:0033006	regulation of mast cell activation involved in immune response	7/501	43/19046	0.000118503	0.000889039	0.000618037	Fcer1g/Lilrb4a/Rac2/Lyn/Ptpn6/Il4ra/Hmox1	7	UP
GO:0032495	BP	GO:0032495	response to muramyl dipeptide	5/501	20/19046	0.000137971	0.00101967	0.000708846	Tnfaip3/Nfkbia/Vim/Ripk2/Nod1	5	UP
GO:0051341	BP	GO:0051341	regulation of oxidoreductase activity	10/501	93/19046	0.000166084	0.00120942	0.000840755	Slamf8/Lgals9/Gzma/Gch1/Oxa1l/Tnf/Il1a/Il1b/Nod1/Cyba	10	UP
GO:1905952	BP	GO:1905952	regulation of lipid localization	14/501	170/19046	0.000166879	0.00121342	0.000843537	Pla2g4a/Pomc/Nfkbia/Tspo/C3/Lipg/Thbs1/Il1a/Il1b/Plin2/Spp1/Cd36/Msr1/Anxa2	14	UP
GO:0001794	BP	GO:0001794	type IIa hypersensitivity	3/501	5/19046	0.000173929	0.00125365	0.000871506	Fcer1g/C3/Fcgr1	3	UP
GO:0002445	BP	GO:0002445	type II hypersensitivity	3/501	5/19046	0.000173929	0.00125365	0.000871506	Fcer1g/C3/Fcgr1	3	UP
GO:0032310	BP	GO:0032310	prostaglandin secretion	5/501	21/19046	0.000177191	0.00126795	0.000881449	Ptgs2/Pla2g4a/Nos2/Il1a/Il1b	5	UP
GO:0051346	BP	GO:0051346	negative regulation of hydrolase activity	22/501	353/19046	0.000179664	0.00128195	0.000891178	Cflar/Ptgs2/Ifi207/Ifi204/Grn/Serpina3f/Serpina3n/Serpinb9/Naip2/Gzma/Nckap1l/Tnf/Anxa1/Thbs1/Cst7/Serping1/Cd44/Pitx3/Il6/Serpine1/Bcl2a1d/Timp1	22	UP
GO:0140353	BP	GO:0140353	lipid export from cell	8/501	61/19046	0.000187647	0.00133315	0.000926774	Ptgs2/Pla2g4a/Nos2/Pomc/Tspo/Il1a/Il1b/Spp1	8	UP
GO:0003158	BP	GO:0003158	endothelium development	12/501	132/19046	0.000192773	0.00136762	0.000950731	S1pr3/Tnf/Xdh/Lcn2/Il1b/Cxcl10/Hpse/Tnfrsf1a/Itgax/Icam1/Myd88/Msn	12	UP
GO:0001781	BP	GO:0001781	neutrophil apoptotic process	4/501	12/19046	0.000197958	0.00138459	0.00096253	Anxa1/Cd44/Il6/Itgam	4	UP
GO:1990840	BP	GO:1990840	response to lectin	4/501	12/19046	0.000197958	0.00138459	0.00096253	Klrd1/Klrk1/Klrc1/Tyrobp	4	UP
GO:1990858	BP	GO:1990858	cellular response to lectin	4/501	12/19046	0.000197958	0.00138459	0.00096253	Klrd1/Klrk1/Klrc1/Tyrobp	4	UP
GO:0006898	BP	GO:0006898	receptor-mediated endocytosis	18/501	261/19046	0.000201742	0.00140907	0.000979546	Sele/Fcer1g/Lilrb4b/Lilrb4a/Itgb2/Cxcl16/Hap1/Angpt1/C3/B2m/Siglec1/Fcgr1/Cd36/Serpine1/Itgam/Ifitm3/Msr1/Anxa2	18	UP
GO:0070997	BP	GO:0070997	neuron death	25/501	436/19046	0.000243391	0.00168103	0.00116861	Casp8/Ccl2/Ccl12/Grn/Ccl5/Ccl3/Stat3/Angpt1/Daxx/Tnf/Fas/Casp7/Lcn2/Il1b/Ctsz/Pitx3/Csf1/C1qa/Il6/Tnfrsf1a/Tyrobp/Itgam/Nupr1/Hmox1/Casp1	25	UP
GO:0043320	BP	GO:0043320	natural killer cell degranulation	4/501	13/19046	0.00028001	0.00188769	0.00131227	Stx11/Lgals9/Klrc1/Nkg7	4	UP
GO:0019835	BP	GO:0019835	cytolysis	5/501	23/19046	0.000280546	0.00188769	0.00131227	Lyz2/Lyz1/Gzma/Gzmb/Fgl2	5	UP
GO:0140632	BP	GO:0140632	inflammasome complex assembly	5/501	23/19046	0.000280546	0.00188769	0.00131227	Eif2ak2/Gbp5/Cd36/Trim30a/Myd88	5	UP
GO:0006606	BP	GO:0006606	protein import into nucleus	14/501	179/19046	0.000285298	0.00191447	0.00133089	Ptgs2/Stat3/Nfkbia/Angpt1/Hcls1/Apod/Cdkn1a/Txnip/Il6/Cd36/Gbp4/Tnfrsf1a/Bcl3/Pml	14	UP
GO:2000045	BP	GO:2000045	regulation of G1/S transition of mitotic cell cycle	12/501	138/19046	0.000291867	0.0019559	0.00135969	Ccl2/Ccl12/Slfn1/Psme2/Psme1/Adamts1/Cdkn1a/Aif1/Anxa1/Rbl1/Ptpn6/Pml	12	UP
GO:0006874	BP	GO:0006874	cellular calcium ion homeostasis	27/501	495/19046	0.000309001	0.00206236	0.0014337	Ptprc/Ccl2/Ccl12/Ccl8/Ccl5/Ccl3/Hap1/Gpr65/Tcirg1/Cd40/Il1b/Tgm2/Lyn/Lck/Cd52/Cxcl13/Spp1/Cd36/Cxcl9/Cxcl10/C3ar1/Ptpn6/Cyba/Ccr2/Pml/Ccrl2/Ccr1	27	UP
GO:0019730	BP	GO:0019730	antimicrobial humoral response	12/501	139/19046	0.000311994	0.00207954	0.00144564	Ccl12/Ccl8/Wfdc17/Pomc/Lgals3/Acod1/B2m/Cxcl13/Cxcl9/Cxcl10/Cxcl11/Bcl3	12	UP
GO:0097242	BP	GO:0097242	amyloid-beta clearance	6/501	36/19046	0.000320151	0.00212534	0.00147748	Itgb2/Tnf/C3/Cd36/Itgam/Msr1	6	UP
GO:0043547	BP	GO:0043547	positive regulation of GTPase activity	17/501	249/19046	0.000338118	0.00221662	0.00154093	Rgs1/Adap2/Ccl2/Ccl7/Ccl12/Ccl8/Ccl4/Ccl5/Ccl9/Ccl3/Gpr65/Vav1/Cd40/S100a10/Asap3/Cxcl13/Icam1	17	UP
GO:0002536	BP	GO:0002536	respiratory burst involved in inflammatory response	3/501	6/19046	0.000341052	0.00221662	0.00154093	Slamf8/Grn/Ncf1	3	UP
GO:0051170	BP	GO:0051170	import into nucleus	14/501	183/19046	0.000357614	0.00230313	0.00160108	Ptgs2/Stat3/Nfkbia/Angpt1/Hcls1/Apod/Cdkn1a/Txnip/Il6/Cd36/Gbp4/Tnfrsf1a/Bcl3/Pml	14	UP
GO:0006968	BP	GO:0006968	cellular defense response	4/501	14/19046	0.000383892	0.00244694	0.00170105	B2m/Ncf1/Clec2d/Ccr2	4	UP
GO:0060263	BP	GO:0060263	regulation of respiratory burst	4/501	14/19046	0.000383892	0.00244694	0.00170105	Slamf8/Grn/Rac2/Ncf1	4	UP
GO:0051348	BP	GO:0051348	negative regulation of transferase activity	17/501	252/19046	0.000388314	0.00247195	0.00171844	Ptprc/Lilrb4b/Lilrb4a/Gadd45b/Tnfaip3/Gadd45g/Dtx3l/Cdkn1a/Il1b/Lyn/Il6/Ptpn6/Zfp36/Mvp/Aida/Pml/Parp3	17	UP
GO:0010742	BP	GO:0010742	macrophage derived foam cell differentiation	5/501	25/19046	0.000424159	0.00267269	0.00185798	Stat1/Nfkbia/Csf1/Cd36/Msr1	5	UP
GO:0007160	BP	GO:0007160	cell-matrix adhesion	16/501	233/19046	0.000470114	0.00295101	0.00205146	Itgb2/Apod/Fermt3/Thbs1/S100a10/Csf1/Vcam1/Cd36/Hpse/Serpine1/Adamts9/Itgal/Itgam/Itgax/Plekha2/Cd3e	16	UP
GO:0051924	BP	GO:0051924	regulation of calcium ion transport	18/501	281/19046	0.00049206	0.00307708	0.00213911	Ptgs2/Ccl2/Ccl12/Ccl5/Hap1/Lgals3/Tspo/Lyn/Gem/Cxcl9/Cxcl10/Serpine1/Ptpn6/Cyba/Icam1/Tlr9/Pml/Ccr1	18	UP
GO:0046386	BP	GO:0046386	deoxyribose phosphate catabolic process	5/501	26/19046	0.00051389	0.00316176	0.00219798	Upp1/Pnp/Xdh/Samhd1/Nt5c3	5	UP
GO:0046823	BP	GO:0046823	negative regulation of nucleocytoplasmic transport	5/501	26/19046	0.00051389	0.00316176	0.00219798	Sp100/Angpt1/Apod/Cd36/Gbp4	5	UP
GO:0043542	BP	GO:0043542	endothelial cell migration	16/501	235/19046	0.000516193	0.003172	0.00220509	Sp100/Ptgs2/Itgb2/Grn/Lgals8/Angpt1/Tnf/Cyp1b1/Lpxn/Anxa1/Thbs1/Cd40/Lcn2/Cxcl13/Adamts9/Hmox1	16	UP
GO:0001936	BP	GO:0001936	regulation of endothelial cell proliferation	13/501	170/19046	0.000576929	0.00353425	0.00245692	Stat1/Il12b/Ccl2/Ccl12/Stat3/Tnf/Lrg1/Xdh/Thbs1/Hmgb2/Hmox1/Cyba/Aldh1a1	13	UP
GO:0110088	BP	GO:0110088	hippocampal neuron apoptotic process	3/501	7/19046	0.000585181	0.00354324	0.00246317	Lcn2/Tyrobp/Itgam	3	UP
GO:1901509	BP	GO:1901509	regulation of endothelial tube morphogenesis	3/501	7/19046	0.000585181	0.00354324	0.00246317	Lcn2/Cxcl10/Itgax	3	UP
GO:0009264	BP	GO:0009264	deoxyribonucleotide catabolic process	5/501	27/19046	0.000617171	0.00370079	0.00257269	Upp1/Pnp/Xdh/Samhd1/Nt5c3	5	UP
GO:1901857	BP	GO:1901857	positive regulation of cellular respiration	5/501	27/19046	0.000617171	0.00370079	0.00257269	Oasl2/Oas1g/Oas1g/Oas1a/Nupr1	5	UP
GO:1900180	BP	GO:1900180	regulation of protein localization to nucleus	12/501	151/19046	0.000660911	0.00394699	0.00274385	Ptgs2/Lilrb4b/Lilrb4a/Angpt1/Parp9/Hcls1/Apod/Dtx3l/Il6/Cd36/Gbp4/Tnfrsf1a	12	UP
GO:1900181	BP	GO:1900181	negative regulation of protein localization to nucleus	6/501	41/19046	0.000661414	0.00394699	0.00274385	Lilrb4b/Lilrb4a/Angpt1/Apod/Cd36/Gbp4	6	UP
GO:1905144	BP	GO:1905144	response to acetylcholine	6/501	41/19046	0.000661414	0.00394699	0.00274385	Ly6e/Tspo/Ly6i/Ly6a/Ly6c1/Ly6c2	6	UP
GO:0060100	BP	GO:0060100	positive regulation of phagocytosis, engulfment	4/501	16/19046	0.000669401	0.00397552	0.00276368	Nckap1l/C3/Fcgr1/Cd36	4	UP
GO:1905155	BP	GO:1905155	positive regulation of membrane invagination	4/501	16/19046	0.000669401	0.00397552	0.00276368	Nckap1l/C3/Fcgr1/Cd36	4	UP
GO:0001894	BP	GO:0001894	tissue homeostasis	18/501	289/19046	0.000683651	0.00405045	0.00281577	Inpp5d/Ptgs2/Fcgr4/Pla2g4a/Angpt1/Rac2/Tcirg1/Ctss/Csf1/Il6/Spp1/Oasl2/Oas1g/Oas1g/Oas1a/Aldh1a1/Tlr9/Ccr2	18	UP
GO:0010876	BP	GO:0010876	lipid localization	24/501	445/19046	0.000768959	0.00453961	0.00315582	Ptgs2/Pla2g4a/Esyt1/Nos2/Rnf213/Pomc/Nfkbia/Npc2/Tspo/Apod/Tnf/C3/Lipg/Anxa1/Thbs1/Atp8b4/Il1a/Il1b/Plin2/Spp1/Cd36/Msr1/Anxa2/Plscr2	24	UP
GO:0035234	BP	GO:0035234	ectopic germ cell programmed cell death	3/501	8/19046	0.000918021	0.00528742	0.00367568	Il1a/Il1b/Casp4	3	UP
GO:0030194	BP	GO:0030194	positive regulation of blood coagulation	4/501	18/19046	0.00107947	0.00608996	0.00423358	Thbs1/Cd36/Hpse/Serpine1	4	UP
GO:0042730	BP	GO:0042730	fibrinolysis	4/501	18/19046	0.00107947	0.00608996	0.00423358	Thbs1/Serping1/Serpine1/Anxa2	4	UP
GO:1904590	BP	GO:1904590	negative regulation of protein import	4/501	18/19046	0.00107947	0.00608996	0.00423358	Angpt1/Apod/Cd36/Gbp4	4	UP
GO:1902806	BP	GO:1902806	regulation of cell cycle G1/S phase transition	12/501	163/19046	0.00129058	0.00715881	0.00497662	Ccl2/Ccl12/Slfn1/Psme2/Psme1/Adamts1/Cdkn1a/Aif1/Anxa1/Rbl1/Ptpn6/Pml	12	UP
GO:1901550	BP	GO:1901550	regulation of endothelial cell development	4/501	19/19046	0.00133912	0.00738678	0.0051351	S1pr3/Tnf/Il1b/Tnfrsf1a	4	UP
GO:1903140	BP	GO:1903140	regulation of establishment of endothelial barrier	4/501	19/19046	0.00133912	0.00738678	0.0051351	S1pr3/Tnf/Il1b/Tnfrsf1a	4	UP
GO:0071225	BP	GO:0071225	cellular response to muramyl dipeptide	3/501	9/19046	0.0013502	0.0073985	0.00514324	Vim/Ripk2/Nod1	3	UP
GO:0033032	BP	GO:0033032	regulation of myeloid cell apoptotic process	5/501	32/19046	0.00138179	0.0075466	0.0052462	Fcer1g/Ccl5/Anxa1/Cd44/Clec5a	5	UP
GO:0001935	BP	GO:0001935	endothelial cell proliferation	13/501	187/19046	0.00139236	0.00759596	0.00528052	Stat1/Il12b/Ccl2/Ccl12/Stat3/Tnf/Lrg1/Xdh/Thbs1/Hmgb2/Hmox1/Cyba/Aldh1a1	13	UP
GO:0040013	BP	GO:0040013	negative regulation of locomotion	19/501	338/19046	0.00164962	0.0088629	0.00616126	Sp100/Slamf8/Ccl2/Ccl12/Stat3/Apod/Aif1/Tnf/Cyp1b1/Cd74/Fas/Il1rn/Thbs1/Cxcl13/Serpine1/Adamts9/Arhgdib/Bst2/Timp1	19	UP
GO:0090398	BP	GO:0090398	cellular senescence	7/501	66/19046	0.00170417	0.00913619	0.00635124	Pnpt1/Nampt/Cdkn1a/Spi1/B2m/Rbl1/Pml	7	UP
GO:0072526	BP	GO:0072526	pyridine-containing compound catabolic process	3/501	10/19046	0.00189132	0.0100418	0.00698082	Pnp/Pnp2/Ncf1	3	UP
GO:0071800	BP	GO:0071800	podosome assembly	4/501	21/19046	0.00198346	0.0104416	0.00725873	Lcp1/Tnf/Hck/Msn	4	UP
GO:0002436	BP	GO:0002436	immune complex clearance by monocytes and macrophages	2/501	3/19046	0.00203559	0.0104715	0.0072795	Ccl2/Ccr2	2	UP
GO:0034418	BP	GO:0034418	urate biosynthetic process	2/501	3/19046	0.00203559	0.0104715	0.0072795	Pnp/Spp1	2	UP
GO:0043316	BP	GO:0043316	cytotoxic T cell degranulation	2/501	3/19046	0.00203559	0.0104715	0.0072795	Stx11/Nckap1l	2	UP
GO:0060559	BP	GO:0060559	positive regulation of calcidiol 1-monooxygenase activity	2/501	3/19046	0.00203559	0.0104715	0.0072795	Tnf/Il1b	2	UP
GO:0032309	BP	GO:0032309	icosanoid secretion	6/501	51/19046	0.00212365	0.0109018	0.00757868	Ptgs2/Pla2g4a/Nos2/Anxa1/Il1a/Il1b	6	UP
GO:0010743	BP	GO:0010743	regulation of macrophage derived foam cell differentiation	4/501	22/19046	0.00237437	0.012064	0.00838661	Nfkbia/Csf1/Cd36/Msr1	4	UP
GO:0050820	BP	GO:0050820	positive regulation of coagulation	4/501	22/19046	0.00237437	0.012064	0.00838661	Thbs1/Cd36/Hpse/Serpine1	4	UP
GO:0051770	BP	GO:0051770	positive regulation of nitric-oxide synthase biosynthetic process	4/501	22/19046	0.00237437	0.012064	0.00838661	Ccl2/Nampt/Tlr2/Tlr9	4	UP
GO:1903036	BP	GO:1903036	positive regulation of response to wounding	7/501	70/19046	0.00239798	0.0121343	0.00843542	Ccl2/Grn/Anxa1/Thbs1/Cd36/Hpse/Serpine1	7	UP
GO:0043313	BP	GO:0043313	regulation of neutrophil degranulation	3/501	11/19046	0.00255003	0.0127347	0.00885286	Itgb2/Spi1/Itgam	3	UP
GO:0006692	BP	GO:0006692	prostanoid metabolic process	6/501	53/19046	0.00259038	0.0128714	0.00894789	Ptgs2/Pla2g4a/Cd74/Anxa1/Il1b/Tnfrsf1a	6	UP
GO:0006693	BP	GO:0006693	prostaglandin metabolic process	6/501	53/19046	0.00259038	0.0128714	0.00894789	Ptgs2/Pla2g4a/Cd74/Anxa1/Il1b/Tnfrsf1a	6	UP
GO:0090132	BP	GO:0090132	epithelium migration	18/501	326/19046	0.00262169	0.0130009	0.00903792	Sp100/Ptgs2/Itgb2/Grn/Lgals8/Angpt1/Tnf/Cyp1b1/Lpxn/Anxa1/Thbs1/Cd40/Lcn2/Glipr2/Cxcl13/Serpine1/Adamts9/Hmox1	18	UP
GO:0017038	BP	GO:0017038	protein import	14/501	226/19046	0.00273392	0.013517	0.00939664	Ptgs2/Stat3/Nfkbia/Angpt1/Hcls1/Apod/Cdkn1a/Txnip/Il6/Cd36/Gbp4/Tnfrsf1a/Bcl3/Pml	14	UP
GO:0035634	BP	GO:0035634	response to stilbenoid	4/501	23/19046	0.00281518	0.0138634	0.00963749	Ifit3/Cd36/Usp18/Saa3	4	UP
GO:0060249	BP	GO:0060249	anatomical structure homeostasis	18/501	331/19046	0.00308198	0.0151023	0.0104987	Inpp5d/Ptgs2/Fcgr4/Pla2g4a/Angpt1/Rac2/Tcirg1/Ctss/Csf1/Il6/Spp1/Oasl2/Oas1g/Oas1g/Oas1a/Aldh1a1/Tlr9/Ccr2	18	UP
GO:0010594	BP	GO:0010594	regulation of endothelial cell migration	12/501	181/19046	0.00310211	0.015171	0.0105465	Sp100/Ptgs2/Grn/Angpt1/Tnf/Anxa1/Thbs1/Cd40/Lcn2/Cxcl13/Adamts9/Hmox1	12	UP
GO:0048771	BP	GO:0048771	tissue remodeling	13/501	205/19046	0.00312642	0.0152748	0.0106186	Inpp5d/Fcgr4/Nos2/Efna2/Rac2/Tcirg1/Il1a/Ctss/Il6/Spp1/Ccr2/Pml/Timp1	13	UP
GO:0014842	BP	GO:0014842	regulation of skeletal muscle satellite cell proliferation	3/501	12/19046	0.00333405	0.0160676	0.0111698	Cflar/Stat3/Angpt1	3	UP
GO:0072594	BP	GO:0072594	establishment of protein localization to organelle	21/501	416/19046	0.00351637	0.0168643	0.0117236	Ptgs2/Tnfaip3/Stat3/Nfkbia/Oxa1l/Tspo/Angpt1/Hcls1/Apod/Cdkn1a/Txnip/Laptm5/Il6/Cd36/Gbp4/Edem1/Tnfrsf1a/Hk2/Bcl3/Il10ra/Pml	21	UP
GO:0008360	BP	GO:0008360	regulation of cell shape	11/501	162/19046	0.00379018	0.0181421	0.0126119	Ccl2/Ccl7/Ccl12/Ccl3/Rac2/Anxa1/Hck/Rhoc/Il6/Icam1/Msn	11	UP
GO:0014916	BP	GO:0014916	regulation of lung blood pressure	2/501	4/19046	0.00400022	0.0186439	0.0129608	Nampt/Gch1	2	UP
GO:0031580	BP	GO:0031580	membrane raft distribution	2/501	4/19046	0.00400022	0.0186439	0.0129608	Ptprc/Dock2	2	UP
GO:0070383	BP	GO:0070383	DNA cytosine deamination	2/501	4/19046	0.00400022	0.0186439	0.0129608	Apobec3/Apobec1	2	UP
GO:1902524	BP	GO:1902524	positive regulation of protein K48-linked ubiquitination	2/501	4/19046	0.00400022	0.0186439	0.0129608	Nmi/Birc3	2	UP
GO:0051098	BP	GO:0051098	regulation of binding	20/501	394/19046	0.00408098	0.0190024	0.01321	Sp100/Mitd1/Ifi207/Ifi204/Lgals9/Gzma/Angpt1/Parp9/Dtx3l/Cdkn1a/Sting1/Ifit2/B2m/Ctsz/S100a10/Ripk2/Trim21/Hmgb2/Hmox1/Anxa2	20	UP
GO:1901136	BP	GO:1901136	carbohydrate derivative catabolic process	10/501	142/19046	0.0043762	0.0202818	0.0140994	Upp1/Pnp/Pnp2/Xdh/Cd44/Samhd1/Hpse/Edem1/Nt5c3/Aldh1a1	10	UP
GO:0006816	BP	GO:0006816	calcium ion transport	21/501	426/19046	0.00460996	0.0212263	0.014756	Ptgs2/Ptprc/Ccl2/Ccl12/Ccl8/Ccl5/Hap1/Lgals3/Tspo/Lyn/Gem/Lck/Cxcl9/Cxcl10/Serpine1/Ptpn6/Cyba/Icam1/Tlr9/Pml/Ccr1	21	UP
GO:0034109	BP	GO:0034109	homotypic cell-cell adhesion	7/501	79/19046	0.00474088	0.0217484	0.0151189	Plek/Ccl5/Lgals1/Fermt3/Lyn/Il6/Ptpn6	7	UP
GO:0002418	BP	GO:0002418	immune response to tumor cell	4/501	27/19046	0.00513583	0.0234734	0.0163181	Il12b/Cd274/Klrk1/Nkg7	4	UP
GO:0000082	BP	GO:0000082	G1/S transition of mitotic cell cycle	12/501	194/19046	0.00539798	0.0242689	0.0168711	Ccl2/Ccl12/Slfn1/Psme2/Psme1/Adamts1/Cdkn1a/Aif1/Anxa1/Rbl1/Ptpn6/Pml	12	UP
GO:0009636	BP	GO:0009636	response to toxic substance	9/501	124/19046	0.00552048	0.0247523	0.0172072	Ccl5/Gch1/Eif2ak2/Cyp1b1/Fas/Lcn2/Cd36/Nupr1/Aldh1a1	9	UP
GO:0032368	BP	GO:0032368	regulation of lipid transport	9/501	125/19046	0.00581447	0.026	0.0180745	Pla2g4a/Pomc/Tspo/Lipg/Thbs1/Il1a/Il1b/Spp1/Anxa2	9	UP
GO:0051767	BP	GO:0051767	nitric-oxide synthase biosynthetic process	4/501	28/19046	0.00586927	0.0261756	0.0181966	Ccl2/Nampt/Tlr2/Tlr9	4	UP
GO:0001771	BP	GO:0001771	immunological synapse formation	3/501	15/19046	0.00650275	0.0279585	0.019436	Dock2/Lgals3/Msn	3	UP
GO:0046085	BP	GO:0046085	adenosine metabolic process	3/501	15/19046	0.00650275	0.0279585	0.019436	Pnp/Xdh/Nt5c3	3	UP
GO:0070943	BP	GO:0070943	neutrophil-mediated killing of symbiont cell	3/501	15/19046	0.00650275	0.0279585	0.019436	Pomc/Ncf1/Myd88	3	UP
GO:2000644	BP	GO:2000644	regulation of receptor catabolic process	3/501	15/19046	0.00650275	0.0279585	0.019436	Dtx3l/Laptm5/Anxa2	3	UP
GO:0002901	BP	GO:0002901	mature B cell apoptotic process	2/501	5/19046	0.00655109	0.0279585	0.019436	Cd74/Cd44	2	UP
GO:0046094	BP	GO:0046094	deoxyinosine metabolic process	2/501	5/19046	0.00655109	0.0279585	0.019436	Pnp/Xdh	2	UP
GO:0051665	BP	GO:0051665	membrane raft localization	2/501	5/19046	0.00655109	0.0279585	0.019436	Ptprc/Dock2	2	UP
GO:0070947	BP	GO:0070947	neutrophil-mediated killing of fungus	2/501	5/19046	0.00655109	0.0279585	0.019436	Pomc/Ncf1	2	UP
GO:0072656	BP	GO:0072656	maintenance of protein location in mitochondrion	2/501	5/19046	0.00655109	0.0279585	0.019436	Tspo/Hk2	2	UP
GO:0097187	BP	GO:0097187	dentinogenesis	2/501	5/19046	0.00655109	0.0279585	0.019436	Tcirg1/Serpine1	2	UP
GO:0097350	BP	GO:0097350	neutrophil clearance	2/501	5/19046	0.00655109	0.0279585	0.019436	Anxa1/Ccr2	2	UP
GO:1901164	BP	GO:1901164	negative regulation of trophoblast cell migration	2/501	5/19046	0.00655109	0.0279585	0.019436	Arhgdib/Timp1	2	UP
GO:1903972	BP	GO:1903972	regulation of cellular response to macrophage colony-stimulating factor stimulus	2/501	5/19046	0.00655109	0.0279585	0.019436	Tlr2/Csf1	2	UP
GO:2000097	BP	GO:2000097	regulation of smooth muscle cell-matrix adhesion	2/501	5/19046	0.00655109	0.0279585	0.019436	Apod/Serpine1	2	UP
GO:2000121	BP	GO:2000121	regulation of removal of superoxide radicals	2/501	5/19046	0.00655109	0.0279585	0.019436	Gch1/Cd36	2	UP
GO:2000634	BP	GO:2000634	regulation of primary miRNA processing	2/501	5/19046	0.00655109	0.0279585	0.019436	Stat3/Il6	2	UP
GO:2000635	BP	GO:2000635	negative regulation of primary miRNA processing	2/501	5/19046	0.00655109	0.0279585	0.019436	Stat3/Il6	2	UP
GO:0043087	BP	GO:0043087	regulation of GTPase activity	17/501	335/19046	0.00777633	0.032625	0.0226801	Rgs1/Adap2/Ccl2/Ccl7/Ccl12/Ccl8/Ccl4/Ccl5/Ccl9/Ccl3/Gpr65/Vav1/Cd40/S100a10/Asap3/Cxcl13/Icam1	17	UP
GO:0014841	BP	GO:0014841	skeletal muscle satellite cell proliferation	3/501	16/19046	0.00784891	0.0326807	0.0227188	Cflar/Stat3/Angpt1	3	UP
GO:0061042	BP	GO:0061042	vascular wound healing	3/501	16/19046	0.00784891	0.0326807	0.0227188	Tnf/Hpse/Serpine1	3	UP
GO:1903978	BP	GO:1903978	regulation of microglial cell activation	3/501	16/19046	0.00784891	0.0326807	0.0227188	Grn/Cst7/Ctsc	3	UP
GO:2001034	BP	GO:2001034	positive regulation of double-strand break repair via nonhomologous end joining	3/501	16/19046	0.00784891	0.0326807	0.0227188	Parp9/Dtx3l/Parp3	3	UP
GO:0030198	BP	GO:0030198	extracellular matrix organization	16/501	309/19046	0.0080416	0.0334269	0.0232375	Cflar/Gfap/Tgfbi/Adamts6/Lgals3/Lcp1/Adamts1/Tnf/Cyp1b1/Pitx3/Ctss/Il6/Tnfrsf1a/Adamts9/Bcl3/Anxa2	16	UP
GO:0048145	BP	GO:0048145	regulation of fibroblast proliferation	8/501	109/19046	0.00812328	0.0337381	0.0234539	Parp10/Cdkn1a/Cd74/Serpine1/Nupr1/Ifi30/Anxa2/Pml	8	UP
GO:0014902	BP	GO:0014902	myotube differentiation	9/501	132/19046	0.00822406	0.0341281	0.023725	Cflar/Scgb3a1/Ccl8/Daxx/Cd53/Cxcl9/Cxcl10/Il4ra/Casp1	9	UP
GO:0043303	BP	GO:0043303	mast cell degranulation	6/501	67/19046	0.00828234	0.0342839	0.0238333	Fcer1g/Milr1/Rac2/Lyn/Il4ra/Hmox1	6	UP
GO:0043462	BP	GO:0043462	regulation of ATP-dependent activity	6/501	67/19046	0.00828234	0.0342839	0.0238333	Tor1aip2/Tor1aip1/Oxa1l/Cnn3/Zc3hav1/Tlr9	6	UP
GO:0007157	BP	GO:0007157	heterophilic cell-cell adhesion via plasma membrane cell adhesion molecules	5/501	48/19046	0.00833542	0.0343602	0.0238863	Sele/Lgals9/Lgals1/Vcam1/Itgal	5	UP
GO:0010332	BP	GO:0010332	response to gamma radiation	5/501	48/19046	0.00833542	0.0343602	0.0238863	Ptprc/Pnp/Cdkn1a/Apobec1/Pml	5	UP
GO:0009162	BP	GO:0009162	deoxyribonucleoside monophosphate metabolic process	4/501	31/19046	0.00847848	0.0347765	0.0241757	Upp1/Pnp/Xdh/Nt5c3	4	UP
GO:0048535	BP	GO:0048535	lymph node development	4/501	31/19046	0.00847848	0.0347765	0.0241757	Ikzf1/Ltb/Cxcl13/Il15	4	UP
GO:0070741	BP	GO:0070741	response to interleukin-6	4/501	31/19046	0.00847848	0.0347765	0.0241757	Sbno2/Stat3/Spi1/Il6	4	UP
GO:1901889	BP	GO:1901889	negative regulation of cell junction assembly	4/501	31/19046	0.00847848	0.0347765	0.0241757	Apod/Tnf/Il1b/Tlr2	4	UP
GO:0046456	BP	GO:0046456	icosanoid biosynthetic process	5/501	49/19046	0.00908679	0.0370876	0.0257823	Ptgs2/Pla2g4a/Cd74/Anxa1/Il1b	5	UP
GO:0016045	BP	GO:0016045	detection of bacterium	3/501	17/19046	0.00934711	0.0378386	0.0263044	Naip2/Tlr2/Nod1	3	UP
GO:0044793	BP	GO:0044793	negative regulation by host of viral process	3/501	17/19046	0.00934711	0.0378386	0.0263044	Ccl12/Ccl8/Pitx3	3	UP
GO:1903587	BP	GO:1903587	regulation of blood vessel endothelial cell proliferation involved in sprouting angiogenesis	3/501	17/19046	0.00934711	0.0378386	0.0263044	Il12b/Thbs1/Hmox1	3	UP
GO:0048144	BP	GO:0048144	fibroblast proliferation	8/501	112/19046	0.0095026	0.038216	0.0265668	Parp10/Cdkn1a/Cd74/Serpine1/Nupr1/Ifi30/Anxa2/Pml	8	UP
GO:0051209	BP	GO:0051209	release of sequestered calcium ion into cytosol	8/501	112/19046	0.0095026	0.038216	0.0265668	Ptprc/Hap1/Lyn/Lck/Cxcl9/Cxcl10/Ptpn6/Cyba	8	UP
GO:0010986	BP	GO:0010986	positive regulation of lipoprotein particle clearance	2/501	6/19046	0.0096561	0.038216	0.0265668	Lipg/Anxa2	2	UP
GO:0016554	BP	GO:0016554	cytidine to uridine editing	2/501	6/19046	0.0096561	0.038216	0.0265668	Apobec3/Apobec1	2	UP
GO:0035509	BP	GO:0035509	negative regulation of myosin-light-chain-phosphatase activity	2/501	6/19046	0.0096561	0.038216	0.0265668	Nckap1l/Tnf	2	UP
GO:0090383	BP	GO:0090383	phagosome acidification	2/501	6/19046	0.0096561	0.038216	0.0265668	Slamf8/Tcirg1	2	UP
GO:0006690	BP	GO:0006690	icosanoid metabolic process	9/501	136/19046	0.00990519	0.0391393	0.0272086	Ptgs2/Pla2g4a/Cyp1b1/Cd74/Anxa1/Il1b/Tlr2/Ncf1/Tnfrsf1a	9	UP
GO:0055094	BP	GO:0055094	response to lipoprotein particle	4/501	33/19046	0.0105817	0.0415478	0.0288829	Fcer1g/Itgb2/Cd36/Myd88	4	UP
GO:0002839	BP	GO:0002839	positive regulation of immune response to tumor cell	3/501	18/19046	0.0110006	0.0428533	0.0297905	Il12b/Cd274/Klrk1	3	UP
GO:0044872	BP	GO:0044872	lipoprotein localization	3/501	18/19046	0.0110006	0.0428533	0.0297905	Cd36/Apobec1/Msr1	3	UP
GO:0000302	BP	GO:0000302	response to reactive oxygen species	11/501	188/19046	0.0112028	0.0436065	0.0303141	Tnfaip3/Hk3/Gch1/Apod/Cyp1b1/Anxa1/Lcn2/Lck/Il6/Cd36/Hmox1	11	UP
GO:0007566	BP	GO:0007566	embryo implantation	6/501	72/19046	0.0116266	0.0451145	0.0313625	Ptgs2/Grn/Acod1/H2-Q7/Arhgdib/Timp1	6	UP
GO:0072524	BP	GO:0072524	pyridine-containing compound metabolic process	4/501	35/19046	0.0129954	0.0497942	0.0346156	Nampt/Pnp/Pnp2/Ncf1	4	UP
GO:0030578	BP	GO:0030578	PML body organization	2/501	7/19046	0.0132845	0.0497942	0.0346156	Daxx/Pml	2	UP
GO:0043321	BP	GO:0043321	regulation of natural killer cell degranulation	2/501	7/19046	0.0132845	0.0497942	0.0346156	Lgals9/Klrc1	2	UP
GO:0046035	BP	GO:0046035	CMP metabolic process	2/501	7/19046	0.0132845	0.0497942	0.0346156	Upp1/Nt5c3	2	UP
GO:0070162	BP	GO:0070162	adiponectin secretion	2/501	7/19046	0.0132845	0.0497942	0.0346156	Il1b/Hcar2	2	UP
GO:0070163	BP	GO:0070163	regulation of adiponectin secretion	2/501	7/19046	0.0132845	0.0497942	0.0346156	Il1b/Hcar2	2	UP
GO:0071224	BP	GO:0071224	cellular response to peptidoglycan	2/501	7/19046	0.0132845	0.0497942	0.0346156	Tlr2/Ripk2	2	UP
GO:0071316	BP	GO:0071316	cellular response to nicotine	2/501	7/19046	0.0132845	0.0497942	0.0346156	Tnf/B2m	2	UP
GO:2000852	BP	GO:2000852	regulation of corticosterone secretion	2/501	7/19046	0.0132845	0.0497942	0.0346156	Pomc/Tspo	2	UP
GO:0009595	BP	GO:0009595	detection of biotic stimulus	4/501	36/19046	0.0143231	0.0533647	0.0370977	Naip2/Tspo/Tlr2/Nod1	4	UP
GO:0071402	BP	GO:0071402	cellular response to lipoprotein particle stimulus	4/501	36/19046	0.0143231	0.0533647	0.0370977	Fcer1g/Itgb2/Cd36/Myd88	4	UP
GO:0044843	BP	GO:0044843	cell cycle G1/S phase transition	12/501	221/19046	0.0143628	0.0534722	0.0371725	Ccl2/Ccl12/Slfn1/Psme2/Psme1/Adamts1/Cdkn1a/Aif1/Anxa1/Rbl1/Ptpn6/Pml	12	UP
GO:0033574	BP	GO:0033574	response to testosterone	3/501	20/19046	0.0147838	0.0544674	0.0378643	Cflar/Spp1/Msn	3	UP
GO:1903312	BP	GO:1903312	negative regulation of mRNA metabolic process	7/501	98/19046	0.0148319	0.0546039	0.0379592	Slc11a1/Zbp1/Tent5c/Apobec1/Zfp36/Tent5a/Myd88	7	UP
GO:0009410	BP	GO:0009410	response to xenobiotic stimulus	15/501	304/19046	0.0151147	0.0555213	0.038597	Slamf8/Nos2/Ccl4/Pnp/Pnp2/Nckap1l/Cyp1b1/Lcn2/Il1b/Lck/Serpine1/Apobec1/Cd69/Casp1/Aldh1a1	15	UP
GO:0032956	BP	GO:0032956	regulation of actin cytoskeleton organization	17/501	361/19046	0.0154184	0.0565531	0.0393142	Plek/Gpr65/Nckap1l/Rac2/Hcls1/Myo1f/Hck/Il1a/S100a10/Rhoc/Tlr2/Asap3/Capg/Arhgdib/Bst2/Icam1/Arpc1b	17	UP
GO:0051384	BP	GO:0051384	response to glucocorticoid	6/501	77/19046	0.0158253	0.0578743	0.0402327	Tnf/Fas/Anxa1/Il1rn/Il6/Zfp36	6	UP
GO:0019233	BP	GO:0019233	sensory perception of pain	9/501	148/19046	0.0165114	0.0603389	0.041946	Ptgs2/Fcgr4/Il12b/Ccl2/Il1rn/Il1a/Ctss/Fcgr1/Ccr2	9	UP
GO:0031579	BP	GO:0031579	membrane raft organization	3/501	21/19046	0.0169172	0.061325	0.0426316	Ptprc/Dock2/S100a10	3	UP
GO:0031099	BP	GO:0031099	regeneration	9/501	149/19046	0.0171794	0.0617008	0.0428928	Cflar/Grn/Gfap/Cdkn1a/Fas/Anxa1/Il6/Serpine1/Hmox1	9	UP
GO:1904950	BP	GO:1904950	negative regulation of establishment of protein localization	9/501	149/19046	0.0171794	0.0617008	0.0428928	Sp100/Il12b/Rsad2/Angpt1/Apod/Anxa1/Il1b/Cd36/Gbp4	9	UP
GO:0034381	BP	GO:0034381	plasma lipoprotein particle clearance	4/501	38/19046	0.0172287	0.0617008	0.0428928	Lipg/Cd36/Msr1/Anxa2	4	UP
GO:0046098	BP	GO:0046098	guanine metabolic process	2/501	8/19046	0.0174066	0.0617008	0.0428928	Pnp/Xdh	2	UP
GO:1900122	BP	GO:1900122	positive regulation of receptor binding	2/501	8/19046	0.0174066	0.0617008	0.0428928	B2m/Anxa2	2	UP
GO:1902339	BP	GO:1902339	positive regulation of apoptotic process involved in morphogenesis	2/501	8/19046	0.0174066	0.0617008	0.0428928	Tnfrsf1a/Pml	2	UP
GO:1902965	BP	GO:1902965	regulation of protein localization to early endosome	2/501	8/19046	0.0174066	0.0617008	0.0428928	Dtx3l/Msn	2	UP
GO:1902966	BP	GO:1902966	positive regulation of protein localization to early endosome	2/501	8/19046	0.0174066	0.0617008	0.0428928	Dtx3l/Msn	2	UP
GO:1904747	BP	GO:1904747	positive regulation of apoptotic process involved in development	2/501	8/19046	0.0174066	0.0617008	0.0428928	Tnfrsf1a/Pml	2	UP
GO:0030728	BP	GO:0030728	ovulation	3/501	22/19046	0.0192135	0.0674785	0.0469093	Ptgs2/Pla2g4a/Adamts1	3	UP
GO:0006826	BP	GO:0006826	iron ion transport	5/501	59/19046	0.0192929	0.0677095	0.0470699	Slc11a1/B2m/Lcn2/Cp/Steap4	5	UP
GO:0006979	BP	GO:0006979	response to oxidative stress	18/501	400/19046	0.019563	0.0686088	0.047695	Ptgs2/Tnfaip3/Pnpt1/Hk3/Gch1/Apod/Aif1/Cyp1b1/Anxa1/Lcn2/Txnip/Lck/Il6/Cd36/Itgam/Hmox1/Aldh1a1/Pml	18	UP
GO:0051043	BP	GO:0051043	regulation of membrane protein ectodomain proteolysis	3/501	23/19046	0.0216732	0.0751682	0.052255	Tnf/Il1b/Timp1	3	UP
GO:0060009	BP	GO:0060009	Sertoli cell development	3/501	23/19046	0.0216732	0.0751682	0.052255	Fndc3a/Il1a/Icam1	3	UP
GO:0014050	BP	GO:0014050	negative regulation of glutamate secretion	2/501	9/19046	0.0219942	0.0751682	0.052255	Il1rn/Il1b	2	UP
GO:0042940	BP	GO:0042940	D-amino acid transport	2/501	9/19046	0.0219942	0.0751682	0.052255	Gfap/Nfkbie	2	UP
GO:0060664	BP	GO:0060664	epithelial cell proliferation involved in salivary gland morphogenesis	2/501	9/19046	0.0219942	0.0751682	0.052255	Tnf/Il6	2	UP
GO:0061635	BP	GO:0061635	regulation of protein complex stability	2/501	9/19046	0.0219942	0.0751682	0.052255	Irgm1/Tapbp	2	UP
GO:0072126	BP	GO:0072126	positive regulation of glomerular mesangial cell proliferation	2/501	9/19046	0.0219942	0.0751682	0.052255	Cflar/C3ar1	2	UP
GO:0035821	BP	GO:0035821	modulation of process of another organism	4/501	41/19046	0.0222325	0.0757219	0.0526399	Nos2/Pomc/Gsdmd/Mpeg1	4	UP
GO:0060964	BP	GO:0060964	regulation of miRNA-mediated gene silencing	4/501	41/19046	0.0222325	0.0757219	0.0526399	Stat3/Tnf/Il6/Zfp36	4	UP
GO:2000279	BP	GO:2000279	negative regulation of DNA biosynthetic process	4/501	41/19046	0.0222325	0.0757219	0.0526399	Cdkn1a/Dcp2/Pml/Parp3	4	UP
GO:0046889	BP	GO:0046889	positive regulation of lipid biosynthetic process	7/501	107/19046	0.0229199	0.0779558	0.0541929	Ptgs2/Pla2g4a/Tnf/Cd74/Anxa1/Il1a/Il1b	7	UP
GO:2000772	BP	GO:2000772	regulation of cellular senescence	4/501	42/19046	0.0240772	0.0815567	0.0566961	Pnpt1/Nampt/B2m/Rbl1	4	UP
GO:0022612	BP	GO:0022612	gland morphogenesis	9/501	158/19046	0.0241054	0.0815965	0.0567237	Cflar/Tnfaip3/Tnf/Cd44/Tgm2/Csf1/Il6/Pml/Msn	9	UP
GO:2000010	BP	GO:2000010	positive regulation of protein localization to cell surface	3/501	24/19046	0.0242967	0.08202	0.0570182	Fcer1g/Tnf/Tyrobp	3	UP
GO:0032970	BP	GO:0032970	regulation of actin filament-based process	18/501	411/19046	0.0248314	0.0836974	0.0581843	Plek/Gpr65/Nckap1l/Rac2/Hcls1/Myo1f/Hck/Il1a/S100a10/Rhoc/Tlr2/Asap3/Capg/Arhgdib/Bst2/Icam1/Pml/Arpc1b	18	UP
GO:0030865	BP	GO:0030865	cortical cytoskeleton organization	5/501	64/19046	0.0264394	0.0885939	0.0615882	Plek/Nckap1l/Rac2/Tnf/Rhoc	5	UP
GO:0031623	BP	GO:0031623	receptor internalization	8/501	135/19046	0.0264411	0.0885939	0.0615882	Sele/Fcer1g/Lilrb4b/Lilrb4a/Itgb2/Hap1/Angpt1/Cd36	8	UP
GO:0002357	BP	GO:0002357	defense response to tumor cell	2/501	10/19046	0.0270199	0.0885939	0.0615882	Spi1/Laptm5	2	UP
GO:0071394	BP	GO:0071394	cellular response to testosterone stimulus	2/501	10/19046	0.0270199	0.0885939	0.0615882	Spp1/Msn	2	UP
GO:0097421	BP	GO:0097421	liver regeneration	2/501	10/19046	0.0270199	0.0885939	0.0615882	Il6/Hmox1	2	UP
GO:1902946	BP	GO:1902946	protein localization to early endosome	2/501	10/19046	0.0270199	0.0885939	0.0615882	Dtx3l/Msn	2	UP
GO:0010447	BP	GO:0010447	response to acidic pH	3/501	25/19046	0.0270838	0.0885939	0.0615882	Gpr65/Gpr31b/Ctss	3	UP
GO:0034599	BP	GO:0034599	cellular response to oxidative stress	13/501	271/19046	0.0277342	0.0906022	0.0629843	Tnfaip3/Pnpt1/Hk3/Gch1/Aif1/Cyp1b1/Anxa1/Lcn2/Il6/Cd36/Itgam/Hmox1/Pml	13	UP
GO:0014911	BP	GO:0014911	positive regulation of smooth muscle cell migration	5/501	65/19046	0.0280459	0.0911996	0.0633996	Ccl5/Adamts1/Aif1/Cyp1b1/S100a11	5	UP
GO:0045661	BP	GO:0045661	regulation of myoblast differentiation	5/501	65/19046	0.0280459	0.0911996	0.0633996	Ccl8/Ccl9/Tnf/Cxcl9/Cxcl10	5	UP
GO:0062013	BP	GO:0062013	positive regulation of small molecule metabolic process	9/501	163/19046	0.0287141	0.0931894	0.0647828	Ptgs2/Pla2g4a/Nos2/Stat3/Tnf/Cd74/Anxa1/Il1b/Cd36	9	UP
GO:0006509	BP	GO:0006509	membrane protein ectodomain proteolysis	4/501	45/19046	0.030154	0.0969738	0.0674137	Erap1/Tnf/Il1b/Timp1	4	UP
GO:0034198	BP	GO:0034198	cellular response to amino acid starvation	4/501	45/19046	0.030154	0.0969738	0.0674137	Atf3/Cdkn1a/Eif2ak2/Fas	4	UP
GO:0009897	CC	GO:0009897	external side of plasma membrane	72/505	482/19032	1.35531e-33	5.27214e-31	3.96605e-31	Sele/Sell/Fcgr4/Cd48/Ptprc/Fcer1g/Slamf7/Lilrb4a/Itgb2/Icosl/Il12b/Lgals3/Csf2rb/Osmr/Ly6a/Ly6c1/Csf2rb2/Il2rb/Cd86/H2-Ab1/H2-Eb1/H2-Bl/H2-Q4/H2-Q8/H2-Q7/H2-M3/H2-Bl/H2-Aa/Tnf/H2-T24/H2-T23/H2-T22/Gm7030/H2-T10/Cd74/Cd274/Fas/Anxa1/Il2ra/Thbs1/B2m/Cd40/Cd44/Tlr2/Fcgr1/Vcam1/Il6/Cd36/Cxcl9/Cxcl10/Cd8b1/Clec4a1/Clec4a3/Clec2d/Klrd1/Il12rb2/Cd69/Klrk1/Klrc1/Il4ra/Itgal/Itgam/Itgax/Msr1/Icam1/Ccr2/Cd…	72	UP
GO:0045335	CC	GO:0045335	phagocytic vesicle	23/505	111/19032	1.43731e-14	2.79556e-12	2.10301e-12	Slc11a1/Stx11/Irgm1/Scimp/Pld4/Tapbp/Tap1/H2-Bl/H2-Q8/H2-Q7/H2-Bl/H2-T23/Unc93b1/Mpeg1/Tcirg1/Vim/B2m/Ctss/Capg/Nod1/Tlr9/Cybb/Tlr7	23	UP
GO:0020003	CC	GO:0020003	symbiont-containing vacuole	8/505	8/19032	2.32753e-13	1.13176e-11	8.51385e-12	Iigp1/Gbp2b/Gbp7/Gbp3/Gbp2/Gbp9/Gbp4/Gbp6	8	UP
GO:0020005	CC	GO:0020005	symbiont-containing vacuole membrane	8/505	8/19032	2.32753e-13	1.13176e-11	8.51385e-12	Iigp1/Gbp2b/Gbp7/Gbp3/Gbp2/Gbp9/Gbp4/Gbp6	8	UP
GO:0030430	CC	GO:0030430	host cell cytoplasm	8/505	8/19032	2.32753e-13	1.13176e-11	8.51385e-12	Iigp1/Gbp2b/Gbp7/Gbp3/Gbp2/Gbp9/Gbp4/Gbp6	8	UP
GO:0033646	CC	GO:0033646	host intracellular part	8/505	8/19032	2.32753e-13	1.13176e-11	8.51385e-12	Iigp1/Gbp2b/Gbp7/Gbp3/Gbp2/Gbp9/Gbp4/Gbp6	8	UP
GO:0033655	CC	GO:0033655	host cell cytoplasm part	8/505	8/19032	2.32753e-13	1.13176e-11	8.51385e-12	Iigp1/Gbp2b/Gbp7/Gbp3/Gbp2/Gbp9/Gbp4/Gbp6	8	UP
GO:0043656	CC	GO:0043656	host intracellular region	8/505	8/19032	2.32753e-13	1.13176e-11	8.51385e-12	Iigp1/Gbp2b/Gbp7/Gbp3/Gbp2/Gbp9/Gbp4/Gbp6	8	UP
GO:0042611	CC	GO:0042611	MHC protein complex	13/505	34/19032	1.54739e-12	6.63287e-11	4.98968e-11	H2-Ab1/H2-Eb1/H2-Bl/H2-Q4/H2-Q8/H2-Q7/H2-M3/H2-Bl/H2-Aa/H2-T23/H2-T22/Cd74/B2m	13	UP
GO:0030670	CC	GO:0030670	phagocytic vesicle membrane	10/505	25/19032	3.62031e-10	1.00593e-08	7.56727e-09	Slc11a1/Tapbp/Tap1/H2-Bl/H2-Q8/H2-Q7/H2-Bl/H2-T23/Tcirg1/B2m	10	UP
GO:0042824	CC	GO:0042824	MHC class I peptide loading complex	7/505	11/19032	2.67469e-09	6.93635e-08	5.21798e-08	Tapbp/Tap1/Tap2/H2-Bl/H2-Q8/H2-Bl/B2m	7	UP
GO:0045121	CC	GO:0045121	membrane raft	33/505	390/19032	4.93645e-09	1.20017e-07	9.0285e-08	Cflar/Casp8/Ptgs2/Sele/Cd48/Ptprc/Fcer1g/Itgb2/Lcp2/Angpt1/H2-Bl/H2-Bl/Tnf/Ms4a4c/Ms4a4b/Ms4a4d/Fas/Hck/S100a10/Tlr2/Fcgr1/Lyn/Lck/Cd36/Hpse/Tnfrsf1a/Itgam/Hmox1/Icam1/Anxa2/Plscr2/Birc3/Pml	33	UP
GO:0043235	CC	GO:0043235	receptor complex	32/505	413/19032	6.77653e-08	1.38741e-06	1.0437e-06	Itgb2/Il12b/Scimp/Rnf31/Csf2rb/Osmr/Csf2rb2/Gpr84/Cd74/B2m/Cd40/Cd44/Tlr2/Lyn/Il6/Cd36/Cd8b1/Tnfrsf1a/Klrd1/Il12rb2/Ptpn6/Klrc1/Il4ra/Itgal/Itgam/Itgax/Birc3/Cd3g/Cd3e/Il13ra1/Il2rg/Tlr7	32	UP
GO:0033106	CC	GO:0033106	cis-Golgi network membrane	8/505	29/19032	6.10717e-07	1.07986e-05	8.12341e-06	H2-Bl/H2-Q4/H2-Q8/H2-Q7/H2-M3/H2-Bl/H2-T23/H2-T22	8	UP
GO:0043230	CC	GO:0043230	extracellular organelle	15/505	122/19032	8.41269e-07	1.36356e-05	1.02576e-05	Cd86/Clic1/Iigp1/Cd274/Anxa1/Gbp2b/Gbp7/Gbp3/Gbp2/Gbp9/Gbp4/Gbp6/Serpine1/Icam1/Anxa2	15	UP
GO:0065010	CC	GO:0065010	extracellular membrane-bounded organelle	15/505	122/19032	8.41269e-07	1.36356e-05	1.02576e-05	Cd86/Clic1/Iigp1/Cd274/Anxa1/Gbp2b/Gbp7/Gbp3/Gbp2/Gbp9/Gbp4/Gbp6/Serpine1/Icam1/Anxa2	15	UP
GO:0005765	CC	GO:0005765	lysosomal membrane	18/505	184/19032	2.08761e-06	3.12339e-05	2.34962e-05	Grn/Ifitm2/Gfap/H2-Eb1/H2-Bl/H2-Q4/H2-Q8/H2-Q7/H2-M3/H2-Bl/H2-T23/H2-T22/Slc15a3/Laptm5/Nkg7/Ifitm1/Ifitm3/Anxa2	18	UP
GO:0098852	CC	GO:0098852	lytic vacuole membrane	18/505	184/19032	2.08761e-06	3.12339e-05	2.34962e-05	Grn/Ifitm2/Gfap/H2-Eb1/H2-Bl/H2-Q4/H2-Q8/H2-Q7/H2-M3/H2-Bl/H2-T23/H2-T22/Slc15a3/Laptm5/Nkg7/Ifitm1/Ifitm3/Anxa2	18	UP
GO:0062167	CC	GO:0062167	complement component C1q complex	3/505	3/19032	1.8574e-05	0.000233074	0.000175333	C1qb/C1qc/C1qa	3	UP
GO:0070721	CC	GO:0070721	ISGF3 complex	3/505	3/19032	1.8574e-05	0.000233074	0.000175333	Stat1/Stat2/Irf9	3	UP
GO:0001772	CC	GO:0001772	immunological synapse	8/505	45/19032	2.11209e-05	0.000242235	0.000182225	Scimp/Lgals3/H2-Eb1/Cd53/Lck/Itgal/Icam1/Cd3e	8	UP
GO:0072557	CC	GO:0072557	IPAF inflammasome complex	4/505	8/19032	3.15033e-05	0.000340411	0.00025608	Naip2/Casp1/Casp4/Casp12	4	UP
GO:0072559	CC	GO:0072559	NLRP3 inflammasome complex	4/505	8/19032	3.15033e-05	0.000340411	0.00025608	Gsdmd/Casp1/Casp4/Casp12	4	UP
GO:0098576	CC	GO:0098576	lumenal side of membrane	5/505	19/19032	0.000110167	0.00115825	0.00087131	H2-Bl/H2-Q8/H2-Q7/H2-Bl/H2-T23	5	UP
GO:1990111	CC	GO:1990111	spermatoproteasome complex	3/505	5/19032	0.000178467	0.00169326	0.00127378	Psmb8/Psmb9/Psmb10	3	UP
GO:0043020	CC	GO:0043020	NADPH oxidase complex	4/505	12/19032	0.000204672	0.00185157	0.00139287	Ncf4/Ncf1/Cyba/Cybb	4	UP
GO:0005769	CC	GO:0005769	early endosome	21/505	331/19032	0.000221028	0.00195409	0.00147	Pld4/Dtx3l/H2-Ab1/H2-Bl/H2-Q4/H2-Q8/H2-Q7/H2-M3/H2-Bl/H2-T23/H2-T22/Lipg/Cd274/Ehd4/Siglec1/Ctss/Vcam1/Samd9l/Ifitm1/Ifitm3/Anxa2	21	UP
GO:0044853	CC	GO:0044853	plasma membrane raft	12/505	137/19032	0.000295207	0.0025519	0.00191971	Ptgs2/Sele/Itgb2/Lcp2/Ms4a4c/Ms4a4b/Ms4a4d/Hck/Cd36/Itgam/Hmox1/Pml	12	UP
GO:0062023	CC	GO:0062023	collagen-containing extracellular matrix	22/505	387/19032	0.000710193	0.0055471	0.00417289	Lgals9/Serpinb9/Tgfbi/Lgals3/Lgals1/Angpt1/Adamts1/Anxa1/Thbs1/Serping1/Tgm2/Ctsz/S100a6/S100a11/S100a10/Fgl2/Serpine1/Ctsc/Vwa5a/Anxa2/Plscr2/Timp1	22	UP
GO:1990462	CC	GO:1990462	omegasome	3/505	8/19032	0.000941485	0.00718113	0.00540212	Trim12c/Trim30a/Trim30d	3	UP
GO:1905369	CC	GO:1905369	endopeptidase complex	9/505	99/19032	0.00126911	0.0092896	0.00698826	Casp8/Psme1/Psmb8/Psmb9/C2/C3/Casp7/Psmb10/Casp1	9	UP
GO:0098636	CC	GO:0098636	protein complex involved in cell adhesion	6/505	46/19032	0.00128956	0.0092896	0.00698826	Itgb2/Lgals1/Lyn/Itgal/Itgam/Itgax	6	UP
GO:0031225	CC	GO:0031225	anchored component of membrane	12/505	170/19032	0.00198332	0.0132067	0.00993499	Cd48/Efna2/Ly6e/Ly6i/Ly6a/Ly6c1/Ly6c2/Cp/Vcam1/Cd52/Nod1/Bst2	12	UP
GO:0005839	CC	GO:0005839	proteasome core complex	4/505	21/19032	0.00204736	0.0132067	0.00993499	Psmb8/Psmb9/C2/Psmb10	4	UP
GO:0036464	CC	GO:0036464	cytoplasmic ribonucleoprotein granule	14/505	228/19032	0.00319952	0.0197558	0.0148616	Icosl/Rnf135/Trim25/Apobec3/Nfkbiz/Dcp2/Znfx1/Zbp1/Mov10/Tdrd7/Zfp36/Trim12c/Trim30a/Trim30d	14	UP
GO:0002102	CC	GO:0002102	podosome	4/505	26/19032	0.00460612	0.0275659	0.0207369	Lcp1/Lpxn/Fermt3/Vcam1	4	UP
GO:0098562	CC	GO:0098562	cytoplasmic side of membrane	12/505	193/19032	0.00554468	0.0308126	0.0231793	Ptprc/Rgs1/Esyt1/Gfap/Rnf31/Hck/S100a6/Lyn/Gem/Lck/Birc3/Msn	12	UP
GO:0048237	CC	GO:0048237	rough endoplasmic reticulum lumen	2/505	5/19032	0.00666291	0.0336607	0.0253218	Lyz2/Lyz1	2	UP
GO:0097342	CC	GO:0097342	ripoptosome	2/505	5/19032	0.00666291	0.0336607	0.0253218	Cflar/Casp8	2	UP
GO:0001726	CC	GO:0001726	ruffle	10/505	155/19032	0.00848509	0.0407494	0.0306544	Plek/Scimp/Spata13/Lcp1/Aif1/S100a6/S100a11/Asap3/Ddx58/Anxa2	10	UP
GO:0031904	CC	GO:0031904	endosome lumen	2/505	6/19032	0.00981943	0.0465824	0.0350424	Il12b/Ctss	2	UP
GO:0005797	CC	GO:0005797	Golgi medial cisterna	3/505	19/19032	0.013115	0.0614667	0.0462393	H2-Bl/H2-Q8/H2-Bl	3	UP
GO:0042629	CC	GO:0042629	mast cell granule	2/505	7/19032	0.0135071	0.0625507	0.0470548	Srgn/Anxa1	2	UP
GO:0070062	CC	GO:0070062	extracellular exosome	7/505	101/19032	0.0180081	0.0814552	0.061276	Cd86/Clic1/Cd274/Anxa1/Serpine1/Icam1/Anxa2	7	UP
GO:0140534	CC	GO:0140534	endoplasmic reticulum protein-containing complex	8/505	126/19032	0.0192004	0.0844891	0.0635583	Tapbp/Tap1/Tap2/H2-Bl/H2-Q8/H2-Bl/Rnf125/B2m	8	UP
GO:0019867	CC	GO:0019867	outer membrane	11/505	202/19032	0.0193304	0.0844891	0.0635583	Ptgs2/Rsad2/Tspo/Sting1/Znfx1/Trim14/Hk2/Bcl2a1a/Bcl2a1b/Bcl2a1c/Bcl2a1d	11	UP
GO:0031968	CC	GO:0031968	organelle outer membrane	11/505	202/19032	0.0193304	0.0844891	0.0635583	Ptgs2/Rsad2/Tspo/Sting1/Znfx1/Trim14/Hk2/Bcl2a1a/Bcl2a1b/Bcl2a1c/Bcl2a1d	11	UP
GO:0030055	CC	GO:0030055	cell-substrate junction	10/505	178/19032	0.0206923	0.0893121	0.0671865	Ptprc/Itgb2/Lcp1/Lpxn/Fermt3/Hck/Asap3/Irf2/Cyba/Msn	10	UP
GO:0005884	CC	GO:0005884	actin filament	8/505	128/19032	0.0208931	0.0893121	0.0671865	Inpp5d/Lcp1/Rac2/Hcls1/Myo1f/Aif1/Anxa1/Hck	8	UP
GO:0005902	CC	GO:0005902	microvillus	7/505	106/19032	0.0228298	0.0954923	0.0718356	Lyz2/Lyz1/Angpt1/Myo1f/Cd44/Vcam1/Msn	7	UP
GO:0003823	MF	GO:0003823	antigen binding	23/495	67/18717	5.64507e-20	4.33541e-17	3.35733e-17	Cd48/Tapbp/Tap1/Tap2/H2-Ab1/H2-Eb1/H2-Bl/H2-Q4/H2-Q8/H2-Q7/H2-M3/H2-Bl/H2-Aa/H2-T24/H2-T23/H2-T22/Gm7030/H2-T10/Cd40/Lck/Klrd1/Tapbpl/Klrc1	23	UP
GO:0042605	MF	GO:0042605	peptide antigen binding	16/495	37/18717	3.4801e-16	1.33636e-13	1.03487e-13	Tap1/Tap2/H2-Ab1/H2-Eb1/H2-Bl/H2-Q4/H2-Q8/H2-Q7/H2-M3/H2-Bl/H2-Aa/H2-T24/H2-T23/H2-T22/Gm7030/H2-T10	16	UP
GO:0005126	MF	GO:0005126	cytokine receptor binding	38/495	305/18717	1.83172e-15	4.6892e-13	3.6313e-13	Stat1/Cflar/Casp8/Il12b/Ccl2/Ccl7/Ccl12/Ccl8/Ccl4/Cxcl16/Ccl5/Ccl9/Ccl3/Stat3/Cd300lf/Erap1/Osmr/Angpt1/Ltb/Tnf/Lrg1/Il1rn/Cd44/Il1a/Il1b/Tnfsf10/Csf1/Lyn/Il6/Cxcl13/Cxcl9/Cxcl10/Cxcl11/Il15/Tlr9/Ccrl2/Myd88/Il13ra1	38	UP
GO:0140375	MF	GO:0140375	immune receptor activity	25/495	129/18717	4.84953e-15	9.3111e-13	7.21048e-13	Fcgr4/Fcer1g/Il12b/Csf2rb/Osmr/Csf2rb2/Il2rb/H2-Eb1/Cd74/Il2ra/Il15ra/Cd44/Fcgr1/Klrd1/Il12rb2/C3ar1/Klrk1/Klrc1/Il4ra/Ccr2/Il10ra/Ccrl2/Ccr1/Il13ra1/Il2rg	25	UP
GO:0005125	MF	GO:0005125	cytokine activity	28/495	220/18717	6.04414e-12	9.28379e-10	7.18934e-10	Il12b/Scgb3a1/Ccl2/Ccl7/Ccl12/Ccl8/Ccl4/Grn/Cxcl16/Ccl5/Ccl9/Ccl3/Nampt/Ltb/Tnf/Il1rn/Il1a/Il1b/Tnfsf10/Csf1/Il6/Cxcl13/Spp1/Cxcl9/Cxcl10/Cxcl11/Il15/Timp1	28	UP
GO:0046979	MF	GO:0046979	TAP2 binding	11/495	26/18717	2.14025e-11	2.60409e-09	2.0166e-09	Tapbp/Tap1/Tap2/H2-Bl/H2-Q4/H2-Q8/H2-Q7/H2-M3/H2-Bl/H2-T23/H2-T22	11	UP
GO:0003725	MF	GO:0003725	double-stranded RNA binding	17/495	81/18717	3.11102e-11	2.7081e-09	2.09715e-09	Dhx58/Eif2ak2/Vim/Ifih1/Zbp1/Ddx58/Oasl2/Oasl1/Oas1g/Oas2/Oas3/Oas1g/Oas1a/Ddx60/Tlr3/Msn/Tlr7	17	UP
GO:0042287	MF	GO:0042287	MHC protein binding	14/495	53/18717	6.37711e-11	4.45238e-09	3.44791e-09	Tap1/Tap2/H2-Bl/H2-Q4/H2-Q8/H2-Q7/H2-M3/H2-Bl/H2-T23/H2-T22/Cd74/Cd8b1/Klrd1/Klrk1	14	UP
GO:0001730	MF	GO:0001730	2'-5'-oligoadenylate synthetase activity	6/495	6/18717	3.32164e-10	2.12585e-08	1.64625e-08	Oasl2/Oas1g/Oas2/Oas3/Oas1g/Oas1a	6	UP
GO:0042608	MF	GO:0042608	T cell receptor binding	11/495	33/18717	4.53377e-10	2.4871e-08	1.926e-08	Dock2/H2-Eb1/H2-Bl/H2-Q4/H2-Q8/H2-Q7/H2-M3/H2-Bl/H2-T23/H2-T22/Lck	11	UP
GO:0046703	MF	GO:0046703	natural killer cell lectin-like receptor binding	10/495	32/18717	5.84969e-09	2.57098e-07	1.99096e-07	H2-Bl/H2-Q4/H2-Q8/H2-Q7/H2-M3/H2-Bl/H2-T23/H2-T22/Clec2d/Ptpn6	10	UP
GO:0019955	MF	GO:0019955	cytokine binding	19/495	141/18717	6.02574e-09	2.57098e-07	1.99096e-07	Il12b/Osmr/Il2rb/Cd74/Il2ra/Il1rn/Cd44/Gbp2/Cd36/Tnfrsf1a/Il12rb2/Zfp36/Il18bp/Ccr2/Il10ra/Ccrl2/Ccr1/Il13ra1/Il2rg	19	UP
GO:0016763	MF	GO:0016763	pentosyltransferase activity	12/495	52/18717	8.09146e-09	3.16838e-07	2.45358e-07	Upp1/Nampt/Pnp/Pnp2/Lacc1/Parp10/Parp9/Parp14/Parp11/Zc3hav1/Parp12/Parp3	12	UP
GO:0042610	MF	GO:0042610	CD8 receptor binding	9/495	25/18717	8.25098e-09	3.16838e-07	2.45358e-07	H2-Bl/H2-Q4/H2-Q8/H2-Q7/H2-M3/H2-Bl/H2-T23/H2-T22/Lck	9	UP
GO:0023023	MF	GO:0023023	MHC protein complex binding	8/495	20/18717	2.1545e-08	7.87933e-07	6.10173e-07	H2-Ab1/H2-Eb1/H2-Aa/Cd74/B2m/Klrd1/Tapbpl/Klrc1	8	UP
GO:0005178	MF	GO:0005178	integrin binding	18/495	149/18717	8.46129e-08	2.95376e-06	2.28738e-06	Lilrb4a/Itgb2/Gfap/S1pr3/Tgfbi/Lgals8/Lcp1/Isg15/Fermt3/Thbs1/Il1b/Vcam1/Lyn/Spp1/Itgal/Itgam/Itgax/Icam1	18	UP
GO:0003924	MF	GO:0003924	GTPase activity	25/495	285/18717	1.74502e-07	5.82686e-06	4.5123e-06	Ifi47/Irgm2/Irgm1/Gm5431/Gm12185/Tgtp1/Gch1/Rac2/Mx2/Mx1/Gm4951/Iigp1/Rhoc/Gbp5/Gbp2b/Gbp7/Gbp3/Gbp2/Gem/Gbp8/Gbp9/Gbp4/Gbp6/Gbp11/Arhgdib	25	UP
GO:0030881	MF	GO:0030881	beta-2-microglobulin binding	8/495	26/18717	2.32309e-07	7.13654e-06	5.52651e-06	H2-Bl/H2-Q4/H2-Q8/H2-Q7/H2-M3/H2-Bl/H2-T23/H2-T22	8	UP
GO:0038187	MF	GO:0038187	pattern recognition receptor activity	8/495	26/18717	2.32309e-07	7.13654e-06	5.52651e-06	Tlr2/Cd36/Nod1/Trim12c/Trim30a/Trim30d/Tlr9/Tlr7	8	UP
GO:0097153	MF	GO:0097153	cysteine-type endopeptidase activity involved in apoptotic process	6/495	12/18717	2.6795e-07	7.34949e-06	5.69142e-06	Cflar/Casp8/Casp7/Casp1/Casp4/Casp12	6	UP
GO:0030547	MF	GO:0030547	signaling receptor inhibitor activity	9/495	36/18717	2.93426e-07	7.77074e-06	6.01764e-06	Lilrb4b/Lilrb4a/Ccl5/Ly6e/Ly6i/Ly6a/Ly6c1/Ly6c2/Il1rn	9	UP
GO:0030246	MF	GO:0030246	carbohydrate binding	23/495	275/18717	1.2464e-06	3.08786e-05	2.39123e-05	Sele/Sell/Lgals9/Lgals8/Hk3/Lgals3/Lgals1/H2-Eb1/C4b/Siglec1/Pitx3/Alpk1/Cd72/Clec4a1/Clec4a3/Clec2d/Clec12a/Klrd1/Clec5a/Hk2/Cd69/Klrk1/Klra2	23	UP
GO:0062061	MF	GO:0062061	TAP complex binding	4/495	5/18717	2.36644e-06	5.50735e-05	4.26487e-05	Tapbp/H2-Bl/H2-Q8/H2-Bl	4	UP
GO:0050839	MF	GO:0050839	cell adhesion molecule binding	23/495	293/18717	3.66214e-06	7.81257e-05	6.05003e-05	Sell/Lilrb4a/Itgb2/Nos2/Gfap/S1pr3/Tgfbi/Lgals8/Lcp1/Isg15/Fermt3/Thbs1/Il1b/Vcam1/Lyn/Spp1/Ptpn6/Itgal/Itgam/Itgax/Fxyd5/Icam1/Msn	23	UP
GO:0050700	MF	GO:0050700	CARD domain binding	5/495	12/18717	8.6109e-06	0.000174031	0.000134769	Irgm1/Ripk2/Nod1/Casp1/Casp4	5	UP
GO:0030550	MF	GO:0030550	acetylcholine receptor inhibitor activity	5/495	13/18717	1.36886e-05	0.000262822	0.000203528	Ly6e/Ly6i/Ly6a/Ly6c1/Ly6c2	5	UP
GO:0071889	MF	GO:0071889	14-3-3 protein binding	9/495	57/18717	1.71286e-05	0.000313209	0.000242548	H2-Bl/H2-Q4/H2-Q8/H2-Q7/H2-M3/H2-Bl/H2-T23/H2-T22/Zfp36	9	UP
GO:0035325	MF	GO:0035325	Toll-like receptor binding	5/495	14/18717	2.0831e-05	0.000355516	0.00027531	Unc93b1/Tlr2/Cd36/Saa3/Myd88	5	UP
GO:0019001	MF	GO:0019001	guanyl nucleotide binding	25/495	374/18717	2.29568e-05	0.000370352	0.000286799	Irgm1/Tgtp1/Gch1/Rac2/Iigp1/Sting1/Ehd4/Samhd1/Tgm2/Rhoc/Gbp5/Gbp2b/Gbp7/Gbp3/Gbp2/Gem/Ddx58/Gbp8/Gbp9/Gbp4/Gbp6/Gbp11/Hcar2/Gimap4/Gimap6	25	UP
GO:0032561	MF	GO:0032561	guanyl ribonucleotide binding	25/495	374/18717	2.29568e-05	0.000370352	0.000286799	Irgm1/Tgtp1/Gch1/Rac2/Iigp1/Sting1/Ehd4/Samhd1/Tgm2/Rhoc/Gbp5/Gbp2b/Gbp7/Gbp3/Gbp2/Gem/Ddx58/Gbp8/Gbp9/Gbp4/Gbp6/Gbp11/Hcar2/Gimap4/Gimap6	25	UP
GO:0005525	MF	GO:0005525	GTP binding	24/495	351/18717	2.3147e-05	0.000370352	0.000286799	Irgm1/Tgtp1/Gch1/Rac2/Iigp1/Ehd4/Samhd1/Tgm2/Rhoc/Gbp5/Gbp2b/Gbp7/Gbp3/Gbp2/Gem/Ddx58/Gbp8/Gbp9/Gbp4/Gbp6/Gbp11/Hcar2/Gimap4/Gimap6	24	UP
GO:0001848	MF	GO:0001848	complement binding	6/495	25/18717	3.8316e-05	0.000576994	0.000446822	Itgb2/C4b/Serping1/Pitx3/C3ar1/Itgam	6	UP
GO:0016004	MF	GO:0016004	phospholipase activator activity	5/495	17/18717	6.02874e-05	0.00085742	0.000663984	Ccl12/Ccl8/Ccl5/Ccl3/Lck	5	UP
GO:0050840	MF	GO:0050840	extracellular matrix binding	8/495	58/18717	0.000135683	0.00170827	0.00132288	Tgfbi/Lgals3/Lgals1/Thbs1/Ctss/Spp1/Plekha2/Anxa2	8	UP
GO:0033130	MF	GO:0033130	acetylcholine receptor binding	5/495	20/18717	0.00014145	0.00175216	0.00135687	Ly6e/Ly6i/Ly6a/Ly6c1/Ly6c2	5	UP
GO:0061134	MF	GO:0061134	peptidase regulator activity	18/495	256/18717	0.000169215	0.00196905	0.00152482	Cflar/Wfdc17/Psme2/Serpina3f/Serpina3n/Serpinb9/Naip2/Psme1/C3/Cst7/Serping1/Serpine1/Ctsc/Bst2/Anxa2/Birc3/Bcl2a1d/Timp1	18	UP
GO:0042609	MF	GO:0042609	CD4 receptor binding	4/495	12/18717	0.000202051	0.00228199	0.00176717	H2-Eb1/Cd74/Lck/Plscr2	4	UP
GO:1990405	MF	GO:1990405	protein antigen binding	4/495	13/18717	0.000285768	0.00310488	0.00240441	H2-Ab1/Lck/Klrd1/Klrc1	4	UP
GO:0044389	MF	GO:0044389	ubiquitin-like protein ligase binding	20/495	322/18717	0.000389453	0.00404189	0.00313003	Stat1/Casp8/Ifi205/Stat2/Nfkbia/Rnf31/Parp9/Dtx3l/Cdkn1a/Daxx/H2-Ab1/Isg15/Sting1/Ube2l6/Cd40/Txnip/Lyn/Laptm5/Ddx58/Pml	20	UP
GO:0019863	MF	GO:0019863	IgE binding	3/495	7/18717	0.000594403	0.00570626	0.00441891	Fcgr4/Fcer1g/Lgals3	3	UP
GO:0140031	MF	GO:0140031	phosphorylation-dependent protein binding	3/495	7/18717	0.000594403	0.00570626	0.00441891	Vav1/Lyn/Ptpn6	3	UP
GO:0140311	MF	GO:0140311	protein sequestering activity	3/495	7/18717	0.000594403	0.00570626	0.00441891	Cdkn1a/Spi1/Laptm5	3	UP
GO:0016814	MF	GO:0016814	hydrolase activity, acting on carbon-nitrogen (but not peptide) bonds, in cyclic amidines	5/495	27/18717	0.000632229	0.00599447	0.0046421	Gch1/Lacc1/Apobec3/Mthfd2/Apobec1	5	UP
GO:0043236	MF	GO:0043236	laminin binding	5/495	28/18717	0.000753105	0.00696849	0.00539638	Lgals3/Lgals1/Thbs1/Ctss/Plekha2	5	UP
GO:0043325	MF	GO:0043325	phosphatidylinositol-3,4-bisphosphate binding	5/495	28/18717	0.000753105	0.00696849	0.00539638	Adap2/Plek/Dapp1/Ncf1/Plekha2	5	UP
GO:0002020	MF	GO:0002020	protease binding	13/495	181/18717	0.00108511	0.00915788	0.00709183	Cflar/Sell/Tnfaip3/Serpinb9/Tnf/Fas/Lcn2/Ripk2/Serpine1/Tnfrsf1a/Casp12/Anxa2/Timp1	13	UP
GO:0001784	MF	GO:0001784	phosphotyrosine residue binding	6/495	46/18717	0.00126747	0.0103555	0.00801927	Socs3/Samsn1/Vav1/Hck/Lck/Ptpn6	6	UP
GO:0016175	MF	GO:0016175	superoxide-generating NAD(P)H oxidase activity	3/495	9/18717	0.00137119	0.0108564	0.00840718	Ncf1/Cyba/Cybb	3	UP
GO:0046790	MF	GO:0046790	virion binding	3/495	9/18717	0.00137119	0.0108564	0.00840718	Siglec1/Pitx3/Anxa2	3	UP
GO:0097677	MF	GO:0097677	STAT family protein binding	3/495	10/18717	0.00192052	0.0147496	0.011422	Parp9/Dtx3l/Spi1	3	UP
GO:0015433	MF	GO:0015433	ABC-type peptide antigen transporter activity	2/495	3/18717	0.00205736	0.0149061	0.0115433	Tap1/Tap2	2	UP
GO:0015440	MF	GO:0015440	ABC-type peptide transporter activity	2/495	3/18717	0.00205736	0.0149061	0.0115433	Tap1/Tap2	2	UP
GO:0030293	MF	GO:0030293	transmembrane receptor protein tyrosine kinase inhibitor activity	2/495	3/18717	0.00205736	0.0149061	0.0115433	Lilrb4b/Lilrb4a	2	UP
GO:0030369	MF	GO:0030369	ICAM-3 receptor activity	2/495	3/18717	0.00205736	0.0149061	0.0115433	Itgb2/Itgal	2	UP
GO:0039552	MF	GO:0039552	RIG-I binding	2/495	3/18717	0.00205736	0.0149061	0.0115433	Rnf135/Trim25	2	UP
GO:0004842	MF	GO:0004842	ubiquitin-protein transferase activity	21/495	397/18717	0.00215966	0.0155011	0.012004	Tnfaip3/Rnf135/Trim25/Rnf213/Rnf31/Dtx3l/Trim26/Rnf125/Ube2l6/Rnf114/Trim14/Trim56/Herc6/Trim34a/Trim21/Trim12c/Trim30a/Trim30d/Uba7/Birc3/Pml	21	UP
GO:0003727	MF	GO:0003727	single-stranded RNA binding	8/495	93/18717	0.00322914	0.0229628	0.0177823	Ikzf1/Pnpt1/Dhx58/Anxa1/Ifih1/Ddx58/Ddx60/Tlr7	8	UP
GO:0002060	MF	GO:0002060	purine nucleobase binding	2/495	4/18717	0.00404261	0.0263112	0.0203753	Pnp/Pnp2	2	UP
GO:0042301	MF	GO:0042301	phosphate ion binding	3/495	13/18717	0.00431453	0.0278451	0.0215631	Pnp/Pnp2/Mthfd2	3	UP
GO:0008201	MF	GO:0008201	heparin binding	11/495	166/18717	0.00473658	0.0303141	0.0234752	Ptprc/Ccl2/Ccl7/Ccl8/Ccl5/Adamts1/Lipg/Thbs1/Cxcl13/Cxcl10/Itgam	11	UP
GO:0004715	MF	GO:0004715	non-membrane spanning protein tyrosine kinase activity	5/495	43/18717	0.00533191	0.0335648	0.0259925	Eif2ak2/Hck/Lyn/Ripk2/Lck	5	UP
GO:0044548	MF	GO:0044548	S100 protein binding	3/495	14/18717	0.00538439	0.0336196	0.0260349	S100a6/S100a11/Anxa2	3	UP
GO:0004340	MF	GO:0004340	glucokinase activity	2/495	5/18717	0.00661988	0.0379408	0.0293812	Hk3/Hk2	2	UP
GO:0004396	MF	GO:0004396	hexokinase activity	2/495	5/18717	0.00661988	0.0379408	0.0293812	Hk3/Hk2	2	UP
GO:0008865	MF	GO:0008865	fructokinase activity	2/495	5/18717	0.00661988	0.0379408	0.0293812	Hk3/Hk2	2	UP
GO:0019158	MF	GO:0019158	mannokinase activity	2/495	5/18717	0.00661988	0.0379408	0.0293812	Hk3/Hk2	2	UP
GO:0019834	MF	GO:0019834	phospholipase A2 inhibitor activity	2/495	5/18717	0.00661988	0.0379408	0.0293812	Anxa1/Anxa2	2	UP
GO:0140035	MF	GO:0140035	ubiquitination-like modification-dependent protein binding	3/495	16/18717	0.00796512	0.0440087	0.0340802	Daxx/Laptm5/Pml	3	UP
GO:0001968	MF	GO:0001968	fibronectin binding	5/495	48/18717	0.00851869	0.0467311	0.0361884	Lilrb4b/Lilrb4a/Thbs1/Ctss/Plekha2	5	UP
GO:1904680	MF	GO:1904680	peptide transmembrane transporter activity	3/495	17/18717	0.00948453	0.0512966	0.039724	Tap1/Tap2/Slc15a3	3	UP
GO:0048029	MF	GO:0048029	monosaccharide binding	7/495	93/18717	0.011657	0.0613188	0.0474851	Hk3/Lgals3/Lgals1/Alpk1/Clec4a1/Clec4a3/Hk2	7	UP
GO:0030169	MF	GO:0030169	low-density lipoprotein particle binding	3/495	19/18717	0.0129979	0.0674485	0.0522319	Thbs1/Cd36/Msr1	3	UP
GO:0004630	MF	GO:0004630	phospholipase D activity	2/495	7/18717	0.0134215	0.0678137	0.0525147	Pld4/Hmox1	2	UP
GO:0003712	MF	GO:0003712	transcription coregulator activity	21/495	469/18717	0.0136967	0.0687519	0.0532413	Ifi204/Trim25/Parp10/Parp9/Parp14/Daxx/Lpxn/Nmi/Helz2/Gem/Trim14/Bcl3/Trim21/Trim12c/Trim30a/Trim30d/Nupr1/Hmgb2/Sap30/Birc3/Pml	21	UP
GO:0001849	MF	GO:0001849	complement component C1q complex binding	2/495	8/18717	0.0175845	0.0838812	0.0649574	C4b/Pitx3	2	UP
GO:0005031	MF	GO:0005031	tumor necrosis factor-activated receptor activity	2/495	8/18717	0.0175845	0.0838812	0.0649574	Fas/Tnfrsf1a	2	UP
GO:0038024	MF	GO:0038024	cargo receptor activity	6/495	80/18717	0.0192377	0.091201	0.0706258	Itgb2/Cxcl16/Lgals3bp/Cd36/Itgam/Msr1	6	UP
GO:0009925	CC	GO:0009925	basal plasma membrane	3/21	276/19032	0.00330667	0.0291002	0.0198693	Slc40a1/Slc22a8/Slco1a4	3	DOWN
GO:0001725	CC	GO:0001725	stress fiber	2/21	88/19032	0.00419231	0.0291002	0.0198693	Acta2/Myl9	2	DOWN
GO:0097517	CC	GO:0097517	contractile actin filament bundle	2/21	88/19032	0.00419231	0.0291002	0.0198693	Acta2/Myl9	2	DOWN
GO:0045178	CC	GO:0045178	basal part of cell	3/21	301/19032	0.00421763	0.0291002	0.0198693	Slc40a1/Slc22a8/Slco1a4	3	DOWN
GO:0032432	CC	GO:0032432	actin filament bundle	2/21	97/19032	0.00506877	0.0291002	0.0198693	Acta2/Myl9	2	DOWN
GO:0042641	CC	GO:0042641	actomyosin	2/21	97/19032	0.00506877	0.0291002	0.0198693	Acta2/Myl9	2	DOWN
GO:0030485	CC	GO:0030485	smooth muscle contractile fiber	1/21	5/19032	0.00550544	0.0291002	0.0198693	Acta2	1	DOWN
GO:0062023	CC	GO:0062023	collagen-containing extracellular matrix	3/21	387/19032	0.0084534	0.039097	0.026695	Fmod/Prelp/Serpinb1a	3	DOWN
GO:0005869	CC	GO:0005869	dynactin complex	1/21	15/19032	0.0164298	0.0675449	0.0461189	Acta2	1	DOWN
GO:0016460	CC	GO:0016460	myosin II complex	1/21	18/19032	0.0196848	0.0728338	0.04973	Myl9	1	DOWN
GO:0031965	CC	GO:0031965	nuclear membrane	2/21	239/19032	0.0281893	0.084619	0.0577768	Ednrb/Myorg	2	DOWN
GO:0017046	MF	GO:0017046	peptide hormone binding	3/21	52/18717	2.59658e-05	0.00254465	0.00172194	Slc40a1/Ednrb/Prlr	3	DOWN
GO:0042562	MF	GO:0042562	hormone binding	3/21	86/18717	0.000117328	0.00574908	0.00389036	Slc40a1/Ednrb/Prlr	3	DOWN
GO:0004359	MF	GO:0004359	glutaminase activity	1/21	3/18717	0.00336233	0.0470726	0.0318536	Gls	1	DOWN
GO:0004962	MF	GO:0004962	endothelin receptor activity	1/21	3/18717	0.00336233	0.0470726	0.0318536	Ednrb	1	DOWN
GO:0016838	MF	GO:0016838	carbon-oxygen lyase activity, acting on phosphates	1/21	3/18717	0.00336233	0.0470726	0.0318536	Etnppl	1	DOWN
GO:0004923	MF	GO:0004923	leukemia inhibitory factor receptor activity	1/21	5/18717	0.0055979	0.058423	0.0395344	Prlr	1	DOWN
GO:0004924	MF	GO:0004924	oncostatin-M receptor activity	1/21	5/18717	0.0055979	0.058423	0.0395344	Prlr	1	DOWN
GO:0046912	MF	GO:0046912	acyltransferase activity, acyl groups converted into alkyl on transfer	1/21	6/18717	0.00671389	0.058423	0.0395344	Hmgcs2	1	DOWN
GO:0004897	MF	GO:0004897	ciliary neurotrophic factor receptor activity	1/21	7/18717	0.00782869	0.058423	0.0395344	Prlr	1	DOWN
GO:0015093	MF	GO:0015093	ferrous iron transmembrane transporter activity	1/21	7/18717	0.00782869	0.058423	0.0395344	Slc40a1	1	DOWN
GO:0022804	MF	GO:0022804	active transmembrane transporter activity	3/21	380/18717	0.00841653	0.058423	0.0395344	Abca9/Slc22a8/Slco1a4	3	DOWN
GO:0005127	MF	GO:0005127	ciliary neurotrophic factor receptor binding	1/21	8/18717	0.00894229	0.058423	0.0395344	Prlr	1	DOWN
GO:0031702	MF	GO:0031702	type 1 angiotensin receptor binding	1/21	8/18717	0.00894229	0.058423	0.0395344	Ednrb	1	DOWN
GO:0005452	MF	GO:0005452	inorganic anion exchanger activity	1/21	10/18717	0.0111659	0.0607923	0.0411377	Slc22a8	1	DOWN
GO:0032036	MF	GO:0032036	myosin heavy chain binding	1/21	11/18717	0.012276	0.0633182	0.0428469	Myl9	1	DOWN
GO:0005319	MF	GO:0005319	lipid transporter activity	2/21	160/18717	0.0137087	0.0671727	0.0454552	Abca9/Slco1a4	2	DOWN
GO:0015651	MF	GO:0015651	quaternary ammonium group transmembrane transporter activity	1/21	14/18717	0.015599	0.0694864	0.0470209	Slc22a8	1	DOWN
GO:0030021	MF	GO:0030021	extracellular matrix structural constituent conferring compression resistance	1/21	14/18717	0.015599	0.0694864	0.0470209	Prelp	1	DOWN
GO:0008514	MF	GO:0008514	organic anion transmembrane transporter activity	2/21	186/18717	0.0182213	0.0776387	0.0525374	Slc22a8/Slco1a4	2	DOWN
GO:0015125	MF	GO:0015125	bile acid transmembrane transporter activity	1/21	22/18717	0.0244084	0.0935814	0.0633258	Slco1a4	1	DOWN
GO:0015347	MF	GO:0015347	sodium-independent organic anion transmembrane transporter activity	1/21	22/18717	0.0244084	0.0935814	0.0633258	Slco1a4	1	DOWN
GO:0005242	MF	GO:0005242	inward rectifier potassium channel activity	1/21	24/18717	0.0265989	0.0935814	0.0633258	Kcnj13	1	DOWN
GO:0008483	MF	GO:0008483	transaminase activity	1/21	24/18717	0.0265989	0.0935814	0.0633258	Etnppl	1	DOWN
GO:0016769	MF	GO:0016769	transferase activity, transferring nitrogenous groups	1/21	25/18717	0.0276925	0.0935814	0.0633258	Etnppl	1	DOWN
